# Supplementary material for: Single-cell dissection of chronic lung allograft dysfunction reveals convergent and distinct fibrotic mechanisms
Source: JCI Insight. 2025 Oct 22;10(20):e197579. doi: 10.1172/jci.insight.197579 (PMC12581678; doi:10.1172/jci.insight.197579)
Supplement: Supporting data values [file jciinsight-10-197579-s282.xlsx]

## Sheet: Table S1
Study	Disease states	Methods	Chemistry	Pipeline	GSE_ID
Reyfman et al. 2019	Control; Cryobiopsy, HP; ILD; IPF	scRNAseq	10X_3V2	CellRanger	GSE122960
Morse et al. 2019	Control; IPF	scRNAseq	10X_3V1; 10X_3V2	CellRanger	GSE128033
Valenzi et al. 2019	Control; ILD	scRNAseq	10X_3V2	CellRanger	GSE128169
Tsukui et al. 2020	Control; IPF; SCD	scRNAseq	10X_3V2	CellRanger	GSE132771
Habermann et al. 2020	Control; ILD; IPF; NSIP; Sarcoidosis; HP	scRNAseq	10X_5	CellRanger	GSE135893
Adams et al. 2020	Control; COPD; IPF	scRNAseq	10X_3V2	zUMIs	GSE136831
Xu et al. 2020	COVID	scRNAseq	10X_3V3	CellRanger	GSE149878
Bharat et al. 2020	Control; COVID	scRNAseq	10X_3V3	CellRanger	GSE158127
Sun et al. 2021	Control; ILD; IPF	scRNAseq	10X_3V2	CellRanger	GSE159354
Melms et al. 2021	Control; COVID	snRNAseq	10X_3V3	CellRanger	GSE171524
Delorey et al. 2021	COVID	snRNAseq; scRNAseq	10X_3V3; 10X_5	CellRanger	GSE171668
Rooij et al. 2023	Control;IPF;COVID	snRNAseq	10X_3V3	CellRanger	GSE159585
Khatri et al. 2023	Control; CLAD	scRNAseq	10X_3V2	CellRanger	GSE224210
NU_CLAD/NU_snRNAseq	Control; COVID; CLAD	snRNAseq; scRNAseq	10X_3V3	CellRanger	GSE289881

## Sheet: Table S2
Reyfman et al. 2019	Pulmonary fiboris
	Age (yr)	Sex	Diagnosis	History of Smoking	Supplemental Oxygen Use before Transplant	Sample ID
	66	M	IPF	Yes	Yes	IPF 1
	60	M	IPF	No	Yes	IPF 2
	68	M	IPF	Yes	Yes	IPF 3
	72	F	IPF	No	Yes	IPF 4
	55	F	Hypersensitivity pneumonitis	No	Yes	HP
	39	F	Systemic sclerosis–associated ILD	No	Yes	SSc-ILD 1
	53	F	Systemic sclerosis–associated ILD	No	Yes	SSc-ILD 2
	37	F	Myositis-associated ILD	No	Yes	PM-ILD
	71	F	IPF	Yes	No	Cryobiopsy
	Control
	Age (yr)	Sex	Race	Smoking Status	Cause of Death	Sample ID
	63	F	African American	Never	Stroke	Donor 1
	55	M	Asian	Former	Intracranial hemorrhage	Donor 2
	29	F	African American	Never	Anoxic brain injury	Donor 3
	57	F	African American	Never	Anoxic brain injury	Donor 4
	49	F	White	Active	Intracranial hemorrhage	Donor 5
	22	F	African American	Never	Anoxic brain injury after seizure	Donor 6
	47	F	White	Active	Intracranial hemorrhage	Donor 7
	21	M	African American	Never	Head trauma from gunshot wound	Donor 8
Morse et al. 2019	Sample ID	Sample Disease Status	Age	Gender	Core Code	Date Procured	Number of Cells in IPF vs Normal Control Dataset	nUMI in IPF vs Normal Control Dataset	Number of Cells in Normal Only Dataset (V1 + V2)	nUMI in Normal Only Dataset (V1 + V2)	10X Genomics Chemistry
	SC14	normal control	76	Male	2016-110-CORE	2016-07-21	N/A	N/A	706	4317191	V1
	SC31	normal control	56	Male	2016-174-CORE	2016-11-07	N/A	N/A	1043	4833562	V1
	SC31D	normal control					N/A	N/A	1185	5106812
	SC45	normal control	55	Male	EV2017-001/2017-007-CORE	2017-01-11	N/A	N/A	3389	19439465	V2
	SC56	normal control	57	Female	2017-025-CORE	2017-02-16	4334	23350541	4436	23987800	V2
	SC59	normal control	18	Male	2017-029-CORE	2017-03-08	3155	26073460	3274	26480182	V2
	SC155	normal control, lower lobe	23	Female	2017-105-CORE	2017-10-31	4122	30394745	4255	30860302	V2
	SC156	normal control, upper lobe					5620	37272812	5932	38105570
	SC87	IPF Lung Lower Lobe	70	Female	2017-064-LT	2017-06-12	5651	35754473	N/A	N/A	V2
	SC88	IPF Lung Upper Lobe					4717	39847444	N/A	N/A
	SC89	IPF Lung Lower Lobe - Mac depleted					4828	37248650	N/A	N/A
	SC93	IPF Lung Lower Lobe	69	Male	2017-067-LT	2017-06-15	3220	27824488	N/A	N/A	V2
	SC94	IPF Lung Upper Lobe					2146	28935362	N/A	N/A
	SC95	IPF Lung Lower Lobe - Mac depleted					2700	27767815	N/A	N/A
	SC153	IPF Lung Lower Lobe	69	Female	2017-100-LT	2017-10-24	3259	25034857	N/A	N/A	V2
	SC154	IPF Lung Upper Lobe					4019	30182560	N/A	N/A
Valenzi et al. 2019	Sample	Sex	Age	Tissue type	Number of cells	Pathology	mPAP (mm Hg)	PVR (Wood units)	Immunosuppression
	Control 1	Male	55	Control	3498	Mild increase in neutrophils with few mucus plugs
	Control 2	Female	57	Control	4353	No abnormal tissue
	Control 3	Male	18	Control	3354	Mild increase in muscularity of small airways
	Control 4	Female	23	Control upper lobe	6167	No abnormal tissue
	Control 5	Female	23	Control lower lobe	4396	No abnormal tissue
	SSC 1	Female	67	SSc upper lobe	4382	UIP with minimal acute lung injury	24	3.3	Mycophenolate
									Rituximab
	SSC 2	Female	67	SSc lower lobe	4026	UIP with minimal acute lung injury	24	3.3	Mycophenolate
									Rituximab
	SSC 3	Male	43	SSc upper lobe	4075	UIP with minimal acute lung injury	36	2	Cyclophosphamide
	SSC 4	Male	43	SSc lower lobe	3297	UIP with minimal acute lung injury	36	2	Cyclophosphamide
	SSC 5	Male	53	SSc upper lobe	5297	NSIP with acute and organising lung injury	40	6.47	None
	SSC 6	Male	53	SSc lower lobe	4962	UIP with prominent lymphoid aggregates	40	6.47	None
	SSC 7	Male	64	SSc upper lobe	4385	UIP with prominent lymphoid aggregates	59	15	Mycophenolate
									Prednisone
	SSC 8	Male	64	SSc lower lobe	4004	UIP with prominent lymphoid aggregates	59	15	Mycophenolate
									Prednisone
Tsukui et al. 2020	Missing
Habermann et al. 2020		Control	PF
		n=10	n=20
	Age	37 [17 - 59]	61.5 [46 -72]
	Sex (male)	7 (70%)	13 (65%)
	Tobacco	8 (80%)	11 (55%)
	Ancestry
	European	7 (70%)	14 (70%)
	African	1 (10%)	4 (20%)
	Hispanic		2 (10%)
	Other/Unknown	2 (20%)	1 (5%)
	Diagnosis
	IPF		12 (60%)
	NSIP		3 (15%)
	cHP		2 (10%)
	Sarcoidosis		2 (10%)
	Unclassifiable ILD		1 (5%)
Adams et al. 2020	Subject ID	Library IDs		Sex	Age	Race	Ever Smoker	Disease Group
	133C	133C-a		Female	32	white	No	Control
	1372C	137C-a, 137C-b		Female	21	white	No	Control
	034C	034C		Male	49	asian	Yes	Control
	218C	218C-a, 218C-b, 219C-a, 219C-b		Male	29	white	No	Control
	226C	226C-a, 226C-b		Male	32	white	Yes	Control
	244C	244C		Male	50	white	Yes	Control
	098C	098C-a, 098C-b		Female	41	white	No	Control
	465C	465C		Male	56	white	No	Control
	396C	396C		Female	37	white	No	Control
	296C	296C		Female	80	white	No	Control
	208C	208C		Male	23	white	No	Control
	222C	222C, 022C-a, 022C-b		Male	65	white	Yes	Control
	160C	160C		Male	64	white	No	Control
	092C	092C		Male	29	latino	No	Control
	439C	439C, 439C-b		Female	66	white	No	Control
	065C	065C		Female	66	white	No	Control
	388C	388C		Male	61	white	No	Control
	192C	92C, 192C-a		Female	62	white	No	Control
	483C	483C		Male	35	white	No	Control
	001C	001C		Male	22	white	No	Control
	002C	002C		Female	25	white	No	Control
	003C	003C		Female	67	white	No	Control
	454C	454C		Female	48	white	No	Control
	253C	253C		Female	66	white	Yes	Control
	484C	484C		Male	31	white	Yes	Control
	081C	081C		Male	20	white	No	Control
	137C	137C		Male	54	white	No	Control
	084C	084C		Male	46	black	No	Control
	152CO	152CO, 152CO-a		Male	57	white	Yes	COPD
	153CO	153CO-a, 153CO-b		Male	62	white	Yes	COPD
	178CO	178CO		Female	58	white	Yes	COPD
	184CO	184CO-a, 184CO-b		Female	55	white	No	COPD
	186CO	186CO-b		Male	66	white	Yes	COPD
	192CO	192CO, 192CO-a, 192CO-b		Male	66	white	Yes	COPD
	193CO	193CO-a, 193CO-b		Male	63	white	Yes	COPD
	194CO	194CO-a		Male	59	white	Yes	COPD
	207CO	207CO		Female	60	white	Yes	COPD
	217CO	217CO-a		Female	70	white	Yes	COPD
	23CO	23CO		Male	66	white	Yes	COPD
	235CO	235CO		Female	61	white	Yes	COPD
	237CO	237CO		Female	57	white	Yes	COPD
	238CO	238CO		Male	66	white	Yes	COPD
	8CO	8CO		Male	65	white	Yes	COPD
	052CO	052CO-a		Female	62	white	Yes	COPD
	056CO	056CO		Female	57	white	Yes	COPD
	137CO	137CO		Female	73	white	Yes	COPD
	210I	210CO		Male	68	white	Yes	IPF
	135I	135I-a, 135I-b		Male	59	white	Yes	IPF
	138I	138I, 138I-a		Male	56	white	Yes	IPF
	145I	145I-a		Male	67	white	Yes	IPF
	157I	157I, 157I-a, 157I-b		Female	66	white	Yes	IPF
	166I	166I-a		Male	63	white	Yes	IPF
	174I	174I-a		Female	67	white	Yes	IPF
	179I	179I		Male	70	white	Yes	IPF
	209I	209I-a		Female	65	asian	No	IPF
	212I	212I-a		Male	71	white	No	IPF
	214I	214I-a		Male	69	white	Yes	IPF
	221I	221I-a		Female	67	white	No	IPF
	222I	222I-a, 222I-b		Male	59	white	No	IPF
	225I	225I-a, 225I-b		Female	70	white	Yes	IPF
	228I	228I-a, 228I-b		Male	56	white	No	IPF
	29I	29I		Male	61	white	No	IPF
	051I	051I, 051I-a		Male	62	other	Yes	IPF
	025I	025I		Male	65	white	Yes	IPF
	010I	010I		Male	78	white	Yes	IPF
	021I	021I		Male	69	white	No	IPF
	022I	022I		Male	67	white	Yes	IPF
	041I	041I-b		Male	59	white	No	IPF
	040I	040I, 040I-b		Male	70	white	Yes	IPF
	47I	47I-a, 47I-b		Male	64	white	No	IPF
	49I	49I-a, 49I-b		Male	66	white	Yes	IPF
	053I	53I, 053I-d, 053I-n		Male	60	white	Yes	IPF
	59I	59I		Female	66	white	No	IPF
	063I	063I-b		Male	68	white	No	IPF
	034I	034I-a		Male	54	white	Yes	IPF
	123I	123I		Male	74	white	Yes	IPF
	158I	158I-b		Male	68	white	Yes	IPF
	177I	177I		Male	69	white	Yes	IPF
Xu et al. 2020	Organ	Sex	Patient
	Lung	Male	Severe COVID-19
Bharat et al. 2020	Variable	Patients with COVID-19 (3)
	Age, years	44.3 ± 13.9
	Female	1 (33.3%)
	BMI, kg/m2	25.2 ± 4.5
	Operating time (hours)	9.5 ± 1.0
	Intraoperative blood transfusion
	packed red blood cells	10.6 ± 4.1
	fresh frozen plasma	5.3 ± 2.4
	platelets	2.6 ± 1.2
	Intraoperative VA ECMO use	3 (100%)
	Intraoperative VA ECMO time	2.8 ± 0.3
	(hours)
	Ischemic time (hours)	5.1 ± 0.1
	ICU stay (days)	13.3 ± 7.0
	Posttransplant ventilator (days)	12.6 ± 8.3
	Pleural drainage (days)	20.3 ± 4.4
Sun et al. 2021	Michigan cohort (discovery)	Analyzable cohort N =102	Stable patients* N =15	Progressors/severe patients N =15	Stable vs progressors	Healthy control N=10
	Age at baseline	54.9 (11.9)	50 (10.5)	54.9 (14.4)	0.29	48.8
	Female gender, n (%)	77 (75%)	9 (60%)	10 (67%)	0.64	7 (70%)
	Baseline FVC %predicted	72.0 (17.0)	89.9 (10.0)	64.2 (12.2)	6.7e-06
	Baseline DLCO %predicted	54.2 (20.0)	78.0 (17.8)	45.1(14.5)	6.3e-05
	Disease Duration (year)	7.5 (7.5)	2.9 (2.0)	3.3 (2.9)	0.87
	Baseline MRSS	8.8 (9.2)	7.9 (9.5)	17.2 (9.6)	0.013
	Diffuse patient, n (%)	58 (57%)	10 (67%)	13 (86%)	0.65
	Validation cohorts	FaSScinate cohort (N=36)	FocuSSced cohort (N=105)
	Age at baseline	48.4 (11.8)	49.1 (12.6)
	Female gender, n (%)	28 (78%)	89 (85%)
	Baseline FVC %predicted	80.4 (13.0)	84.0 (15.0)
	Baseline DLCO %predicted	71.0 (17.0)	77.0 (18.5)
	Disease duration (year)	1.7 (1.5)	2.0 (1.5)
	Baseline MRSS	25.5 (6.2)	20.4 (7.0)
Melms et al. 2021	Sample ID	Group	Age (range)	Sex	Race	Ethnicity	BMI	Pre-existing condition	Pre-existing heart disease	Pre-existing lung disease	Pre-existing kidney disease	Pre-existing diabetes	Pre-existing hypertension	Pre-existing immunocompromised condition	Smoking status	Respiratory symptoms	Organ failure at time of death	IMV	Number of days: Symptoms to death	Post-Mortem Interval (PMI) for sample processing	Lung pathology diagnosis	Broad ID of corresponding additional organs
	L01cov	COVID-19	7	0	3	2	5	1	1	0	0	0	1	0	0	1	Lungs	1	5	4.5 h	Congestion	NA
	L03cov	COVID-19	7	0	0	1	2	1	1	1	1	1	1	0	1	1	Heart	0	16	4 h	DAD	13-P999993
	L04cov	COVID-19	NA	1	NA	3	5	1	0	0	0	1	1	0	0	1	Heart, Lungs	0	11	2.5 h	DAD	13-P999994
	L05cov	COVID-19	7	1	3	2	2	1	1	0	1	1	1	0	0	1	Lungs	12	28	5 h	DAD	13-P999996
	L06cov	COVID-19	8	1	3	2	1	1	1	1	1	1	1	0	0	1	Lungs	0	22	9 h	DAD	NA
	L07cov	COVID-19	8	0	3	2	2	1	1	1	1	0	1	0	0	1	Lungs, Kidneys	NA	28	4 h	DAD	13-P999997
	L08cov	COVID-19	8	0	3	2	1	1	0	0	0	0	1	0	0	1	Lungs	0	10	3.5 h	DAD	NA
	L09cov	COVID-19	7	0	3	2	2	1	1	0	1	1	1	1	1	1	Lungs, Kidneys	0	15	5.5 h	DAD	13-P999998
	L10cov	COVID-19	8	0	NA	3	2	1	0	0	0	0	1	1	0	1	Lungs, Heart	10	NA	3 h	DAD	13-P999991
	L11cov	COVID-19	7	0	3	2	3	1	1	0	0	1	1	0	0	1	Lungs	1	27	4 h	DAD	13-P999999
	L12cov	COVID-19	8	1	3	2	3	1	0	0	0	1	1	0	1	1	Lungs	25	27	4 h	DAD	13-P999992
	L13cov	COVID-19	6	0	3	2	3	1	0	0	0	0	1	1	0	1	Lungs, Heart, Kidneys, Liver	9	28	2.5 h	DAD	NA
	L15cov	COVID-19	6	0	3	2	3	1	0	0	0	0	1	0	0	1	Heart, Lungs	20	28	2 h	DAD	NA
	L16cov	COVID-19	7	1	3	2	3	1	0	0	0	0	1	0	0	1	Lungs	41	50	2.5 h	DAD	NA
	L17cov	COVID-19	6	0	3	2	2	1	0	1	1	0	1	1	1	1	Lungs	7	25	6 h	DAD	NA
	L18cov	COVID-19	7	0	3	2	2	1	0	0	0	1	1	0	1	1	Lungs	45	54	4 h	DAD	NA
	L19cov	COVID-19	6	1	NA	1	1	1	1	1	1	0	1	1	0	1	Lungs, Heart, Kidneys	0	40	3 h	DAD	NA
	L21cov	COVID-19	6	1	NA	3	4	1	0	0	0	0	1	0	0	1	Lungs	36	45	5 h	Congestion	NA
	L22cov	COVID-19	5	0	NA	3	2	1	0	0	0	1	0	0	0	1	Lungs, Heart	56	63	6.75 h	DAD	NA
	C51ctr	Control	7	1	0	1	2	1	0	1	0	0	1	0	1	1	NA	NA	NA	NA	NA	NA
	C52ctr	Control	6	1	0	1	2	1	1	0	1	1	0	1	1	0	NA	NA	NA	NA	NA	NA
	C53ctr	Control	7	0	0	3	2	1	1	1	0	1	0	0	1	1	NA	NA	NA	NA	NA	NA
	C54ctr	Control	7	1	2	1	2	1	0	1	0	1	1	0	0	1	NA	NA	NA	NA	NA	NA
	C55ctr	Control	6	0	NA	3	2	1	0	1	1	0	1	1	1	1	NA	NA	NA	NA	NA	NA
	C56ctr	Control	7	0	0	1	1	1	1	0	0	0	1	1	1	NA	NA	NA	NA	NA	NA	NA
	C57ctr	Control	6	0	0	1	3	1	1	0	0	0	1	1	1	NA	NA	NA	NA	NA	NA	NA
Delorey et al. 2021	Donor identifier number.	Broad identification number.	Age range (years). 0 (0-2), 0.2 (2-5), 0.5 (5-10), 0.1 (10-17), 1.8 (18-29), 3 (30-39), 4 (40-49), 5 (50-59), 6 (60-69),	Sex. 0 (Male), 1 (Female).	Race. 0 (White), 1 (Black), 2 (Asian), 3 (Other).	Ethnicity. 1 (Not Hispanic or Latino), 2 (Hispanic or Latino), 3 (Unknown or not documented).	Body mass index (BMI). 0 (<18.5 [underweight]), 1 (18.5-24.9 [normal]), 2 (25.0-29.9 [overweight]), 3 (30.0-39.9 [obese]	Pre-existing condition: Asthma, COPD, Diabetes, Myocardial infarction, Kidney failure, Hypertension, Immunocompromised.	Pre-existing heart disease. Coronary artery disease, congestive heart failure, valvular disease. 0 (No), 1 (Yes).	Pre-existing lung disease. Asthma, COPD, requiring home O2, any chronic lung condition. 0 (No), 1 (Yes).	Pre-existing kidney disease. Chronic kidney disease, baseline creatinine >1.5, end-stage renal disease (ESRD). 0 (No), 1	Pre-existing diabetes. Pre-diabetes, insulin and non-insulin dependent diabetes. 0 (No), 1 (Yes).	Pre-existing hypertension. 0 (No), 1 (Yes).	Pre-existing immunocompromised condition. Active cancer, chemotherapy, transplant, immunosuppressant agents, aspenic). 0	Smoking. 0 (Never or unknown), 1 (Prior), 2 (Current).	Respiratory symptoms. Sore throat, congestion, productive or dry cough, shortness of breath or hypoxia, or chest pain. 0	Organ failure at time of death.	Intermittent mandatory ventilation (IMV) (days).	Symptoms to death (days).	Post-mortem interval. Hours and minutes from the time of death to time autopsy started.	Type of analysis peformed. sc (single cell), sn (single nucleus), and/or spatial	Probe set used for lung spatial analysis. CTA, WTA, protein	Tissue analyzed and/or biobanked. Lung, heart, liver, kidney, spleen, trachea, lymph node, muscle, nasal scraping, oral	COVID-19 status. Postive, negative	Corresopnding NY Presbyterian ID (Melms et al) for matched lung samples. NA (Not applicable)
	D1	02-P005175	6	1	3	2	3	1	0	0	0	1	1	0	0	1	Multi-organ	12	18	18 h	sn	NA	lung, heart, liver	positive	NA
	D2	02-P118946	6	0	3	2	3	1	1	1	0	1	1	0	0	1	Multi-organ	7	12	20 h	sn	NA	lung, heart, liver	positive	NA
	D3	02-P166169	3	0	1	1	2	1	0	0	0	1	1	0	0	1	Lung, heart	6	6	16 h	sc, sn	NA	lung, heart, liver	positive	NA
	D4	02-P240970	4	0	3	2	4	0	0	0	0	0	0	0	0	1	Lung, kidney	9	22	15 h	sn	NA	lung, heart, liver, kidney	positive	NA
	D5	02-P248880	8	1	1	1	2	1	1	1	0	0	1	0	0	1	Lung	0	19	10 h	sn	NA	lung, heart, liver, kidney	positive	NA
	D6	02-P334354	6	0	0	1	3	1	0	0	0	1	1	0	1	1	Lung, neuro component	0	14	14 h	sn	NA	lung, heart, liver, kidney, brain	positive	NA
	D7	02-P348762	8	0	0	1	1	1	1	1	0	0	1	0	1	1	Lung	0	9	17 h	sn	NA	lung, heart, liver, kidney	positive	NA
	D8	04-P006354	6	0	1	2	3	1	0	0	1	1	1	0	1	1	lung and kidney	15	23	21 h	sc, sn, spatial	CTA, WTA, protein	lung, heart, liver, kidney, spleen, trachea, lymph node	positive	NA
	D9	04-P024506	5	1	1	1	3	0	0	0	0	0	0	0	0	1	lung	0	7	21 h	spatial	CTA, WTA, protein	lung, heart, liver, kidney, spleen, trachea, lymph node	positive	NA
	D10	04-P054921	5	0	0	1	3	0	0	0	0	0	0	0	2	1	Multi-organ	4	8	20 h	sn, spatial	CTA, WTA, protein	lung, heart, liver, kidney, spleen, trachea, lymph node, nasal scraping	positive	NA
	D11	04-P079042	7	0	0	1	3	1	1	0	0	1	1	0	1	1	lung and kidney	4	7	24 h	sn, spatial	CTA, WTA, protein	lung, heart, liver, kidney, spleen, trachea, lymph node, nasal scraping	positive	NA
	D12	04-P103142	4	0	0	1	3	1	0	0	0	0	1	0	0	1	Multi-organ	22	22	24 h	sc, sn, spatial	CTA, WTA, protein	lung, heart, liver, kidney, spleen, trachea, lymph node, nasal scraping, oral scraping	positive	NA
	D13	12-P230638	8	0	1	1	1	1	0	0	1	0	0	0	0	1	Lung	0	11	1 h	sn	protein	lung, liver, spleen, muscle	positive	NA
	D14	12-P485759	8	1	1	1	3	1	1	1	0	1	1	0	1	1	Lung	0	17	3 h 4 min	sn	protein	lung, heart, liver, kidney, spleen, muscle	positive	NA
	D15	12-P617758	5	1	3	3	5	1	0	1	0	1	1	0	0	1	Lung, Kidney	30	41	2 h 43 min	sn	protein	lung, heart, liver, kidney, spleen, muscle	positive	NA
	D16	12-P852049	7	1	1	1	3	1	0	0	1	0	1	0	1	1	Lung, Heart	13	16	1 h 30 min	sn	protein	lung, heart, liver, spleen, muscle	positive	NA
	D17	12-P890292	7	0	0	1	5	1	0	0	0	1	1	0	0	0	Lung, Kidney, Heart	24	31	1 h 25 min	sn	protein	lung, heart, liver, kidney, spleen, muscle	positive	NA
	D18	04-P373577	6	1	1	1	2	1	1	1	1	0	1	1	0	1	Lung	4	15	52 h	spatial	CTA, WTA, protein	lung	positive	NA
	D19	04-P433472	5	0	3	2	2	1	0	0	0	1	1	0	0	1	Lung	1	6	32 h	spatial	CTA, WTA, protein	lung	positive	NA
	D20	04-P478538	6	1	0	3	3	1	1	1	0	1	1	0	2	0	Lung, heart	1	1	12 h	spatial	CTA, WTA, protein	lung, heart, trachea	positive	NA
	D21	04-P541935	5	0	3	2	1	1	1	0	0	0	1	0	1	1	Lung	0	2	32 h	spatial	CTA, WTA, protein	lung	positive	NA
	D22	04-P718490	5	0	0	1	4	1	1	0	0	0	1	0	0	1	Multi-organ	1	3	20 h	spatial	CTA, WTA, protein	lung	negative	NA
	D23	04-P939373	7	1	1	1	2	1	0	0	0	0	1	0	0	0	Heart	0	0	46 h	spatial	CTA, WTA, protein	lung	negative	NA
	D24	04-P978210	5	0	0	1	1	0	0	0	0	0	0	0	2	0	Multi-organ	2	5	43 h	spatial	CTA, WTA, protein	lung	negative	NA
	D25	13-P999991	8	0	Unknown	3	2	1	0	0	0	0	1	1	0	1	Lung, heart	10	Unknown	3 h	sn	NA	kidney	positive	L10cov
	D26	13-P999992	8	1	Unknown	2	3	1	0	0	0	1	1	0	1	1	Lung	25	27	4 h	sn	NA	kidney	positive	L12cov
	D27	13-P999993	7	0	0	1	2	1	1	1	1	1	1	0	1	1	Heart	0	16	4 h	sn	NA	heart	positive	L03cov
	D28	13-P999994	8	1	Unknown	3	5	1	0	0	0	1	1	0	0	1	Lung, heart	0	11	2 h 30 min	sn	NA	heart, kidney	positive	L04cov
	D29	13-P999996	7	1	Unknown	2	2	1	1	0	1	1	1	0	0	1	Lung	12	28	5 h	sn	NA	kidney	positive	L05cov
	D30	13-P999997	8	0	Unknown	2	2	1	1	1	1	0	1	0	0	Unknown	Lung, kidney	Unknown	28	4 h	sn	NA	kidney	positive	L07cov
	D31	13-P999998	7	0	Unknown	2	2	1	1	0	1	1	1	1	1	1	Lung, kidney	0	15	5 h 30 min	sn	NA	heart	positive	L09cov
	D32	13-P999999	7	0	Unknown	2	3	1	1	0	0	1	1	0	0	1	Lung	1	27	4 h	sn	NA	heart	positive	L11cov
Rooij et al. 2023	Covid
	Disease	Patient ID	assay(s)	Age	Gender	SARS-CoV-2 (PCR)	Immunosuppression#	CT / RX finding	Sample type	Time from onset illness to death (days)	Time from death to sample processing (hours)	Treatment	Pre-existing comorbidities						Symptoms at onset disease					Hospital acquired infection			Sepsis at time of death*	Smoking status
												Mechanical ventilation for curative purpose	Hypertension	Chronic cardiac disease	Chronic pulmonary disease	Cerebrovascular disease	Chronic liver disease	Diabetes	Fever	Cough	Dyspnea	Malaise	Myalgia	Bacterial pneumonia	Bacteremia	Urinary tract infection
	Covid	COV-1	snRNAseq + immuno/histo	76	M	+	-	CT: Bilateral pneumonia	Post-mortem	18	< 2	+	+	-	+	-	-	-	+	-	+	-	-	-	-	-	-	+
	Covid	COV-2	snRNAseq + immuno/histo	67	M	+	+	CT: Bilateral pneumonia	Post-mortem	51	20	+	-	-	-	-	-	-	+	+	+	+	-	+	-	-	-	N/A
	Covid	COV-3	snRNAseq + immuno/histo	60	M	+	+	Not performed	Post-mortem	28	12	+	+	-	-	-	-	-	+	+	+	+	-	+	-	-	-	+
	Covid	COV-4	snRNAseq	73	M	+	+	RX: bilateral consolidations (ground glass)	Post-mortem	33	43	+	+	-	-	-	-	moderately impaired fasting glycemia	-	minimal	-	+	-	-	+	-	+	-
	Covid	COV-5	snRNAseq	55	F	+	+	RX: bilateral consolidations (ground glass)	Post-mortem	17	20	+	-	-	-	-	-	-	+	-	+	+	N/A	-	-	-	-	-
	Covid	COV-6	snRNAseq + immuno/histo	89	M	+	+	CT: Bilateral pneumonia	Post-mortem	10	1	-	+	-	-	-	-	+	+	+	-	-	-	+	-	-	-	+
	Covid	COV-7	snRNAseq + immuno/histo	75	M	+	+	CT: Bilateral pneumonia	Post-mortem	20	< 0.5	+	+	-	-	-	-	+	-	-	-	+	-	+	-	-	-	-
	Covid	COV-8	immuno/histo	71	M	+	-	Not performed	Post-mortem	15	< 2	+	-	-	-	-	-	-	-	+	-	+	-	-	-	-	-	+
	Covid	COV-9	immuno/histo	72	F	+	+	CT: Bilateral pneumonia	Post-mortem	58	24	+	+	-	-	-	-	-	+	+	+	+	-	+	+	+	+	-
	Covid	COV-10	immuno/histo	90	M	+	+	Bilateral pneumonia	Post-mortem	8	1,5	-	+	-	-	-	-	+	-	+	-	-	-	+	-	-	-	+
	Covid	COV-11	immuno/histo	69	M	+	+	Bilateral pneumonia	Post-mortem	29	1,5	+	+	-	-	-	-	+	-	+	+	+	+	+	-	-	-	-
	Covid	COV-12	immuno/histo	50	F	+	+	Bilateral pneumonia	Post-mortem	21	1	+	-	-	-	-	-	-	-	+	+	+	-	+	-	-	-	-
	Covid	COV-13	immuno/histo	82	F	+	+	Bilateral pneumonia	Post-mortem	22	0,5-1	+	-	+	+	-	-	+	-	+	-	-	-	+	-	-	-	-
	Covid	COV-14	immuno/histo	68	M	+	+	Bilateral pneumonia	Post-mortem	34	<1	+	-	+	+	-	-	-	-	+	+	+	-	+	-	-	-	-
	Covid	COV-15	immuno/histo	87	F	+	+	Bilateral pneumonia	Post-mortem	8	<2,5	-	+	-	-	-	-	+	-	-	+	-	-	+	-	-	-	-
	Covid	COV-16	immuno/histo	68	M	+	+	Bilateral pneumonia	Post-mortem	30	<1	+	+	+	-	-	-	-	+	+	+	+	-	+	-	-	-	-
	Covid	COV-17	immuno/histo	49	M	+	+	Bilateral pneumonia	Post-mortem	39	0,5-1	+	-	-	-	-	-	-	-	-	+	-	-	+	-	-	-	-
	Covid	COV-18	immuno/histo	75	M	+	+	Bilateral pneumonia	Post-mortem	43	<1	+	+	-	-	-	-	+	N/A	N/A	N/A	N/A	N/A	+	-	-	-	-
	Covid	COV-19	immuno/histo	81	M	+	+	Bilateral pneumonia	Post-mortem	N/A	0,5-1	+	-	-	-	-	-	-	N/A	N/A	N/A	N/A	N/A	+	+	-	+	+
	IPF
		Patient ID	assay(s)	Age	Gender	Immunosuppression	CT finding	Sample type	Time from onset illness to transplantation (years)	Time from surgical resection to sample processing (hours)	Treatment	Pre-existing comorbidities						Hospital acquired infection$			Sepsis	Smoking status
	Disease										Mechanical ventilation for curative purpose&	Hypertension	Chronic cardiac disease	Chronic pulmonary disease	Cerebrovascular disease	Chronic liver disease	Diabetes	Bacterial pneumonia	Bacteremia	Urinary tract infection
	IPF	IPF1	snRNAseq	63	F	-	Subpleural reticulations with apico-basal gradient, some traction bronchiectasis, no honeycombing	Explant lung	5 years, 2 months	4-5	-	+	-	+	-	-	-	-	-	-	-	-
	IPF	IPF2	snRNAseq	62	M	+	Extensive subpleural reticular pattern and ground glass opacities in both lungs. The right lung is affected more than the left lung.	Explant lung	1 year, 5 months	4-5	-	+	-	+	-	-	+	-	-	-	-	+
	IPF	IPF3	snRNAseq	61	M	-	Thickening of the intra- en interlobular septa with honeycombing and subpleural bronchiectasis	Explant lung	3 years, 5 months	4-5	-	+	-	+	-	-	-	-	-	-	-	+
	IPF	IPF4	snRNAseq	66	F	-	Thickening of the intra- and interlobular septa with bronchiectasis in an apicobasal gradient and predominant in the lung periphery.	Explant lung	4 years, 5 months	4-5	-	+	coronary artery disease	+	-	-	-	-	-	-	-	+
	IPF	IPF5	snRNAseq	61	M	-	Bilateral subpleural reticulations, most pronounced in the anterolateral aspect of the left upper lobe and dorsobasal aspect of the right lung. Honeycombing anterior in the left upper lobe . Discrete bronchiectasis	Explant lung	3 years, 1 month	4-5	-	-	-	+	-	-	-	-	-	-	-	+
	IPF	IPF6	snRNAseq	65	F	-	Globally unchanged subpleural reticulations in an apicobasal pattern. Early stages of honeycombing in the lateral costodiaphragmatic sinus. Diffuse bronchiectasis.	Explant lung	3 years, 2 months	4-5	-	-	-	+	-	-	-	-	-	-	-	+
	Control
		Patient ID	assay(s)	Age	Gender	Sample type	Time from death/surgical resection to sample processing (hours)	Mechanical ventilation for curative purpose&	Pre-existing comorbidities						Hospital acquired infection*			Sepsis*	Smoking status
	Disease								Hypertension	Chronic cardiac disease	Chronic pulmonary disease	Cerebrovascular disease	Chronic liver disease	Diabetes	Bacterial pneumonia	Bacteremia	Urinary tract infection
	Non-Covid control	Non-COV1	snRNAseq, immuno/histo, bulk RNAseq	79	F	Post-mortem	4-5	-	+	-	-	-	-	-	-	-	-	-	-
	Non-Covid control	Non-COV2	snRNAseq, immuno/histo, bulk RNAseq	63	M	Post-mortem	4-5	-	-	-	-	-	-	-	-	-	-	-	+
	Non-Covid control	Non-COV3	snRNAseq, immuno/histo, bulk RNAseq	75	M	Post-mortem	4-5	-	-	-	-	-	-	-	-	-	-	-	+
	Non-Covid control	Non-COV4	snRNAseq, immuno/histo, bulk RNAseq	69	F	Post-mortem	4-5	-	-	-	-	-	-	-	-	-	-	-	-
	Non-Covid control	Non-COV5	snRNAseq, immuno/histo, bulk RNAseq	73	M	Post-mortem	4-5	-	-	-	-	-	-	-	-	-	-	-	-
	Non-Covid control	Non-COV6	snRNAseq, immuno/histo, bulk RNAseq	58	F	Post-mortem	4-5	-	-	-	-	-	-	-	-	-	-	-	-
	Non-Covid control	Non-COV7	snRNAseq, immuno/histo, bulk RNAseq	75	M	Post-mortem	4-5	-	+	-	-	-	-	-	-	-	-	-	+
	Non-Covid control	Non-COV8	snRNAseq	56	M	unused donor	4-5	-	-	-	-	-	-	-	-	-	-	-	+
	Non-Covid control	Non-COV9	snRNAseq	66	M	unused donor	4-5	-	+	-	-	-	-	-	-	-	-	-	-
	Non-Covid control	Non-COV10	snRNAseq	73	M	unused donor	4-5	-	-	-	-	-	-	-	-	-	-	-	-
	Non-Covid control	Non-COV11	snRNAseq	64	M	unused donor	4-5	-	+	-	-	-	-	+	-	-	-	-	+
	Non-Covid control	Non-COV12	snRNAseq	57	F	unused donor	4-5	-	+	-	-	-	-	-	-	-	-	-	former smoker (stopped)
	Non-Covid control (peritumoral tissue)	Non-COV13	immuno/histo	73	M	Resection paracancerous biopsy	0.5 - 1	-	+	-	-	-	-	-	-	-	-	-	+
	Non-Covid control (peritumoral tissue)	Non-COV14	immuno/histo	52	M	Resection paracancerous biopsy	0.5 - 1	-	-	-	+	-	-	-	-	-	-	-	+
	Non-Covid control (peritumoral tissue)	Non-COV15	immuno/histo	76	M	Resection paracancerous biopsy	0.5 - 1	-	+	+	-	-	-	-	-	-	-	-	+
	Non-Covid control (peritumoral tissue)	Non-COV16	immuno/histo	56	M	Resection paracancerous biopsy	0.5 - 1	-	-	-	-	-	-	-	-	-	-	-	+
	Non-Covid control (peritumoral tissue)	Non-COV17	immuno/histo	74	F	Resection paracancerous biopsy	0.5 - 1	-	-	-	-	-	-	-	-	-	-	-	+
	Non-Covid control	Non-COV18	immuno/histo, bulk RNAseq	82	M	unused donor	4-5	-	+	N/A	N/A	N/A	N/A	-	-	-	-	-	-
	Non-Covid control	Non-COV19	immuno/histo, bulk RNAseq	62	F	unused donor	4-5	-	+	N/A	N/A	N/A	N/A	+	-	-	-	-	+
	Non-Covid control	Non-COV20	immuno/histo, bulk RNAseq	62	F	unused donor	4-5	-	-	N/A	N/A	N/A	N/A	-	-	-	-	-	-
	Non-Covid control	Non-COV21	immuno/histo, bulk RNAseq	69	F	unused donor	4-5	-	+	N/A	N/A	N/A	N/A	-	-	-	-	-	+
	Non-Covid control	Non-COV22	immuno/histo, bulk RNAseq	79	M	unused donor	4-5	-	-	N/A	N/A	N/A	N/A	-	-	-	-	-	-
	Non-Covid control	Non-COV23	immuno/histo, bulk RNAseq	83	M	unused donor	4-5	-	+	N/A	N/A	N/A	N/A	+	-	-	-	-
	Non-Covid control	Non-COV24	immuno/histo, bulk RNAseq	77	M	unused donor	4-5	-	-	N/A	N/A	N/A	N/A	-	-	-	-	-	-
Khatri et al. 2023	CLAD Whole Lung Patient Characteristics
	Age	Sex	CLAD Stage	Histology Report	Native Disease	Time to Transplant (days)	Calcineurin Inhibitor	Third Agent	Augmentation last 6 mths
	62	M	Stage 3	A0B0C1	Pulmonary veno- occlusive disease	709	Cyclosporine	MMF	Rituxan, Belatacept
	60	F	Stage 3	A1C1	Idiopathic pulmonary fibrosis	3589	Tacrolimus	MMF	None
	26	F	Stage 4	A2B2RC1	Cystic fibrosis	472	Tacrolimus	Azathioprine	Solu Medrol
	63	M	Stage 3	A3B1RC1	Idiopathic pulmonary fibrosis	1555	Tacrolimus	None	None
	Donor Control Patient Characteristics
	Age	Sex	CLAD Stage	Cause of Death	Histology Report
	53	F	Stage 0	Anoxia	Mild emphysematous changes with patchy bronchiolitis and mild pulmonary hypertensive arteriopathic changes
	61	M	Stage 0	Stroke	Patchy exudative acute lung injury with mild chronic interstitial pneumonia
	15	M	Stage 0	Trauma	No histopathologic diagnosis
	Lung Transplant Control Patient Characteristics
	Age	Sex	CLAD Stage	Histology Report	VATS Indication	Time to Biopsy (days)	Calcineurin Inhibitor	Third Agent	Augmentation last 6 mths
	61	M	Stage 0	A0B0C0	Pleural effusion	552	Tacrolimus	Azathioprine	Solu Medrol
	68	M	Stage 0	A2B0C0	Recurrent exudative effusion	302	Cyclosporine	MMF	None
	61	M	Stage 0	A1B1RC0	Exudative effusion	273	Tacrolimus	None	Belatacept, RATG

## Sheet: Table S3
Variable	Age	Gender	Race	Etiology of Lung failure	Original Disease	Smoking	HTN	DM	Cause of death	Covid diagnosis	Days to lung transplant	Days from first LTx to lung transplant	Days from CLAD diagnosis to lung transplant
COVID-19 dataset
COVID-19
1	63	Male	Other	COVID-19	-	No	No	Yes	-	2021-01-10	314	-	-
2	28	Female	White	COVID-19	-	No	No	No	-	2021-01-27	87	-	-
3	65	Male	Asian	COVID-19	-	Yes	Yes	No	-	2021-02-25	300	-	-
Control (Donor)
1	34	Male	White	-	-	No	No	No	Anoxia	-	-	-	-
2	48	Female	White	-	-	No	No	No	Stroke	-	-	-	-
CLAD dataset
CLAD
CLAD1	43	F	white	BOS	Cystic fibrosis	No	No	No	-	-	-	1807	320
CLAD2	18	M	hispanic/latino	RAS/mixed	PVOD	No	Yes	No	-	-	-	1106	465
CLAD3	55	M	white	BOS	Sarcoidosis	No	No	No	-	-	-	481	198
CLAD4	30	M	other	BOS	Cystic fibrosis	No	No	No	-	-	-	854	148
Control (Donor)
Contro1	33	M	Caucasian	-	-	-	-	-	-	-	-	-	-
Control2	47	M	Hispanic	-	-	-	-	-	-	-	-	-	-
Control3	21	M	Caucasian	-	-	-	-	-	-	-	-	-	-
Control4	39	M	Caucasian	-	-	-	-	-	-	-	-	-	-
IPF dataset
IPF2	68	Male	hispanic/latino	IPF	-	Yes	No	No	No	-	-	-	-
IPF5	70	male	asian	IPF	-	Yes	Yes	Yes	Yes	-	-	-	-
IPF3	73	male	asian	IPF	-	No	Yes	Yes	No	-	-	-	-

## Sheet: Table S4
Cell Type	Positive Gene IVlarkers	Negative Gene IVlarkers
Epithelial	EPCAM
AT1	AGER, RTKN2
AT2	HHIP, WIF1, NNMT
Basal	KRT5, KRT17, KRT15
KRT17+KRT5-	KRT17, COL1A1, SPINK1	KRT5
Club	CTSE,SCGB1A1,SCGB3A2
Goblet	MUC5AC, MUC5B
Ciliated	FOXJ1, CIMIP1
Diff_Ciliated	FOXJ1, CIMIP1, SFTPB
PNEC_Ionocyte	ASCL3, CHGA, GRP
Serous	PRR4
Endothelial	PECAM1
Lymphatic	CCL21, MMRN1
Artery	DKK2
Vein	CPE	IL7R
Cap	IL7R, FCN3
Cap-a	EDNRB, TBX2
Bronchial	SPRY1
Stromal		EPCAM, PECAM1, PTPRC
AdvF	PI16, SERPINF1
AlvF	FGFR4, GPC3	PI16
ASM	RERGL, KCNA5
VSM	MYC, TCF21	RERGL
Pericyte	COX4I2, LAMC3, HIGD1B
FibM	ACTG2, ACTA2
MyoF	ACTA2, ASPN, WIF1	ACTG2
PB_Fibro	CTHRC1, DIO2, TGFBI
LipF	PI15, MAFF, FST, PLIN2
PC_NAF	EYA1, TENM2
Mesothelial	UPK3B, ITLN1
Immune	PTPRC
B	MS4A1
Plasma	IGKC, IGHG1,
CD4T	TRAC,CD40LG,CD4,CD28
CD8T	CD8A, TRGC2
Act_NK	XCL1, XCL2, GZMK, KLRB1
NK	KLRB1, CHST2, SPON2
Neutrohpils	FCGR3B, S100A12
CM	S100A12, RNASE2
NCM	FCGR3A, MTSS1	MARCO (low), FABP4 (low)
IM	F12A1, FOLR2	FABP4 (low)
MoM	SPP1, HAMP	FABP4 (low)
AM	FABP4, CYP27A1, MARCO
DC1	LAMP3,CLEC9A
DC2	CD1E
pDC	SCT
Mast	CPA3
Erythrocytes	HBB
Prolif.Imm	MKI67

## Sheet: Table S5
AtlasLabel	AM	ASM	AT1	AT2	AdvF	AlvF	Artery	B	Basal	Bronchial	CD4T	CD8T	CM	Cap	Cap-a	Ciliated	Club	DC1	DC2	Dif_Ciliated	Erythrocytes	FibM	Goblet	IM	KRT17+KRT5-	LipF	Lymphatic	Mast	Mesothelial	MoM	MyoF	NCM	NK	Act_NK	Neutrophils	PB_Fibro	PC_NAF	PNEC_Ionocyte	Pericyte	Plasma	Prolif.Imm	Serous	VSM	Vein	pDC
AT0	23	18	31	273	2	6	0	0	207	0	2	1	5	12	2	6	2063	0	0	13	0	6	21	9	37	0	0	1	0	8	0	0	0	2	0	1	0	3	0	0	0	0	1	4	1
AT1	50	10	40227	729	3	51	3	0	23	5	3	8	6	61	11	25	1692	5	37	2	57	0	11	29	820	1	0	3	0	25	0	2	1	4	16	3	1	0	6	1	0	0	1	1	0
AT2	1520	336	1761	145311	366	1105	21	15	724	89	81	424	193	212	89	198	15002	20	109	82	601	37	926	331	3844	51	18	142	46	305	29	96	180	29	654	490	8	13	79	49	25	2	20	21	1
AT2 proliferating	28	13	77	606	12	18	2	0	9	1	11	2	3	16	2	6	131	3	26	1	1	3	12	20	41	1	2	2	0	15	1	2	1	3	2	14	0	0	3	0	503	0	2	0	0
Adventitial fibroblasts	118	127	8	33	30245	3823	8	0	4	13	1	10	21	56	19	19	0	3	75	0	29	26	3	80	5	2796	9	6	957	107	179	3	1	4	6	4874	22	2	137	2	3	0	109	20	0
Alveolar Mph CCL3+	21472	14	17	12	88	116	3	2	3	0	37	127	218	5	1	6	3	8	121	1	7	0	2	933	2	6	1	3	4	4169	4	104	32	4	153	99	0	0	3	1	211	0	1	2	0
Alveolar Mph MT-positive	380	0	0	0	0	1	0	0	0	1	0	1	7	0	0	1	0	8	93	0	0	0	0	126	0	0	0	2	0	835	0	4	0	0	2	0	0	0	0	0	17	0	0	0	0
Alveolar Mph proliferating	802	0	0	3	1	4	1	0	0	0	0	0	3	6	0	3	0	4	12	0	2	0	1	49	0	0	2	1	0	191	0	0	2	1	3	2	0	0	1	0	5645	0	1	1	0
Alveolar fibroblasts	513	72	16	73	5148	38683	11	3	5	8	5	63	41	61	13	27	23	3	53	5	20	13	15	148	7	270	4	10	40	114	407	8	15	4	54	7747	3	1	171	7	14	0	83	10	0
Alveolar macrophages	138066	28	23	121	4	283	25	4	4	63	9	30	58	201	13	50	11	30	440	0	72	1	17	1902	1	0	7	26	0	13040	2	19	3	0	53	9	0	0	69	13	1335	0	7	31	2
B cells	513	273	78	67	956	317	37	19342	32	39	63	187	147	259	57	10	56	35	150	0	10	67	15	403	11	33	8	11	6	147	69	50	35	10	46	394	6	1	23	141	708	0	17	71	16
Basal resting	16029	247	421	951	1013	965	228	202	9794	185	183	914	2696	1553	814	182	790	343	1167	434	746	66	542	15033	304	47	48	105	26	6419	71	785	714	64	180	392	14	35	173	425	462	0	131	179	25
CD4 T cells	1545	500	146	329	641	908	212	60	164	194	52286	15278	256	825	143	85	456	105	277	78	83	81	373	619	129	46	26	83	29	593	88	106	490	786	289	620	19	14	294	93	1423	0	272	183	5
CD8 T cells	1540	15	8	24	1	86	2	21	7	4	6379	46278	55	29	2	16	1	35	345	0	18	2	4	409	0	0	2	8	12	910	1	21	2609	1321	59	3	1	3	32	6	663	0	11	4	5
Classical monocytes	1060	5	15	52	3	37	1	0	2	8	0	135	34025	39	6	29	5	31	634	1	60	0	14	4493	0	0	1	13	3	6570	0	3044	1	0	18620	1	0	0	5	6	353	0	0	2	0
Club (nasal)	2294	68	18	39	131	99	7	32	67	6	5	19	183	40	11	28	29	14	164	21	154	7	35	603	8	2	1	7	4	764	6	42	5	10	22	22	0	13	18	4	115	0	22	2	1
Club (non-nasal)	33	179	18	36	92	203	21	1	225	29	8	33	30	145	22	14	61	6	30	36	1	11	4401	221	7	16	5	14	17	21	16	6	13	4	25	139	6	4	23	5	39	0	41	81	0
DC1	261	1	0	6	33	11	9	0	6	1	1	1	1	47	4	3	3	1652	65	0	0	1	0	18	0	2	0	0	0	32	0	1	0	1	3	5	0	0	1	0	1	0	2	15	0
DC2	198	190	32	18	171	230	34	2	11	20	15	32	26	150	31	7	6	382	8407	2	1	15	1	872	13	11	6	7	16	99	10	7	5	5	10	114	2	3	29	1	762	0	20	73	5
Deuterosomal	30	5	1	1	8	4	2	0	7	2	1	4	1	11	3	75	6	0	17	457	0	1	27	20	1	0	0	0	0	5	0	1	0	0	0	0	0	0	1	1	6	0	0	0	0
EC aerocyte capillary	46	4	19	6	19	41	5	0	1	64	1	26	7	482	15489	1	4	2	3	1	20	1	0	12	1	1	9	4	0	18	3	0	3	0	7	23	0	0	1	1	1	0	2	1	0
EC arterial	103	209	15	30	608	281	15999	8	43	1425	19	95	31	6938	517	22	27	13	52	17	10	6	17	107	24	9	32	14	12	76	32	11	12	7	45	167	16	2	44	3	7	0	44	399	2
EC general capillary	963	40	21	38	13	86	586	2	4	458	1	7	5	27643	1458	8	13	16	35	0	159	1	0	144	0	5	16	5	3	224	0	4	0	1	11	17	0	2	18	6	51	0	6	656	0
EC venous pulmonary	19	29	1	17	25	24	81	1	2	3084	1	1	2	652	5	1	1	0	40	0	9	0	2	26	0	4	11	0	2	15	2	0	2	1	1	8	4	3	3	0	6	0	2	13878	0
EC venous systemic	145	322	453	186	159	380	420	5	15	28933	24	86	120	5279	301	33	114	6	48	9	117	38	42	190	39	12	96	11	7	84	14	14	33	13	23	195	0	2	82	23	31	0	75	2513	0
Goblet (bronchial)	34	1	1	5	0	3	11	3	3	3	1	1	4	16	2	13	2	3	17	30	1	0	1556	19	0	0	1	1	0	20	0	4	1	0	3	3	0	0	0	0	0	0	0	4	0
Goblet (nasal)	3	8	42	30	20	39	1	0	35	7	0	1	0	5	2	8	25	4	10	10	0	2	691	16	19	0	0	1	1	4	0	3	0	0	6	15	0	1	2	0	4	0	4	2	0
Goblet (subsegmental)	64	9	0	0	29	41	0	4	8	0	0	14	12	1	0	1	1	5	26	1	0	1	48	72	0	1	0	1	0	18	2	2	2	1	1	17	0	0	1	0	1	0	2	2	0
Hematopoietic stem cells	23	2	3	6	51	11	0	0	1	0	0	7	9	3	0	2	1	0	15	0	0	0	0	23	0	2	0	3	0	8	1	1	1	10	2	10	2	0	3	0	0	0	0	3	0
Hillock-like	1013	268	354	190	527	836	95	2	377	70	16	98	29	446	83	25	133	11	92	12	5	16	12	329	148	38	6	4	13	299	28	12	28	8	20	329	3	5	33	5	58	0	32	123	0
Interstitial Mph perivascular	986	10	4	10	9	31	1	2	4	4	3	6	990	17	6	7	2	7	1198	0	0	3	5	18663	0	0	0	0	1	5314	1	228	0	0	2	6	0	0	4	5	378	0	0	2	1
Ionocyte	190	10	2	4	162	60	0	1	5	0	4	30	85	22	1	1	4	2	53	2	0	2	28	145	0	2	0	1	1	133	4	15	6	3	4	28	0	105	1	0	1	0	1	0	0
Lymphatic EC differentiating	39	84	4	8	142	81	353	2	7	2653	7	41	25	2889	1290	9	3	5	35	1	1	30	8	55	3	8	8206	17	2	18	7	2	3	2	3	49	8	2	70	1	2	0	79	1150	0
Lymphatic EC mature	44	6	12	23	4	31	10	0	7	26	3	19	5	46	21	3	14	1	4	0	11	0	5	16	6	0	9425	3	0	8	1	4	2	1	0	8	4	1	6	1	1	0	12	5	0
Lymphatic EC proliferating	50	4	0	2	6	13	1	0	4	0	4	6	7	1	0	0	2	2	24	0	0	0	0	35	0	1	0	0	0	24	1	2	2	1	2	3	0	0	0	0	1	0	0	1	0
Mast cells	184	5	5	14	23	52	2	1	12	5	12	27	35	11	1	8	7	5	65	0	1	5	5	41	0	0	1	14616	0	132	1	12	5	11	13	13	0	0	4	2	33	0	2	3	0
Mesothelium	108	12	0	4	111	345	4	0	9	2	1	24	8	4	1	2	0	3	63	0	2	1	1	43	1	25	0	0	2509	22	14	2	4	0	0	138	0	0	16	0	3	0	7	3	0
Migratory DCs	38	0	0	1	0	1	0	3	1	0	3	2	2	4	0	1	0	1493	150	0	0	0	1	30	0	0	0	1	0	12	0	0	0	0	0	1	0	0	0	0	0	0	0	0	0
Monocyte-derived Mph	37198	822	108	204	464	702	22	204	50	61	513	911	1879	349	166	53	95	496	4239	5	27	116	35	21599	45	62	32	45	33	119953	51	381	208	80	2702	613	9	1	58	316	2743	0	56	26	10
Multiciliated (nasal)	83	2	0	0	3	6	1	0	5	0	2	2	9	3	2	60	1	3	39	0	0	0	0	56	3	0	0	0	1	66	0	3	0	1	5	1	0	0	0	0	16	0	0	0	0
Multiciliated (non-nasal)	40	10	18	98	9	19	7	11	128	10	24	87	11	52	22	59274	104	1	29	3963	18	1	379	24	57	1	4	8	5	4	0	0	15	10	24	2	0	53	4	11	11	2	3	9	0
Myofibroblasts	80	102	8	34	122	381	5	1	5	2	11	15	12	29	10	1	27	6	44	0	0	478	5	83	6	15	0	10	3	35	2545	4	9	0	8	822	2	0	7	1	6	0	2	5	0
NK cells	773	373	108	168	261	513	17	3	34	19	141	2054	30	186	74	19	109	23	142	13	193	30	35	158	47	34	1	3	21	150	32	12	25489	1873	40	408	2	2	29	4	649	0	77	54	2
Neuroendocrine	230	81	1	2	171	109	0	0	14	0	3	12	36	5	1	3	0	2	38	0	0	11	0	71	6	3	0	0	0	66	11	3	2	0	3	95	2	91	5	0	8	0	2	2	0
Non-classical monocytes	4397	1	1	13	2	14	2	0	1	3	0	14	3306	21	0	3	0	137	1009	0	2	1	0	5769	0	1	2	1	2	6505	0	17486	1	0	397	0	0	0	5	3	81	0	2	1	2
Peribronchial fibroblasts	28	440	4	58	3192	6862	11	4	20	7	3	17	6	72	34	21	21	2	8	0	51	27	3	13	5	815	7	4	29	4	579	1	2	2	6	26149	14	1	134	2	3	0	157	14	0
Pericytes	96	236	5	15	116	277	2	0	21	11	1	15	35	64	15	4	105	5	57	7	1	6	13	58	10	6	3	4	2	34	27	8	3	1	14	60	3	0	8421	1	0	0	948	5	0
Plasma cells	1586	37	17	26	49	110	34	91	10	174	293	451	319	595	48	5	16	94	684	0	628	12	14	625	6	4	26	38	2	500	1	67	42	22	55	24	2	0	17	24525	2735	0	5	110	17
Plasmacytoid DCs	56	7	0	0	31	23	1	4	0	0	2	3	3	9	3	0	0	4	106	0	0	1	0	11	0	1	0	0	0	14	1	0	0	6	0	9	0	0	2	0	5	0	2	0	1373
SM activated stress response	46	969	1	2	2	20	2	0	0	0	0	2	0	4	0	0	0	1	13	0	0	7	0	12	0	1	0	1	0	11	2	0	0	0	1	3	0	0	101	0	0	0	173	0	0
SMG duct	54	6	5	12	24	14	6	0	7	1	0	4	17	8	3	12	4	0	3	21	0	7	409	15	5	0	1	1	0	26	1	3	1	0	1	13	0	1	0	0	2	15	0	1	0
SMG mucous	53	134	15	4	148	125	10	0	2	3	1	4	6	23	0	4	2	1	11	0	0	10	6	21	8	4	0	2	2	10	10	3	1	2	1	93	1	0	4	0	2	0	3	7	0
SMG serous (bronchial)	3	2	0	3	52	19	0	0	0	1	0	4	0	0	1	0	0	2	14	0	0	0	11	1	0	2	0	0	0	0	2	1	1	0	0	10	0	0	1	0	0	47	0	0	0
SMG serous (nasal)	228	2	0	7	2	1	11	1	27	2	6	24	56	35	2	2	18	0	38	1	0	2	15	135	3	0	0	0	0	67	1	12	13	1	1	3	0	0	0	1	5	0	0	9	0
Smooth muscle	11	10424	5	17	36	377	8	5	9	23	12	76	68	51	13	3	5	2	11	0	19	131	1	25	1	23	4	2	4	8	50	5	7	7	20	221	1	0	1593	3	15	0	2884	6	0
Smooth muscle FAM83D+	1	197	1	3	61	21	0	0	6	1	2	27	0	9	0	0	3	0	2	0	1	133	3	4	0	7	0	0	0	2	9	0	0	2	0	87	0	0	1	0	1	0	7	0	0
Subpleural fibroblasts	78	4	0	2	45	33	0	0	1	0	1	0	1	1	0	0	0	0	28	0	0	0	0	21	0	656	1	0	52	43	2	0	0	0	0	95	0	0	2	0	0	0	5	1	0
Suprabasal	113	58	136	446	41	221	38	7	8522	39	13	66	10	148	29	78	262	4	27	112	682	7	1070	179	326	20	8	24	96	77	22	4	41	14	19	257	2	44	30	65	222	4	10	11	1
T cells proliferating	5	0	0	2	0	1	0	0	1	0	14	11	0	5	1	0	2	0	0	2	3	1	1	4	0	0	0	0	0	1	0	0	2	3	2	0	0	0	0	0	963	0	0	0	0
Tuft	26	2	1	0	5	24	5	1	0	1	2	6	16	15	2	0	2	2	31	0	0	1	1	71	0	0	0	5	1	22	1	2	1	2	3	7	0	12	1	0	3	0	0	5	0
pre-TB secretory	1135	17	1115	3748	29	167	7	10	1045	35	12	40	83	46	25	86	23382	6	66	304	16	2	14038	378	1137	5	3	7	5	343	1	30	5	5	18	32	0	27	13	7	27	1	7	8	0

## Sheet: Table S6
SampleID	Study	Pipeline	Disease	Platform	Chemistry	DataType	Chem	Artery	Bronchial	Cap	Cap-a	Lymphatic	Vein	AT1	AT2	Basal	Ciliated	Club	Diff_Ciliated	Goblet	KRT17+KRT5-	PNEC_Ionocyte	Serous	AM	B	CD4T	CD8T	CM	DC1	DC2	Erythrocytes	IM	Mast	MoM	NCM	Neutrophils	NK	Act_NK	pDC	Plasma	Prolif.Imm	AdvF	AlvF	ASM	FibM	LipF	Mesothelial	MyoF	PB_Fibro
CLAD1_CLAD	NU_CLAD	CellRanger	CLAD	scRNAseq	10X_3V3	New	10X_3V3	7	5	7	5	7	7	8	9	1	5	5	0	3	0	0	0	10	6	8	10	9	2	5	5	7	5	6	7	10	9	7	2	7	5	10	7	6	0	0	0	2	3
CLAD1_CT	NU_CLAD	CellRanger	Control	scRNAseq	10X_3V3	New	10X_3V3	8	8	8	6	7	9	8	10	5	8	8	5	5	1	0	0	10	6	6	7	9	0	6	3	9	8	10	6	8	6	5	0	7	3	9	10	8	5	7	8	7	7
CLAD4_CLAD	NU_CLAD	CellRanger	CLAD	scRNAseq	10X_3V3	New	10X_3V3	7	5	9	8	6	6	10	10	0	6	5	0	0	3	0	0	10	7	10	10	9	4	6	7	8	7	6	8	8	9	6	3	8	7	8	8	6	2	8	5	0	7
CLAD4_CT	NU_CLAD	CellRanger	Control	scRNAseq	10X_3V3	New	10X_3V3	5	6	6	5	6	3	8	10	0	0	6	0	0	0	0	0	10	5	7	8	8	0	3	6	6	5	7	3	9	8	3	0	1	2	7	5	1	0	7	3	0	2
CLAD2_CLAD	NU_CLAD	CellRanger	CLAD	scRNAseq	10X_3V3	New	10X_3V3	4	4	8	7	2	3	7	8	0	1	4	0	0	5	0	0	8	6	10	10	9	7	8	8	10	8	10	8	6	9	6	3	5	8	6	6	2	0	7	1	0	6
CLAD2_CT	NU_CLAD	CellRanger	Control	scRNAseq	10X_3V3	New	10X_3V3	5	6	6	3	7	5	7	9	0	5	7	1	0	0	0	0	8	4	8	8	8	0	3	2	6	1	7	1	5	6	3	0	6	1	8	7	3	0	0	0	0	4
CLAD3_CLAD	NU_CLAD	CellRanger	CLAD	scRNAseq	10X_3V3	New	10X_3V3	6	3	8	6	7	6	9	10	0	5	7	1	3	1	0	0	9	0	8	7	8	1	4	4	7	6	8	6	9	7	5	0	4	4	9	8	5	0	5	0	0	8
CLAD3_CT	NU_CLAD	CellRanger	Control	scRNAseq	10X_3V3	New	10X_3V3	4	5	5	2	3	5	8	8	0	2	3	0	0	0	0	0	8	2	7	5	8	0	0	1	5	3	8	3	3	8	5	0	1	3	5	3	1	0	0	0	0	0
CLAD3_Sar	NU_CLAD	CellRanger	Sarcoidosis	scRNAseq	10X_3V3	New	10X_3V3	5	7	6	2	2	6	1	7	7	7	8	1	7	6	0	0	9	5	7	7	6	0	8	1	7	2	10	3	6	5	2	0	5	7	5	2	3	0	1	2	0	5
AB_Covid-1	NU_snRNAseq	CellRanger	COVID	snRNAseq	10X_3V3	New	10X_3V3	7	6	8	6	6	6	10	10	8	8	10	6	9	9	2	0	10	5	8	9	2	4	8	0	9	7	7	3	0	6	1	1	8	7	8	10	6	6	6	6	7	10
AB_Covid-2	NU_snRNAseq	CellRanger	COVID	snRNAseq	10X_3V3	New	10X_3V3	1	2	6	2	2	0	6	10	1	0	7	0	1	8	0	0	2	0	2	1	0	0	2	0	8	0	7	0	0	0	0	0	0	1	7	8	1	2	6	0	5	10
AB_Covid-3	NU_snRNAseq	CellRanger	COVID	snRNAseq	10X_3V3	New	10X_3V3	0	0	0	0	0	0	7	8	0	5	6	0	1	0	0	0	2	0	0	0	0	0	0	0	0	0	0	0	0	0	0	0	0	0	0	0	0	0	0	0	0	0
AB-1_Control-1	NU_snRNAseq	CellRanger	Control	snRNAseq	10X_3V3	New	10X_3V3	1	1	4	1	3	0	9	10	6	7	9	1	7	1	3	0	8	0	1	1	0	0	2	0	4	0	0	0	0	0	0	0	2	2	6	8	6	1	0	0	0	1
AB-11_CT-3	NU_snRNAseq	CellRanger	Control	snRNAseq	10X_3V3	New	10X_3V3	0	0	0	0	0	0	8	8	0	0	1	0	0	0	0	0	7	0	5	3	0	1	1	0	5	0	0	0	0	0	0	0	0	1	0	0	0	0	0	0	0	0
AB-12_PMBC1	NU_snRNAseq	CellRanger	COVID	snRNAseq	10X_3V3	New	10X_3V3	7	8	9	1	2	8	0	2	0	3	6	0	0	0	0	0	0	1	6	8	2	0	2	0	7	6	0	5	0	6	0	0	0	0	10	6	6	7	1	0	0	6
AB-2_Control-2	NU_snRNAseq	CellRanger	Control	snRNAseq	10X_3V3	New	10X_3V3	7	8	9	9	6	7	10	10	4	8	9	1	5	5	5	0	10	2	6	7	0	5	5	0	7	2	2	2	0	6	1	0	2	5	8	10	7	5	2	4	7	7
GSM3489182_Donor_01	Reyfman_et_al._2019	CellRanger	Control	scRNAseq	10X_3V2	Public	10X_3V2	2	5	3	0	4	0	6	10	0	2	7	1	0	3	0	0	10	1	2	0	5	0	5	0	5	5	6	2	0	0	0	0	3	5	0	0	1	0	0	0	0	0
GSM3489183_IPF_01	Reyfman_et_al._2019	CellRanger	IPF	scRNAseq	10X_3V2	Public	10X_3V2	1	6	0	0	1	2	5	7	3	6	5	3	5	2	0	0	8	7	6	5	7	3	6	0	5	4	8	6	0	2	0	0	7	6	0	1	1	0	0	2	0	0
GSM3489184_IPF_02	Reyfman_et_al._2019	CellRanger	IPF	scRNAseq	10X_3V2	Public	10X_3V2	0	6	0	0	0	1	1	5	7	7	7	1	3	1	0	0	5	8	8	7	5	1	7	0	4	7	8	0	0	1	1	0	3	5	0	1	6	0	0	0	0	1
GSM3489185_Donor_02	Reyfman_et_al._2019	CellRanger	Control	scRNAseq	10X_3V2	Public	10X_3V2	5	5	2	0	1	3	7	10	2	5	5	4	0	1	0	0	10	0	1	0	6	0	5	0	5	0	5	1	0	0	0	0	1	0	0	5	0	0	0	0	0	0
GSM3489186_Cryobiopsy_01	Reyfman_et_al._2019	CellRanger	Cryobiopsy	scRNAseq	10X_3V2	Public	10X_3V2	6	1	5	3	5	6	6	7	0	3	6	0	1	3	0	0	7	0	8	7	5	5	5	0	1	6	0	2	0	5	0	2	0	3	4	5	5	0	0	0	0	2
GSM3489187_Donor_03	Reyfman_et_al._2019	CellRanger	Control	scRNAseq	10X_3V2	Public	10X_3V2	4	3	0	0	3	2	6	10	0	6	8	2	0	0	0	0	10	0	0	0	6	0	3	0	5	0	8	0	0	0	0	0	7	3	0	2	1	0	0	0	0	0
GSM3489188_IPF_03	Reyfman_et_al._2019	CellRanger	IPF	scRNAseq	10X_3V2	Public	10X_3V2	1	3	0	0	0	3	4	8	5	6	6	1	5	3	0	0	8	5	4	1	5	5	7	0	7	2	10	2	0	0	0	1	9	8	0	2	1	0	0	0	0	1
GSM3489189_Donor_04	Reyfman_et_al._2019	CellRanger	Control	scRNAseq	10X_3V2	Public	10X_3V2	2	3	0	0	1	3	6	10	1	6	8	5	1	2	0	0	10	0	0	0	1	0	0	0	3	0	5	0	0	0	0	0	6	3	1	0	0	0	0	0	0	0
GSM3489190_IPF_04	Reyfman_et_al._2019	CellRanger	IPF	scRNAseq	10X_3V2	Public	10X_3V2	3	0	0	0	2	1	4	10	4	6	5	3	5	6	0	0	10	0	0	0	5	0	6	0	5	0	8	5	0	0	0	0	5	6	0	0	1	0	0	0	0	0
GSM3489191_Donor_05	Reyfman_et_al._2019	CellRanger	Control	scRNAseq	10X_3V2	Public	10X_3V2	1	2	0	0	1	1	6	10	2	2	9	2	0	0	0	0	10	0	0	0	6	0	6	0	5	0	7	2	0	0	0	0	5	6	0	2	0	0	0	0	0	0
GSM3489192_HP_01	Reyfman_et_al._2019	CellRanger	HP	scRNAseq	10X_3V2	Public	10X_3V2	1	0	1	1	0	1	5	8	1	6	2	1	2	1	0	0	9	5	7	5	6	6	6	0	7	2	8	7	0	4	1	5	7	7	0	1	0	0	0	0	1	0
GSM3489193_Donor_06	Reyfman_et_al._2019	CellRanger	Control	scRNAseq	10X_3V2	Public	10X_3V2	4	4	0	0	3	3	8	10	1	4	6	0	0	0	0	0	10	3	6	1	8	0	6	0	5	1	7	5	0	2	0	0	4	6	0	5	0	0	0	0	0	0
GSM3489194_SSc-ILD_01	Reyfman_et_al._2019	CellRanger	ILD	scRNAseq	10X_3V2	Public	10X_3V2	1	5	2	0	0	5	5	9	6	7	6	5	5	5	0	0	10	4	1	0	7	2	7	0	6	0	10	7	0	0	0	0	5	7	1	1	0	0	0	0	0	0
GSM3489195_Donor_07	Reyfman_et_al._2019	CellRanger	Control	scRNAseq	10X_3V2	Public	10X_3V2	5	3	5	0	6	4	6	10	4	7	8	6	4	6	0	0	8	0	1	1	8	2	5	1	6	5	10	5	1	1	0	0	3	3	1	5	1	0	0	0	0	0
GSM3489196_Myositis-ILD_01	Reyfman_et_al._2019	CellRanger	ILD	scRNAseq	10X_3V2	Public	10X_3V2	3	4	1	0	0	2	2	8	9	9	9	7	8	6	0	0	8	1	4	4	6	2	8	0	7	7	10	3	0	0	0	0	2	7	0	2	1	0	1	6	0	0
GSM3489197_Donor_08	Reyfman_et_al._2019	CellRanger	Control	scRNAseq	10X_3V2	Public	10X_3V2	3	5	0	0	4	3	6	10	0	0	7	0	0	0	0	0	10	0	5	1	7	0	5	0	5	0	6	5	0	0	0	0	1	5	0	2	0	0	0	0	0	0
GSM3489198_SSc-ILD_02	Reyfman_et_al._2019	CellRanger	ILD	scRNAseq	10X_3V2	Public	10X_3V2	1	2	0	0	2	1	5	10	1	6	5	1	0	0	0	0	10	2	1	3	6	1	5	0	5	0	6	6	0	1	0	2	5	7	0	1	1	0	0	0	0	0
SC14NOR	Morse_et_al._2019	CellRanger	Control	scRNAseq	10X_3V1	Public	10X_3V1	1	0	0	0	0	0	0	1	0	1	0	0	1	0	0	0	6	5	7	7	2	0	0	0	0	0	8	0	5	7	0	0	1	0	0	0	2	0	0	0	0	0
SC153IPF	Morse_et_al._2019	CellRanger	IPF	scRNAseq	10X_3V2	Public	10X_3V2	6	9	7	4	6	7	2	7	7	9	8	6	8	3	1	0	8	6	8	9	6	1	6	0	7	7	10	6	1	8	2	0	2	7	6	7	7	0	0	2	5	7
SC155NOR	Morse_et_al._2019	CellRanger	Control	scRNAseq	10X_3V2	Public	10X_3V2	7	8	8	6	8	7	8	8	1	8	6	5	7	0	0	0	10	6	9	8	8	5	7	1	8	7	10	8	5	7	6	0	5	7	7	8	6	1	0	1	5	2
SC31NOR	Morse_et_al._2019	CellRanger	Control	scRNAseq	10X_3V1	Public	10X_3V1	4	0	2	0	1	4	2	7	4	6	5	3	2	0	0	0	6	5	7	8	7	1	1	0	5	5	9	5	3	7	2	0	0	1	0	1	2	0	0	0	0	0
SC45NOR	Morse_et_al._2019	CellRanger	Control	scRNAseq	10X_3V2	Public	10X_3V2	2	1	0	0	3	2	5	7	0	6	5	2	1	0	0	0	9	2	8	8	5	0	2	0	7	5	10	2	1	6	0	0	0	3	5	3	0	0	0	0	0	0
SC56NOR	Morse_et_al._2019	CellRanger	Control	scRNAseq	10X_3V2	Public	10X_3V2	6	1	7	6	2	6	4	8	0	5	4	1	1	0	0	0	9	2	9	8	8	0	2	0	7	5	8	8	0	8	4	0	1	3	3	7	6	0	0	0	0	0
SC59NOR	Morse_et_al._2019	CellRanger	Control	scRNAseq	10X_3V2	Public	10X_3V2	6	5	5	5	6	5	5	6	0	6	3	1	1	0	0	0	10	5	7	8	6	0	5	0	6	3	8	6	0	7	4	0	1	3	5	5	2	0	0	0	0	0
SC87IPF	Morse_et_al._2019	CellRanger	IPF	scRNAseq	10X_3V2	Public	10X_3V2	8	9	8	5	8	8	6	8	8	8	8	6	8	7	0	0	10	7	10	10	7	6	8	1	9	10	10	6	1	8	6	5	7	8	8	9	7	2	2	3	6	9
SC93IPF	Morse_et_al._2019	CellRanger	IPF	scRNAseq	10X_3V2	Public	10X_3V2	7	9	7	5	6	8	3	8	9	9	9	7	8	2	1	0	9	7	8	8	6	3	6	0	7	7	10	5	5	7	5	0	5	6	7	8	7	1	0	1	5	8
SCBALNOR	Morse_et_al._2019	CellRanger	Control	scRNAseq	10X_3V2	Public	10X_3V2	0	0	0	0	0	0	0	0	4	10	0	8	8	0	0	0	10	5	8	7	5	5	5	0	5	5	7	2	0	5	2	0	0	5	0	0	0	0	0	0	0	0
GSM3666096_SC45NOR	Valenzi_et_al._2019	CellRanger	Control	scRNAseq	10X_3V2	Public	10X_3V2	2	1	0	0	2	2	4	7	0	5	5	1	1	0	0	0	9	2	8	8	5	0	2	0	7	5	10	2	1	6	0	0	0	3	5	2	0	0	0	0	0	0
GSM3666097_SC56NOR	Valenzi_et_al._2019	CellRanger	Control	scRNAseq	10X_3V2	Public	10X_3V2	6	1	7	6	1	6	3	8	0	5	3	1	1	0	0	0	9	2	9	8	7	0	2	0	7	5	8	8	0	8	4	0	1	3	3	6	6	0	0	0	0	0
GSM3666098_SC59NOR	Valenzi_et_al._2019	CellRanger	Control	scRNAseq	10X_3V2	Public	10X_3V2	6	5	5	5	6	5	5	6	0	5	2	1	1	0	0	0	10	5	7	8	6	0	5	0	6	3	8	6	0	7	4	0	1	2	5	5	2	0	0	0	0	0
GSM3666099_SC155NORLOW	Valenzi_et_al._2019	CellRanger	Control	scRNAseq	10X_3V2	Public	10X_3V2	6	5	5	5	6	6	6	7	0	6	5	1	5	0	0	0	9	4	8	7	8	1	6	0	7	6	10	7	3	7	5	0	0	6	6	6	2	0	0	0	1	1
GSM3666100_SC156NORUP	Valenzi_et_al._2019	CellRanger	Control	scRNAseq	10X_3V2	Public	10X_3V2	7	7	7	5	7	7	7	7	1	7	5	4	6	0	0	0	10	6	8	8	7	3	6	0	7	7	8	7	1	6	4	0	5	6	7	8	5	1	0	0	5	1
GSM3666101_SC51SSCLOW	Valenzi_et_al._2019	CellRanger	ILD	scRNAseq	10X_3V2	Public	10X_3V2	5	8	5	0	4	6	3	6	7	8	8	7	8	3	0	0	7	3	6	6	5	1	6	0	6	6	9	1	0	0	2	0	0	6	4	3	4	0	0	0	0	4
GSM3666102_SC52SSCUP	Valenzi_et_al._2019	CellRanger	ILD	scRNAseq	10X_3V2	Public	10X_3V2	5	7	6	5	5	6	4	7	6	8	7	6	8	4	0	0	8	5	7	6	8	1	6	0	7	6	9	6	0	5	1	1	1	6	4	5	6	0	0	0	1	3
GSM3666103_SC63SSCLOW	Valenzi_et_al._2019	CellRanger	ILD	scRNAseq	10X_3V2	Public	10X_3V2	5	5	8	5	2	4	1	5	3	0	3	0	3	3	0	0	7	0	4	2	6	0	0	0	6	6	10	0	1	5	1	0	0	5	1	4	6	0	2	0	0	7
GSM3666104_SC64SSCUP	Valenzi_et_al._2019	CellRanger	ILD	scRNAseq	10X_3V2	Public	10X_3V2	2	5	7	5	2	5	2	5	0	0	0	0	0	1	0	0	7	0	5	4	7	0	0	0	6	4	10	1	1	5	1	0	0	2	0	4	4	0	1	0	0	7
GSM3666105_SC108SSCLOW	Valenzi_et_al._2019	CellRanger	ILD	scRNAseq	10X_3V2	Public	10X_3V2	6	8	6	1	5	7	1	7	5	5	6	1	5	1	0	0	10	0	7	6	1	1	5	2	7	4	9	0	0	4	0	0	0	8	1	5	5	0	0	2	0	5
GSM3666106_SC109SSCUP	Valenzi_et_al._2019	CellRanger	ILD	scRNAseq	10X_3V2	Public	10X_3V2	6	6	8	6	6	7	1	8	0	4	3	0	4	2	0	0	9	1	8	9	5	0	5	3	8	6	9	5	1	8	0	0	1	5	3	8	6	0	0	0	0	7
GSM3666107_SC135SSCLOW	Valenzi_et_al._2019	CellRanger	ILD	scRNAseq	10X_3V2	Public	10X_3V2	5	8	5	1	1	5	2	6	7	8	8	6	7	0	1	0	8	5	8	5	2	1	5	1	5	6	8	1	0	2	1	0	1	5	5	5	6	0	0	0	0	5
GSM3666108_SC136SSCUP	Valenzi_et_al._2019	CellRanger	ILD	scRNAseq	10X_3V2	Public	10X_3V2	5	6	8	6	5	6	5	8	0	5	5	0	1	0	0	0	9	5	8	8	7	2	5	1	6	7	7	6	6	7	5	3	6	5	3	7	6	0	0	0	5	1
GSM3891621_NML1_All	Tsukui_et_al._2020	CellRanger	Control	scRNAseq	10X_3V2	Public	10X_3V2	5	5	8	5	5	6	7	8	1	1	7	0	0	0	0	0	10	0	0	0	7	0	5	0	8	5	6	5	0	0	0	0	2	5	6	8	6	1	1	0	0	3
GSM3891623_NML2_All	Tsukui_et_al._2020	CellRanger	Control	scRNAseq	10X_3V2	Public	10X_3V2	5	3	8	8	4	5	6	8	0	2	6	0	1	0	0	0	6	3	7	7	8	1	5	1	8	6	7	8	1	8	2	0	4	3	4	8	6	3	0	0	5	4
GSM3891625_NML3_All	Tsukui_et_al._2020	CellRanger	Control	scRNAseq	10X_3V2	Public	10X_3V2	6	4	7	6	2	6	5	7	1	0	5	0	1	0	0	0	8	4	8	8	9	1	6	0	8	1	9	7	0	8	5	0	2	4	1	5	5	0	0	0	1	0
GSM3891627_IPF1_All	Tsukui_et_al._2020	CellRanger	IPF	scRNAseq	10X_3V2	Public	10X_3V2	4	8	5	0	1	6	0	1	5	1	2	0	5	0	0	0	5	5	5	1	3	0	5	0	6	4	8	0	0	0	0	0	7	1	5	6	6	1	0	0	0	6
GSM3891629_IPF2_All	Tsukui_et_al._2020	CellRanger	IPF	scRNAseq	10X_3V2	Public	10X_3V2	4	8	5	2	2	5	1	5	5	6	6	1	6	5	0	0	7	8	7	6	6	5	7	0	8	1	7	7	0	5	1	4	7	6	6	7	6	2	1	5	5	7
GSM3891631_IPF3_All	Tsukui_et_al._2020	CellRanger	IPF	scRNAseq	10X_3V2	Public	10X_3V2	7	9	9	6	5	8	1	5	5	7	6	0	5	0	0	0	9	7	8	7	8	6	8	2	8	6	9	6	1	7	6	6	7	5	3	8	9	5	0	0	5	7
GSM3891633_SCD1_All	Tsukui_et_al._2020	CellRanger	SCD	scRNAseq	10X_3V2	Public	10X_3V2	1	8	2	0	1	2	0	0	2	1	1	0	2	0	0	0	2	7	6	2	3	2	5	3	6	4	6	1	0	0	0	1	10	6	2	5	5	0	0	0	0	7
GSM3891635_SCD2_All	Tsukui_et_al._2020	CellRanger	SCD	scRNAseq	10X_3V2	Public	10X_3V2	3	8	6	5	2	6	1	6	1	3	3	0	4	0	0	0	9	3	5	6	6	5	8	0	8	1	10	5	0	1	5	1	6	7	0	5	4	0	0	0	0	1
THD0001	Habermann_et_al._2020	CellRanger	Control	scRNAseq	10X_5	Public	10X_5	5	2	1	0	1	2	2	10	0	1	7	0	0	0	0	0	7	0	0	0	7	0	5	0	6	1	6	8	0	5	0	0	0	1	0	0	0	0	0	0	0	0
THD0002	Habermann_et_al._2020	CellRanger	Control	scRNAseq	10X_5	Public	10X_5	6	2	3	2	3	6	7	10	2	5	6	0	1	0	0	0	7	0	0	0	7	0	5	0	7	0	8	7	0	0	0	0	0	2	3	2	5	0	0	0	0	0
THD0005	Habermann_et_al._2020	CellRanger	Control	scRNAseq	10X_5	Public	10X_5	8	5	6	2	7	7	6	5	0	7	2	0	0	0	0	0	9	1	6	7	8	4	6	0	7	7	8	8	1	6	0	1	6	7	0	1	2	0	0	4	0	0
TILD001	Habermann_et_al._2020	CellRanger	IPF	scRNAseq	10X_5	Public	10X_5	0	5	0	0	0	0	0	1	5	7	6	1	5	0	0	0	5	0	0	0	7	1	5	0	8	3	7	2	0	0	0	0	0	1	9	2	2	0	7	1	0	7
TILD006	Habermann_et_al._2020	CellRanger	IPF	scRNAseq	10X_5	Public	10X_5	2	7	0	0	1	3	0	5	5	6	6	0	6	3	0	0	9	1	2	0	6	5	7	0	8	1	10	6	0	0	0	1	6	7	5	5	2	0	0	1	1	6
TILD010	Habermann_et_al._2020	CellRanger	IPF	scRNAseq	10X_5	Public	10X_5	2	6	1	0	0	2	1	5	7	7	7	2	5	1	0	0	7	0	0	0	0	4	5	0	6	1	9	0	0	0	0	0	0	5	1	4	5	0	0	0	0	5
TILD015	Habermann_et_al._2020	CellRanger	IPF	scRNAseq	10X_5	Public	10X_5	5	8	5	1	4	5	1	5	5	7	7	0	5	3	0	0	8	7	9	8	9	5	9	0	9	6	9	8	0	6	0	6	6	6	5	5	3	0	1	5	1	6
TILD019	Habermann_et_al._2020	CellRanger	ILD	scRNAseq	10X_5	Public	10X_5	2	8	1	1	0	5	1	9	5	5	7	1	6	5	0	0	9	0	4	4	8	5	8	0	8	5	8	7	0	2	0	0	0	6	1	4	4	0	0	3	0	4
TILD028	Habermann_et_al._2020	CellRanger	IPF	scRNAseq	10X_5	Public	10X_5	2	8	3	2	2	5	1	6	7	8	7	3	6	5	0	0	9	7	6	6	7	3	8	0	8	7	9	7	0	5	0	0	4	5	5	5	5	0	0	3	3	6
TILD030	Habermann_et_al._2020	CellRanger	Sarcoidosis	scRNAseq	10X_5	Public	10X_5	3	6	0	0	0	3	1	8	0	0	3	0	0	1	0	0	10	0	0	0	7	3	7	0	8	5	8	7	0	0	0	0	1	4	1	1	0	0	0	0	0	3
VUHD071	Habermann_et_al._2020	CellRanger	Control	scRNAseq	10X_5	Public	10X_5	0	0	0	0	0	0	0	6	0	5	1	4	5	0	0	0	10	0	0	2	1	0	0	0	1	0	7	1	0	0	0	0	0	5	0	0	0	0	0	0	0	0
VUHD65	Habermann_et_al._2020	CellRanger	Control	scRNAseq	10X_5	Public	10X_5	5	2	7	6	2	6	2	8	1	8	6	6	7	1	0	0	8	0	1	5	5	0	2	0	2	0	8	1	0	6	1	0	0	5	3	2	1	0	1	1	0	3
VUHD66	Habermann_et_al._2020	CellRanger	Control	scRNAseq	10X_5	Public	10X_5	1	0	3	1	7	2	5	9	0	9	8	6	6	5	0	0	6	5	7	6	2	1	4	0	2	2	6	4	0	7	2	1	0	3	6	2	0	0	0	0	0	5
VUHD67	Habermann_et_al._2020	CellRanger	Control	scRNAseq	10X_5	Public	10X_5	7	5	6	5	5	6	7	9	5	8	8	5	6	0	1	0	10	6	8	10	9	0	6	2	7	3	8	7	0	7	5	0	4	8	4	4	4	0	0	0	0	0
VUHD68	Habermann_et_al._2020	CellRanger	Control	scRNAseq	10X_5	Public	10X_5	7	1	8	8	1	6	2	5	0	5	2	0	3	0	0	0	10	1	1	6	6	0	6	0	7	0	8	5	0	5	0	0	0	6	1	5	5	0	0	0	0	0
VUHD69	Habermann_et_al._2020	CellRanger	Control	scRNAseq	10X_5	Public	10X_5	1	0	5	5	1	0	0	0	0	2	1	0	0	0	0	0	1	4	7	8	5	0	2	0	0	0	2	5	0	6	1	0	0	0	0	0	0	0	0	0	0	0
VUHD70	Habermann_et_al._2020	CellRanger	Control	scRNAseq	10X_5	Public	10X_5	7	0	8	4	1	6	5	1	0	8	5	2	4	0	0	0	8	0	0	0	2	0	0	0	1	0	6	0	0	6	0	0	0	2	1	0	0	0	0	0	0	0
VUILD48	Habermann_et_al._2020	CellRanger	NSIP	scRNAseq	10X_5	Public	10X_5	0	5	2	0	0	1	0	0	0	3	0	1	0	0	0	0	6	0	0	0	0	2	1	0	5	0	7	0	0	0	0	0	1	0	0	0	0	0	0	0	0	0
VUILD53	Habermann_et_al._2020	CellRanger	IPF	scRNAseq	10X_5	Public	10X_5	0	6	1	1	0	0	0	7	5	8	5	4	5	0	0	0	6	1	0	0	0	1	6	0	5	1	8	1	0	0	0	0	2	2	5	1	2	0	1	0	0	5
VUILD54	Habermann_et_al._2020	CellRanger	HP	scRNAseq	10X_5	Public	10X_5	1	6	2	0	0	0	0	3	5	7	5	2	0	1	0	0	6	0	0	1	0	1	5	0	5	0	6	1	0	0	0	0	2	2	3	4	1	0	0	1	0	5
VUILD55	Habermann_et_al._2020	CellRanger	NSIP	scRNAseq	10X_5	Public	10X_5	6	9	7	7	6	6	3	6	6	3	4	0	2	0	0	0	3	5	7	7	5	1	2	0	5	0	5	6	0	5	2	2	4	0	7	7	7	3	2	1	2	6
VUILD57	Habermann_et_al._2020	CellRanger	Sarcoidosis	scRNAseq	10X_5	Public	10X_5	6	3	8	7	6	6	4	6	0	6	8	3	0	1	0	0	3	1	6	7	3	1	3	0	1	0	0	5	0	7	1	1	0	2	2	3	0	0	0	5	0	0
VUILD58	Habermann_et_al._2020	CellRanger	HP	scRNAseq	10X_5	Public	10X_5	6	7	6	6	6	7	6	8	6	8	7	5	7	6	0	0	10	1	7	7	7	5	8	0	8	1	10	7	0	6	0	3	5	8	7	6	5	0	0	0	4	7
VUILD59	Habermann_et_al._2020	CellRanger	IPF	scRNAseq	10X_5	Public	10X_5	8	7	8	8	8	7	7	10	8	10	10	8	9	7	0	0	10	0	4	7	5	5	8	0	7	0	8	6	0	7	0	1	0	8	8	7	8	0	0	5	6	6
VUILD60	Habermann_et_al._2020	CellRanger	IPF	scRNAseq	10X_5	Public	10X_5	5	5	6	4	5	3	5	7	9	10	9	8	8	7	0	0	7	3	8	8	6	4	8	0	6	6	9	3	0	6	5	0	0	6	0	0	2	0	0	0	0	1
VUILD61	Habermann_et_al._2020	CellRanger	IPF	scRNAseq	10X_5	Public	10X_5	7	6	5	0	0	5	5	8	6	10	9	8	9	2	4	0	7	3	6	7	6	5	6	0	6	3	9	4	0	7	3	4	0	5	0	0	2	0	1	5	0	4
VUILD62	Habermann_et_al._2020	CellRanger	NSIP	scRNAseq	10X_5	Public	10X_5	3	2	5	2	0	5	7	8	1	7	6	1	5	3	0	0	10	7	8	7	7	6	8	0	7	1	9	6	0	8	5	2	1	7	0	0	0	0	0	1	0	0
VUILD63	Habermann_et_al._2020	CellRanger	IPF	scRNAseq	10X_5	Public	10X_5	3	3	7	4	1	2	0	7	2	7	6	2	5	1	0	0	7	5	5	8	5	1	6	0	2	0	7	5	0	8	3	0	0	5	0	0	0	0	0	1	0	0
VUILD64	Habermann_et_al._2020	CellRanger	IPF	scRNAseq	10X_5	Public	10X_5	1	0	0	0	1	0	0	8	3	8	7	5	7	7	0	0	6	0	0	2	2	0	4	0	2	0	5	1	0	1	0	0	0	2	0	0	0	0	0	0	0	1
VUILD65	Habermann_et_al._2020	CellRanger	IPF	scRNAseq	10X_5	Public	10X_5	5	5	1	0	2	5	1	6	8	9	8	6	8	3	0	0	8	5	2	3	2	3	7	0	5	2	8	1	0	1	0	1	0	6	0	1	1	0	0	0	0	0
001C	Adams_et_al._2020	zUMIs	Control	scRNAseq	10X_3V2	Public	10X_3V2	0	0	1	0	6	0	5	3	3	2	1	0	0	0	0	0	9	5	4	3	8	0	3	0	6	0	8	6	0	6	1	0	1	1	1	1	0	0	0	0	0	0
002C	Adams_et_al._2020	zUMIs	Control	scRNAseq	10X_3V2	Public	10X_3V2	0	0	0	0	0	0	0	0	0	3	0	0	0	0	0	0	8	3	4	2	2	0	0	0	5	0	8	1	0	1	0	0	0	0	0	0	0	0	0	0	0	0
003C	Adams_et_al._2020	zUMIs	Control	scRNAseq	10X_3V2	Public	10X_3V2	1	0	3	2	5	0	0	3	0	5	2	0	1	0	0	0	10	7	7	7	8	5	6	0	8	2	9	7	0	6	4	5	2	6	4	2	0	0	0	0	1	0
010I	Adams_et_al._2020	zUMIs	IPF	scRNAseq	10X_3V2	Public	10X_3V2	1	3	0	0	2	2	1	6	5	8	7	3	6	5	0	0	10	6	8	7	7	5	7	0	8	4	9	5	0	5	1	2	0	6	6	1	0	0	0	0	0	1
021I	Adams_et_al._2020	zUMIs	IPF	scRNAseq	10X_3V2	Public	10X_3V2	3	8	5	2	6	5	5	5	5	7	2	1	4	3	0	0	8	1	8	7	6	3	6	0	7	1	8	7	0	7	4	2	0	5	7	7	6	1	1	1	1	7
022I	Adams_et_al._2020	zUMIs	IPF	scRNAseq	10X_3V2	Public	10X_3V2	5	8	6	5	5	3	3	6	6	7	5	2	4	1	0	0	10	7	8	7	7	5	6	0	8	5	8	7	0	6	3	2	2	6	7	7	6	0	0	0	2	7
025I	Adams_et_al._2020	zUMIs	IPF	scRNAseq	10X_3V2	Public	10X_3V2	2	3	0	0	5	0	0	1	3	7	3	0	5	0	0	0	10	3	5	2	4	5	6	0	7	0	8	5	0	5	1	1	0	7	3	1	2	0	0	1	0	1
034C	Adams_et_al._2020	zUMIs	Control	scRNAseq	10X_3V2	Public	10X_3V2	0	0	0	0	0	0	0	0	0	1	0	0	0	0	0	0	8	5	2	1	4	0	0	0	6	0	7	1	0	1	0	0	0	0	0	0	0	0	0	0	0	0
034I	Adams_et_al._2020	zUMIs	IPF	scRNAseq	10X_3V2	Public	10X_3V2	5	8	7	1	6	5	0	6	8	6	6	1	6	1	0	0	8	5	7	6	6	2	6	0	8	6	10	3	0	5	2	0	2	5	5	7	6	0	0	0	1	8
040I	Adams_et_al._2020	zUMIs	IPF	scRNAseq	10X_3V2	Public	10X_3V2	1	7	3	1	6	3	1	3	5	7	2	1	5	0	0	0	10	6	8	7	6	1	5	0	7	1	9	5	0	5	1	0	3	8	7	6	5	0	0	0	0	6
041I	Adams_et_al._2020	zUMIs	IPF	scRNAseq	10X_3V2	Public	10X_3V2	3	6	2	1	1	2	1	2	4	7	3	1	5	3	0	0	9	7	7	6	6	2	6	0	8	0	10	6	0	4	1	0	0	7	6	3	1	0	5	0	0	4
051I	Adams_et_al._2020	zUMIs	IPF	scRNAseq	10X_3V2	Public	10X_3V2	1	6	2	0	3	1	0	4	5	8	2	0	6	2	0	0	9	8	8	8	8	2	5	0	8	4	10	1	0	7	4	0	2	5	7	6	1	0	3	2	0	7
052CO	Adams_et_al._2020	zUMIs	COPD	scRNAseq	10X_3V2	Public	10X_3V2	4	1	6	5	5	1	6	6	0	2	2	0	0	0	0	0	8	6	9	10	8	4	6	0	6	3	5	7	0	8	2	1	4	1	5	5	2	0	0	1	0	0
053I	Adams_et_al._2020	zUMIs	IPF	scRNAseq	10X_3V2	Public	10X_3V2	0	2	0	0	1	0	0	0	0	7	3	0	3	0	0	0	10	6	6	8	6	4	7	0	7	0	9	6	0	8	3	1	0	7	1	0	0	0	0	0	0	3
056CO	Adams_et_al._2020	zUMIs	COPD	scRNAseq	10X_3V2	Public	10X_3V2	2	0	4	1	5	0	2	6	1	6	3	0	0	0	0	0	10	7	9	8	7	5	7	0	8	5	7	8	0	8	4	2	7	5	2	5	0	0	0	2	0	1
063I	Adams_et_al._2020	zUMIs	IPF	scRNAseq	10X_3V2	Public	10X_3V2	1	6	1	3	5	2	1	3	5	4	1	0	2	0	0	0	10	0	5	5	1	5	5	0	7	0	8	5	0	1	2	2	0	7	3	5	0	0	0	0	0	7
065C	Adams_et_al._2020	zUMIs	Control	scRNAseq	10X_3V2	Public	10X_3V2	0	0	0	0	4	0	0	0	0	5	0	0	1	0	0	0	9	3	5	1	7	2	5	0	8	0	8	5	0	3	0	0	0	3	2	0	0	0	0	0	0	0
081C	Adams_et_al._2020	zUMIs	Control	scRNAseq	10X_3V2	Public	10X_3V2	0	0	0	0	0	0	0	0	0	0	0	0	0	0	0	0	9	0	0	0	5	1	0	0	7	0	7	5	0	1	0	0	0	0	0	0	0	0	0	0	0	0
084C	Adams_et_al._2020	zUMIs	Control	scRNAseq	10X_3V2	Public	10X_3V2	0	0	1	0	1	0	0	0	0	0	0	0	0	0	0	0	8	0	2	1	2	0	2	0	5	0	6	5	0	1	0	0	0	0	0	0	0	0	0	0	0	0
092C	Adams_et_al._2020	zUMIs	Control	scRNAseq	10X_3V2	Public	10X_3V2	0	0	0	0	0	0	0	0	0	0	0	0	0	0	0	0	10	2	0	2	7	0	5	0	7	0	9	6	0	6	0	0	0	5	0	0	0	0	0	0	0	0
098C	Adams_et_al._2020	zUMIs	Control	scRNAseq	10X_3V2	Public	10X_3V2	5	2	6	6	7	3	3	7	5	7	3	0	4	0	0	0	10	8	8	9	8	5	7	0	8	0	10	7	0	9	6	0	0	7	7	4	1	0	0	1	1	0
123I	Adams_et_al._2020	zUMIs	IPF	scRNAseq	10X_3V2	Public	10X_3V2	0	4	2	2	1	0	0	1	1	6	3	0	1	0	0	0	8	7	7	6	6	0	5	0	6	0	8	5	0	6	2	0	0	5	5	4	0	0	0	1	0	1
133C	Adams_et_al._2020	zUMIs	Control	scRNAseq	10X_3V2	Public	10X_3V2	3	0	0	0	4	3	7	10	0	6	6	0	1	0	0	0	10	5	7	8	7	5	6	0	9	2	10	7	0	6	5	0	3	7	0	0	0	0	0	0	0	0
135I	Adams_et_al._2020	zUMIs	IPF	scRNAseq	10X_3V2	Public	10X_3V2	0	4	0	0	1	1	1	5	5	8	6	2	7	6	0	0	10	8	7	8	8	5	7	0	9	4	10	7	0	7	1	2	1	7	6	1	0	0	0	1	0	0
1372C	Adams_et_al._2020	zUMIs	Control	scRNAseq	10X_3V2	Public	10X_3V2	6	5	3	0	7	6	6	7	4	7	5	0	1	0	0	0	10	1	6	7	8	3	6	0	8	0	10	7	0	5	2	0	0	5	7	3	0	0	0	0	0	0
137C	Adams_et_al._2020	zUMIs	Control	scRNAseq	10X_3V2	Public	10X_3V2	0	0	0	0	1	0	0	0	0	1	0	0	0	0	0	0	8	5	5	4	8	0	1	0	5	0	7	4	0	7	2	0	0	0	2	0	0	0	0	0	0	0
137CO	Adams_et_al._2020	zUMIs	COPD	scRNAseq	10X_3V2	Public	10X_3V2	0	0	1	0	0	0	1	0	0	0	0	0	0	0	0	0	0	0	0	0	0	0	0	0	0	0	1	0	0	0	0	0	0	0	0	1	0	0	0	0	0	0
138I	Adams_et_al._2020	zUMIs	IPF	scRNAseq	10X_3V2	Public	10X_3V2	5	7	4	0	5	3	0	2	6	6	2	0	6	1	0	0	9	6	8	6	7	2	7	0	8	2	9	5	0	6	3	5	1	6	7	5	6	0	5	0	0	6
145I	Adams_et_al._2020	zUMIs	IPF	scRNAseq	10X_3V2	Public	10X_3V2	0	0	0	0	0	0	2	2	2	8	4	0	0	0	0	0	10	7	8	9	8	6	8	0	8	2	8	7	0	6	3	4	0	7	0	0	0	0	0	0	0	0
152CO	Adams_et_al._2020	zUMIs	COPD	scRNAseq	10X_3V2	Public	10X_3V2	5	2	5	1	6	1	5	7	0	2	5	0	0	0	0	0	10	5	8	8	7	6	7	0	8	6	8	7	0	8	5	4	5	6	5	6	3	0	0	5	0	3
153CO	Adams_et_al._2020	zUMIs	COPD	scRNAseq	10X_3V2	Public	10X_3V2	2	1	1	0	6	1	0	3	0	5	2	0	1	2	0	0	10	2	6	5	5	5	5	0	7	1	7	3	0	7	1	0	1	5	5	1	1	0	0	5	0	1
157I	Adams_et_al._2020	zUMIs	IPF	scRNAseq	10X_3V2	Public	10X_3V2	0	5	1	0	4	2	1	6	6	8	7	3	7	5	0	0	10	8	8	8	6	6	8	0	8	5	10	6	2	8	5	5	1	8	4	0	0	0	0	0	0	2
158I	Adams_et_al._2020	zUMIs	IPF	scRNAseq	10X_3V2	Public	10X_3V2	2	5	1	1	3	2	1	7	6	8	6	0	3	0	0	0	10	2	8	9	7	5	6	0	8	4	10	6	0	6	2	4	0	7	5	1	3	0	0	1	0	1
160C	Adams_et_al._2020	zUMIs	Control	scRNAseq	10X_3V2	Public	10X_3V2	2	0	2	1	3	0	2	5	0	6	3	0	0	0	0	0	10	1	5	7	6	1	5	0	7	2	8	6	0	6	1	0	2	5	5	2	0	0	0	0	0	0
166I	Adams_et_al._2020	zUMIs	IPF	scRNAseq	10X_3V2	Public	10X_3V2	5	5	1	1	5	6	3	5	3	8	2	0	4	5	0	0	10	5	5	7	8	1	6	0	8	3	10	6	0	6	2	2	1	7	5	5	0	0	0	4	0	3
174I	Adams_et_al._2020	zUMIs	IPF	scRNAseq	10X_3V2	Public	10X_3V2	1	4	0	0	5	2	0	3	6	7	6	1	6	5	0	0	10	8	8	8	8	6	8	0	8	5	9	6	0	7	3	6	1	8	6	1	0	0	0	0	0	3
177I	Adams_et_al._2020	zUMIs	IPF	scRNAseq	10X_3V2	Public	10X_3V2	1	1	1	1	4	0	1	5	3	7	6	1	5	2	0	0	10	0	7	8	8	6	7	0	7	0	9	7	0	7	3	5	0	7	5	2	0	0	0	5	0	1
178CO	Adams_et_al._2020	zUMIs	COPD	scRNAseq	10X_3V2	Public	10X_3V2	1	0	1	0	1	0	5	5	1	5	5	0	5	1	0	0	10	6	7	8	7	6	7	0	8	4	7	7	0	7	2	5	6	8	1	0	0	0	0	5	0	0
179I	Adams_et_al._2020	zUMIs	IPF	scRNAseq	10X_3V2	Public	10X_3V2	3	1	0	0	2	0	0	0	2	5	3	0	2	0	1	0	10	7	8	7	7	6	8	0	8	3	10	5	0	8	5	5	0	7	1	1	0	0	0	0	0	0
184CO	Adams_et_al._2020	zUMIs	COPD	scRNAseq	10X_3V2	Public	10X_3V2	5	1	2	0	5	1	2	5	3	6	4	1	2	0	4	0	10	7	9	9	9	7	8	0	8	5	8	9	1	9	7	3	3	4	4	2	0	0	0	1	0	0
186CO	Adams_et_al._2020	zUMIs	COPD	scRNAseq	10X_3V2	Public	10X_3V2	2	0	1	0	4	0	0	0	0	5	0	0	0	0	0	0	10	3	7	8	6	4	4	0	7	2	8	7	0	7	1	0	2	6	2	1	0	0	0	3	0	0
192C	Adams_et_al._2020	zUMIs	Control	scRNAseq	10X_3V2	Public	10X_3V2	2	1	2	0	7	2	5	6	0	6	0	0	0	0	0	0	9	5	6	6	3	1	5	0	8	5	10	3	0	7	4	0	0	3	6	1	0	0	1	0	0	0
192CO	Adams_et_al._2020	zUMIs	COPD	scRNAseq	10X_3V2	Public	10X_3V2	0	0	0	0	1	0	5	5	1	6	4	0	3	1	0	0	10	7	10	10	7	6	7	0	7	3	7	7	0	8	5	1	2	6	1	0	0	0	0	4	0	0
193CO	Adams_et_al._2020	zUMIs	COPD	scRNAseq	10X_3V2	Public	10X_3V2	0	0	0	0	4	0	5	5	1	7	6	4	3	0	0	0	10	7	9	9	8	5	7	0	7	6	6	9	0	10	5	5	0	5	1	0	0	0	0	5	0	0
194CO	Adams_et_al._2020	zUMIs	COPD	scRNAseq	10X_3V2	Public	10X_3V2	0	0	0	0	0	0	2	1	0	6	0	0	1	0	0	0	9	7	8	8	7	7	7	0	7	0	6	7	0	8	5	5	0	5	0	0	0	0	0	0	0	0
207CO	Adams_et_al._2020	zUMIs	COPD	scRNAseq	10X_3V2	Public	10X_3V2	0	1	4	3	1	0	1	6	1	4	5	0	1	0	0	0	9	8	8	7	7	5	5	0	7	2	8	7	1	8	2	3	6	5	6	5	1	0	1	5	0	0
208C	Adams_et_al._2020	zUMIs	Control	scRNAseq	10X_3V2	Public	10X_3V2	0	0	1	0	3	0	0	0	0	5	0	0	0	0	0	0	9	5	5	2	5	2	5	0	7	0	10	5	1	2	1	0	0	1	0	0	0	0	0	0	0	0
209I	Adams_et_al._2020	zUMIs	IPF	scRNAseq	10X_3V2	Public	10X_3V2	0	5	0	0	1	0	0	2	5	9	4	3	6	6	0	0	10	7	7	6	8	1	6	0	8	2	10	5	1	6	0	0	0	7	3	1	2	0	0	5	0	1
210I	Adams_et_al._2020	zUMIs	IPF	scRNAseq	10X_3V2	Public	10X_3V2	0	0	0	0	0	0	0	2	5	7	4	0	3	0	0	0	9	7	7	6	5	5	7	0	7	0	9	5	1	4	1	0	0	6	0	0	0	0	0	0	0	0
212I	Adams_et_al._2020	zUMIs	IPF	scRNAseq	10X_3V2	Public	10X_3V2	0	1	0	0	0	0	0	6	6	9	6	6	7	1	0	0	9	7	7	8	6	2	6	0	6	1	10	5	1	6	0	0	0	6	0	0	0	0	0	0	0	1
214I	Adams_et_al._2020	zUMIs	IPF	scRNAseq	10X_3V2	Public	10X_3V2	0	1	0	0	0	0	0	2	2	8	0	0	0	1	0	0	8	0	1	0	2	0	0	0	5	0	7	0	0	0	0	0	0	1	0	0	0	0	0	1	0	0
217CO	Adams_et_al._2020	zUMIs	COPD	scRNAseq	10X_3V2	Public	10X_3V2	0	0	4	1	3	0	3	5	3	6	5	0	1	0	0	0	8	6	8	8	8	0	5	0	6	1	7	8	0	8	1	0	0	0	0	1	1	0	0	1	0	0
218C	Adams_et_al._2020	zUMIs	Control	scRNAseq	10X_3V2	Public	10X_3V2	0	0	0	0	4	1	1	6	0	6	2	1	4	0	0	0	8	6	8	7	8	4	5	0	8	1	10	7	5	7	2	0	0	5	3	1	0	0	2	0	0	1
221I	Adams_et_al._2020	zUMIs	IPF	scRNAseq	10X_3V2	Public	10X_3V2	0	1	0	0	1	0	0	4	5	8	5	3	5	1	0	0	10	8	6	7	8	4	7	0	7	3	10	6	0	8	3	1	0	7	3	0	0	0	0	0	0	0
222C	Adams_et_al._2020	zUMIs	Control	scRNAseq	10X_3V2	Public	10X_3V2	5	3	6	5	5	4	6	7	1	5	4	1	2	0	0	0	10	6	9	9	10	6	6	0	9	5	10	7	0	8	6	0	4	5	6	5	4	0	0	0	0	1
222I	Adams_et_al._2020	zUMIs	IPF	scRNAseq	10X_3V2	Public	10X_3V2	3	3	1	0	5	1	0	6	6	9	6	4	7	4	0	0	10	8	8	9	8	5	8	0	8	6	10	8	0	8	5	2	1	8	5	3	0	0	0	2	0	5
225I	Adams_et_al._2020	zUMIs	IPF	scRNAseq	10X_3V2	Public	10X_3V2	5	7	6	5	5	6	0	6	3	9	2	1	3	2	0	0	10	5	7	7	8	5	8	0	9	6	10	8	1	8	5	5	0	8	6	8	7	0	0	1	5	8
226C	Adams_et_al._2020	zUMIs	Control	scRNAseq	10X_3V2	Public	10X_3V2	0	0	0	0	0	1	1	7	0	6	1	3	1	3	0	0	10	7	8	8	9	5	7	0	9	1	10	8	1	6	5	1	0	5	4	0	0	0	0	0	0	1
228I	Adams_et_al._2020	zUMIs	IPF	scRNAseq	10X_3V2	Public	10X_3V2	1	6	3	1	2	1	0	1	1	6	0	0	1	1	0	0	10	6	6	6	7	1	3	0	7	5	9	5	1	7	1	0	0	6	6	5	5	0	2	3	1	7
235CO	Adams_et_al._2020	zUMIs	COPD	scRNAseq	10X_3V2	Public	10X_3V2	2	4	1	0	5	0	0	7	4	6	6	1	4	1	0	0	10	8	7	8	6	5	6	0	7	7	7	6	0	7	4	3	7	5	5	5	1	0	0	2	0	4
237CO	Adams_et_al._2020	zUMIs	COPD	scRNAseq	10X_3V2	Public	10X_3V2	2	3	5	4	5	1	5	6	1	5	1	0	0	0	0	0	9	9	8	6	8	6	7	0	8	8	6	8	0	7	4	3	6	4	5	3	2	0	0	5	0	2
238CO	Adams_et_al._2020	zUMIs	COPD	scRNAseq	10X_3V2	Public	10X_3V2	0	0	1	0	1	0	1	5	0	2	2	0	0	0	0	0	9	6	8	7	3	5	6	0	7	6	7	6	0	5	2	0	4	4	4	2	1	0	0	0	0	2
23CO	Adams_et_al._2020	zUMIs	COPD	scRNAseq	10X_3V2	Public	10X_3V2	0	1	2	1	0	1	3	0	0	1	0	0	0	0	0	0	9	6	7	6	7	1	3	0	6	1	6	5	0	6	1	0	1	3	1	2	0	0	0	0	0	0
244C	Adams_et_al._2020	zUMIs	Control	scRNAseq	10X_3V2	Public	10X_3V2	0	0	0	1	0	0	6	0	0	3	0	0	0	0	0	0	2	2	2	1	0	0	1	0	0	0	0	0	0	1	0	0	0	0	0	0	0	0	0	0	0	0
253C	Adams_et_al._2020	zUMIs	Control	scRNAseq	10X_3V2	Public	10X_3V2	2	0	3	0	3	1	0	0	0	0	0	0	0	0	0	0	7	1	2	5	8	4	5	0	6	0	7	6	0	5	1	0	0	2	2	2	0	0	0	0	0	0
296C	Adams_et_al._2020	zUMIs	Control	scRNAseq	10X_3V2	Public	10X_3V2	1	3	7	5	6	3	1	6	0	3	1	0	0	0	0	0	10	1	7	6	9	0	3	0	7	1	8	6	0	6	1	0	0	2	2	1	2	0	0	0	0	0
29I	Adams_et_al._2020	zUMIs	IPF	scRNAseq	10X_3V2	Public	10X_3V2	0	3	0	0	0	0	0	0	0	6	1	0	2	1	0	0	9	2	2	4	6	2	5	0	6	0	8	2	0	1	0	1	0	5	1	0	1	0	0	0	0	0
388C	Adams_et_al._2020	zUMIs	Control	scRNAseq	10X_3V2	Public	10X_3V2	3	1	5	1	4	1	2	1	0	5	0	0	1	0	0	0	10	5	5	5	5	2	5	0	7	0	8	6	0	5	1	0	5	1	4	3	1	0	0	4	0	0
396C	Adams_et_al._2020	zUMIs	Control	scRNAseq	10X_3V2	Public	10X_3V2	0	0	0	0	3	0	1	7	0	3	2	0	0	0	0	0	9	0	0	0	1	0	1	0	5	0	6	0	0	0	0	0	1	0	0	0	0	0	0	0	0	0
439C	Adams_et_al._2020	zUMIs	Control	scRNAseq	10X_3V2	Public	10X_3V2	1	0	1	2	5	2	1	5	0	6	0	0	1	0	0	0	10	5	10	9	8	2	5	0	8	1	8	8	1	8	6	0	3	5	3	2	0	0	0	0	0	0
454C	Adams_et_al._2020	zUMIs	Control	scRNAseq	10X_3V2	Public	10X_3V2	1	0	1	0	5	1	5	6	0	0	2	0	0	0	0	0	8	1	4	6	5	5	5	0	7	0	6	6	0	5	0	1	1	1	0	0	1	0	0	0	0	0
465C	Adams_et_al._2020	zUMIs	Control	scRNAseq	10X_3V2	Public	10X_3V2	1	0	0	0	5	1	0	4	1	2	0	0	0	0	0	0	9	7	9	8	4	1	5	0	5	1	7	4	0	6	5	0	2	1	5	0	0	0	0	1	0	0
47I	Adams_et_al._2020	zUMIs	IPF	scRNAseq	10X_3V2	Public	10X_3V2	0	2	0	0	5	0	0	0	2	6	0	0	1	0	0	0	10	6	5	6	5	1	5	0	7	0	9	5	0	6	0	0	0	5	4	3	1	0	0	1	0	1
483C	Adams_et_al._2020	zUMIs	Control	scRNAseq	10X_3V2	Public	10X_3V2	0	0	1	0	5	0	0	4	1	3	3	0	0	0	0	0	10	0	5	2	6	0	5	0	6	0	7	6	0	0	0	0	0	2	1	0	0	0	0	0	0	0
484C	Adams_et_al._2020	zUMIs	Control	scRNAseq	10X_3V2	Public	10X_3V2	0	0	0	0	0	0	0	0	0	0	0	0	0	0	0	0	8	4	7	7	1	3	6	0	5	0	7	5	0	5	0	0	5	2	0	0	0	0	0	0	0	0
49I	Adams_et_al._2020	zUMIs	IPF	scRNAseq	10X_3V2	Public	10X_3V2	2	6	4	3	5	2	0	1	5	8	2	0	2	0	0	0	10	8	8	8	6	5	7	0	8	0	9	6	0	7	5	1	1	5	5	5	4	0	0	2	0	5
59I	Adams_et_al._2020	zUMIs	IPF	scRNAseq	10X_3V2	Public	10X_3V2	2	7	0	1	2	2	0	0	2	6	1	0	0	0	0	0	7	6	7	6	4	0	1	0	5	0	7	2	0	7	1	0	0	5	5	3	3	0	0	0	0	1
8CO	Adams_et_al._2020	zUMIs	COPD	scRNAseq	10X_3V2	Public	10X_3V2	0	0	2	0	0	0	2	3	0	0	0	0	0	0	0	0	7	1	6	3	6	0	0	0	4	1	4	2	0	2	1	0	3	0	0	1	0	0	0	0	0	0
GSE149878SevereCOVID	Xu_et_al._2020	CellRanger	COVID	scRNAseq	10X_3V3	Public	10X_3V3	5	4	6	0	6	5	5	9	5	9	9	3	7	5	0	0	9	8	10	10	10	5	8	9	8	9	10	7	10	9	7	1	8	8	6	7	4	0	0	1	0	6
Case1	Bharat_et_al._2020	CellRanger	COVID	scRNAseq	10X_3V3	Public	10X_3V3	8	9	10	8	9	9	5	10	6	10	9	6	8	7	1	0	10	0	8	9	9	6	7	6	10	7	10	9	2	3	0	1	7	8	9	10	8	2	6	1	7	10
Donor1	Bharat_et_al._2020	CellRanger	Control	scRNAseq	10X_3V3	Public	10X_3V3	0	0	0	2	8	0	9	10	10	10	8	7	10	0	6	6	10	10	8	6	10	5	8	0	9	0	10	10	5	3	3	3	4	6	10	9	9	0	0	0	6	7
Donor2	Bharat_et_al._2020	CellRanger	Control	scRNAseq	10X_3V3	Public	10X_3V3	9	8	10	8	8	9	9	10	2	8	8	3	3	0	0	0	10	3	4	7	9	2	8	0	10	6	10	6	5	4	0	0	5	6	10	8	7	0	0	0	3	5
PMB1	Bharat_et_al._2020	CellRanger	COVID	scRNAseq	10X_3V3	Public	10X_3V3	1	6	6	2	1	4	5	10	9	10	10	7	9	8	2	0	9	7	6	7	8	5	7	2	7	8	10	7	1	1	2	1	9	7	10	8	9	0	10	9	1	10
PMB2	Bharat_et_al._2020	CellRanger	COVID	scRNAseq	10X_3V3	Public	10X_3V3	8	10	10	6	7	10	2	6	10	10	7	7	9	5	1	0	10	6	8	9	8	4	8	8	8	6	10	8	2	6	0	0	10	8	7	8	8	5	3	9	5	8
F18536	Sun_et_al._2021	CellRanger	IPF	scRNAseq	10X_3V2	Public	10X_3V2	6	8	6	1	7	7	5	8	8	10	9	6	10	4	1	0	9	10	10	9	7	7	8	1	9	9	10	5	1	5	6	2	8	8	9	8	6	0	2	4	4	8
F18545	Sun_et_al._2021	CellRanger	IPF	scRNAseq	10X_3V2	Public	10X_3V2	9	10	10	8	7	9	5	8	9	10	10	7	10	3	0	0	9	8	8	8	9	5	8	3	10	6	10	6	2	7	6	5	8	7	8	9	7	0	5	2	5	9
F18555	Sun_et_al._2021	CellRanger	IPF	scRNAseq	10X_3V2	Public	10X_3V2	7	10	8	3	6	9	6	8	9	10	9	6	9	5	1	0	8	9	9	8	8	5	7	2	8	8	10	4	0	3	6	1	8	6	8	8	7	1	1	0	4	8
F19609	Sun_et_al._2021	CellRanger	IPF	scRNAseq	10X_3V2	Public	10X_3V2	8	10	9	6	9	10	7	10	10	8	8	4	8	8	0	0	10	6	6	6	8	6	7	0	9	7	9	6	0	8	7	3	6	7	9	10	9	1	5	1	7	10
N1857	Sun_et_al._2021	CellRanger	Control	scRNAseq	10X_3V2	Public	10X_3V2	0	5	2	0	3	1	7	10	6	7	8	2	5	0	0	0	9	0	1	0	10	6	8	0	10	8	10	10	2	0	0	0	7	9	7	7	6	1	0	1	2	0
N1865	Sun_et_al._2021	CellRanger	Control	scRNAseq	10X_3V2	Public	10X_3V2	5	7	8	5	8	6	8	10	3	7	7	0	4	0	0	0	10	7	8	7	8	4	6	0	8	7	8	6	0	8	6	0	8	5	10	8	5	1	5	1	1	5
N1902	Sun_et_al._2021	CellRanger	Control	scRNAseq	10X_3V2	Public	10X_3V2	8	8	8	5	9	6	7	10	7	6	8	3	7	6	1	0	7	1	7	7	5	0	1	4	7	6	9	5	0	5	0	0	9	1	10	9	8	5	9	3	7	8
S19578	Sun_et_al._2021	CellRanger	ILD	scRNAseq	10X_3V2	Public	10X_3V2	1	8	6	0	2	5	5	9	9	10	10	6	10	4	0	0	8	7	9	8	7	6	8	3	9	9	10	5	1	1	1	1	9	8	9	9	8	5	7	3	7	9
S19584	Sun_et_al._2021	CellRanger	ILD	scRNAseq	10X_3V2	Public	10X_3V2	7	10	8	5	8	8	6	9	8	10	10	7	9	5	0	0	8	4	7	8	8	5	7	2	9	4	10	6	2	4	0	1	8	7	9	9	7	0	7	6	4	9
S19600	Sun_et_al._2021	CellRanger	ILD	scRNAseq	10X_3V2	Public	10X_3V2	7	10	8	7	8	9	4	10	10	10	10	7	10	7	3	0	6	8	8	8	8	2	7	7	8	8	8	6	0	6	2	1	9	4	9	10	8	3	7	6	6	10
LUNG01_Non-COV1	Rooij_et_al._2023	CellRanger	Control	snRNAseq	10X_3V3	Public	10X_3V3	6	10	6	0	7	6	1	7	7	6	8	2	7	6	0	0	6	7	8	8	6	5	6	0	8	8	8	3	4	2	4	2	9	4	8	9	7	7	4	1	5	8
LUNG010_Non-COV8	Rooij_et_al._2023	CellRanger	Control	snRNAseq	10X_3V3	Public	10X_3V3	7	6	8	7	7	8	8	10	0	2	8	0	0	0	0	0	10	3	8	9	6	5	6	0	8	6	5	5	5	7	3	2	5	5	8	8	8	0	2	0	1	5
LUNG011_Non-COV3	Rooij_et_al._2023	CellRanger	Control	snRNAseq	10X_3V3	Public	10X_3V3	8	8	9	9	7	8	10	10	0	0	8	0	0	5	0	0	8	6	8	8	8	3	5	0	9	6	7	6	5	4	1	0	6	2	9	9	8	1	5	0	5	8
LUNG012_Non-COV6	Rooij_et_al._2023	CellRanger	Control	snRNAseq	10X_3V3	Public	10X_3V3	7	7	8	8	6	6	8	9	7	9	2	5	7	0	1	0	7	7	8	7	7	2	2	0	7	5	6	6	2	5	2	0	3	3	8	8	7	5	1	1	0	1
LUNG013_IPF6	Rooij_et_al._2023	CellRanger	IPF	snRNAseq	10X_3V3	Public	10X_3V3	7	8	7	8	7	7	8	8	6	9	7	1	8	7	0	0	8	7	8	8	6	6	7	0	8	7	5	4	2	4	1	1	8	5	7	9	6	4	4	0	7	9
LUNG014_Non-COV9	Rooij_et_al._2023	CellRanger	Control	snRNAseq	10X_3V3	Public	10X_3V3	8	5	10	9	7	8	10	10	4	6	8	0	1	3	0	0	8	5	8	8	8	2	5	0	8	7	1	7	2	7	5	0	5	3	7	9	8	1	3	0	6	7
LUNG015_Non-COV10	Rooij_et_al._2023	CellRanger	Control	snRNAseq	10X_3V3	Public	10X_3V3	8	6	9	9	6	7	10	10	7	9	9	1	5	0	2	0	8	7	7	8	8	5	6	0	7	6	4	7	1	8	3	1	6	4	5	9	6	2	0	0	5	7
LUNG016_Non-COV11	Rooij_et_al._2023	CellRanger	Control	snRNAseq	10X_3V3	Public	10X_3V3	8	3	10	8	7	7	9	10	2	6	8	0	3	1	1	0	9	1	8	7	5	3	2	0	8	5	6	5	6	5	4	0	4	1	6	9	6	1	2	0	1	5
LUNG017_Non-COV12	Rooij_et_al._2023	CellRanger	Control	snRNAseq	10X_3V3	Public	10X_3V3	8	6	9	8	7	7	10	10	2	6	7	0	2	0	0	0	7	4	7	7	7	2	3	0	8	5	6	5	5	4	0	0	5	5	6	9	6	0	0	0	1	5
LUNG018_Non-COV5	Rooij_et_al._2023	CellRanger	Control	snRNAseq	10X_3V3	Public	10X_3V3	7	4	9	9	5	7	10	10	8	9	9	1	6	0	2	0	8	6	8	8	7	0	5	0	8	6	7	6	5	7	4	0	2	1	5	9	6	4	0	0	4	6
LUNG019_COV-1	Rooij_et_al._2023	CellRanger	COVID	snRNAseq	10X_3V3	Public	10X_3V3	6	9	7	7	7	7	8	10	0	4	8	0	0	6	0	0	8	5	7	7	4	3	5	0	9	7	7	5	0	5	0	0	6	7	9	8	6	4	6	3	5	8
LUNG02_IPF5	Rooij_et_al._2023	CellRanger	IPF	snRNAseq	10X_3V3	Public	10X_3V3	8	8	10	9	7	7	9	10	1	6	6	0	1	0	0	0	7	4	7	8	8	2	4	0	7	5	2	6	1	5	1	0	5	2	8	9	7	3	1	0	6	6
LUNG020_COV-3	Rooij_et_al._2023	CellRanger	COVID	snRNAseq	10X_3V3	Public	10X_3V3	7	6	8	7	8	6	2	6	1	0	3	0	2	5	0	0	4	6	8	7	2	1	0	0	7	4	7	1	0	4	0	0	7	2	6	8	6	0	5	0	2	9
LUNG021_COV-2	Rooij_et_al._2023	CellRanger	COVID	snRNAseq	10X_3V3	Public	10X_3V3	0	6	3	0	2	2	6	5	0	5	2	0	1	1	0	0	6	7	5	3	2	0	1	0	5	0	1	0	0	1	0	0	4	0	4	5	2	1	2	0	1	7
LUNG027_COV-6	Rooij_et_al._2023	CellRanger	COVID	snRNAseq	10X_3V3	Public	10X_3V3	7	8	7	5	6	6	8	8	3	3	5	0	0	7	0	0	6	0	5	5	1	0	0	0	6	5	5	0	0	2	0	0	0	1	8	9	7	1	6	5	2	9
LUNG028_COV-7	Rooij_et_al._2023	CellRanger	COVID	snRNAseq	10X_3V3	Public	10X_3V3	7	8	8	7	7	7	6	7	2	5	5	0	2	4	0	0	5	5	8	7	1	3	2	0	9	6	5	0	0	2	1	0	7	6	9	9	7	4	2	7	6	8
LUNG029_COV-4	Rooij_et_al._2023	CellRanger	COVID	snRNAseq	10X_3V3	Public	10X_3V3	7	7	8	7	7	7	7	5	1	1	2	0	1	0	0	0	7	6	5	3	5	0	1	0	5	0	1	2	1	4	1	0	4	1	8	8	6	0	0	0	5	5
LUNG03_IPF2	Rooij_et_al._2023	CellRanger	IPF	snRNAseq	10X_3V3	Public	10X_3V3	6	9	6	0	4	8	0	2	1	3	1	0	3	0	0	0	0	5	7	6	7	0	5	0	9	6	1	3	5	7	5	0	5	0	10	7	10	3	2	0	7	8
LUNG031_COV-5	Rooij_et_al._2023	CellRanger	COVID	snRNAseq	10X_3V3	Public	10X_3V3	6	5	7	7	6	6	7	8	0	5	5	0	3	1	0	0	4	2	5	4	3	0	0	0	6	0	5	0	1	1	0	0	1	4	4	7	6	0	0	0	0	5
LUNG04_IPF1	Rooij_et_al._2023	CellRanger	IPF	snRNAseq	10X_3V3	Public	10X_3V3	6	8	6	6	6	5	6	8	5	7	6	1	6	7	0	0	7	7	7	6	2	4	5	0	7	6	3	0	1	0	0	0	5	1	7	7	6	5	4	1	5	8
LUNG05_Non-COV2	Rooij_et_al._2023	CellRanger	Control	snRNAseq	10X_3V3	Public	10X_3V3	7	6	9	8	7	7	9	10	6	7	9	0	7	4	0	0	10	5	8	8	7	4	6	0	8	7	8	6	7	4	3	0	6	6	6	8	8	4	2	0	5	6
LUNG06_Non-COV4	Rooij_et_al._2023	CellRanger	Control	snRNAseq	10X_3V3	Public	10X_3V3	8	6	10	10	7	8	10	10	3	5	7	0	2	1	0	0	8	3	7	7	6	1	2	0	8	7	6	7	7	5	3	0	2	1	6	10	7	3	0	0	6	5
LUNG07_IPF3	Rooij_et_al._2023	CellRanger	IPF	snRNAseq	10X_3V3	Public	10X_3V3	8	8	5	7	8	7	6	8	8	10	7	5	9	5	3	0	8	5	8	8	6	5	7	0	8	7	5	6	1	6	2	0	6	6	9	8	6	5	3	1	5	8
LUNG08_IPF4	Rooij_et_al._2023	CellRanger	IPF	snRNAseq	10X_3V3	Public	10X_3V3	8	7	8	9	8	8	8	10	0	0	7	0	0	7	0	0	9	3	8	8	6	5	6	0	8	7	5	6	0	7	1	1	2	6	8	9	6	2	3	0	8	8
LUNG09_Non-COV7	Rooij_et_al._2023	CellRanger	Control	snRNAseq	10X_3V3	Public	10X_3V3	8	1	10	9	8	7	10	10	2	3	8	0	0	1	0	0	9	2	7	8	6	3	5	0	7	5	2	7	0	8	2	0	1	2	7	9	7	2	1	0	1	5
C51ctr	Melms_et_al._2021	CellRanger	Control	snRNAseq	10X_3V3	Public	10X_3V3	7	0	8	8	5	4	9	9	6	8	7	1	6	1	0	0	7	5	8	9	4	5	6	0	8	7	2	6	0	8	3	0	6	3	6	8	5	3	0	0	6	7
C52ctr	Melms_et_al._2021	CellRanger	Control	snRNAseq	10X_3V3	Public	10X_3V3	6	4	7	7	5	3	9	10	0	0	8	0	1	5	0	0	8	1	6	5	1	4	5	0	6	5	2	3	0	3	1	0	0	5	6	8	1	2	0	0	2	4
C53ctr	Melms_et_al._2021	CellRanger	Control	snRNAseq	10X_3V3	Public	10X_3V3	6	5	7	5	6	5	8	9	6	9	5	5	7	1	1	0	8	9	9	8	7	5	6	0	9	6	5	7	0	7	6	3	8	8	8	8	7	1	5	0	2	7
C54ctr	Melms_et_al._2021	CellRanger	Control	snRNAseq	10X_3V3	Public	10X_3V3	4	1	5	6	5	5	9	10	0	0	6	0	0	0	0	0	7	2	8	8	5	5	6	0	8	7	5	5	0	6	2	1	5	2	8	8	1	0	0	0	5	5
C55ctr	Melms_et_al._2021	CellRanger	Control	snRNAseq	10X_3V3	Public	10X_3V3	5	3	7	7	6	5	9	10	4	7	7	2	4	3	0	0	8	7	8	8	5	5	6	0	8	5	2	6	0	5	2	3	8	1	8	9	5	0	0	0	0	4
C56ctr	Melms_et_al._2021	CellRanger	Control	snRNAseq	10X_3V3	Public	10X_3V3	2	5	1	0	0	0	4	6	5	8	6	9	9	7	0	0	6	2	7	7	1	3	6	0	8	4	6	1	0	0	4	0	8	5	1	2	1	0	0	0	5	9
C57ctr	Melms_et_al._2021	CellRanger	Control	snRNAseq	10X_3V3	Public	10X_3V3	6	1	6	6	6	3	10	10	1	6	7	2	0	0	0	0	8	1	7	6	3	1	5	0	6	7	0	5	0	5	0	0	3	1	6	8	5	0	0	0	0	2
L01cov	Melms_et_al._2021	CellRanger	COVID	snRNAseq	10X_3V3	Public	10X_3V3	6	1	6	6	6	3	8	7	5	8	6	1	5	1	0	0	8	5	7	7	3	3	4	0	7	3	1	6	0	6	1	0	5	1	7	8	5	0	0	0	1	5
L03cov	Melms_et_al._2021	CellRanger	COVID	snRNAseq	10X_3V3	Public	10X_3V3	5	1	6	6	7	2	5	7	4	0	5	0	1	7	0	0	8	4	7	7	5	1	5	0	9	6	9	1	0	7	2	0	8	8	5	7	1	0	4	1	1	9
L04cov	Melms_et_al._2021	CellRanger	COVID	snRNAseq	10X_3V3	Public	10X_3V3	5	4	6	1	7	5	6	6	5	2	6	0	1	3	0	0	7	6	9	8	8	6	6	0	10	7	9	5	0	7	5	1	9	10	8	9	1	0	1	0	1	7
L05cov	Melms_et_al._2021	CellRanger	COVID	snRNAseq	10X_3V3	Public	10X_3V3	5	3	7	5	6	2	6	5	1	0	0	0	2	3	0	0	7	2	6	6	5	0	1	0	8	4	9	5	0	6	0	0	7	6	6	6	2	0	3	5	0	8
L06cov	Melms_et_al._2021	CellRanger	COVID	snRNAseq	10X_3V3	Public	10X_3V3	5	5	7	6	7	5	8	8	5	6	7	0	6	6	0	0	8	6	8	8	8	0	5	0	9	6	10	0	0	6	5	0	6	7	7	9	4	0	4	1	6	8
L07cov	Melms_et_al._2021	CellRanger	COVID	snRNAseq	10X_3V3	Public	10X_3V3	2	0	2	1	6	0	6	8	5	2	7	0	6	7	0	0	5	6	9	9	5	2	5	0	8	6	9	2	0	7	5	0	9	6	5	7	1	0	2	0	4	8
L08cov	Melms_et_al._2021	CellRanger	COVID	snRNAseq	10X_3V3	Public	10X_3V3	5	1	5	3	7	3	6	7	1	2	5	0	0	4	0	0	7	6	8	8	6	4	6	2	9	6	8	1	0	5	2	0	8	7	8	8	1	0	1	2	1	8
L09cov	Melms_et_al._2021	CellRanger	COVID	snRNAseq	10X_3V3	Public	10X_3V3	3	6	3	0	3	2	2	7	7	9	8	5	8	2	0	0	7	4	5	6	6	1	5	0	8	5	7	1	0	3	0	0	6	6	7	8	1	0	0	0	4	8
L10cov	Melms_et_al._2021	CellRanger	COVID	snRNAseq	10X_3V3	Public	10X_3V3	4	1	3	2	3	4	8	6	1	5	5	2	1	2	0	0	7	0	4	1	4	0	1	0	8	2	7	1	0	1	0	0	2	3	6	7	2	0	0	1	0	6
L11cov	Melms_et_al._2021	CellRanger	COVID	snRNAseq	10X_3V3	Public	10X_3V3	3	2	3	2	5	0	4	5	0	0	0	0	3	3	0	0	7	2	7	6	7	1	5	0	8	2	10	1	0	5	1	0	7	7	5	4	3	0	3	0	2	8
L12cov	Melms_et_al._2021	CellRanger	COVID	snRNAseq	10X_3V3	Public	10X_3V3	5	5	6	4	6	2	2	7	6	6	7	2	5	5	0	0	7	4	7	8	5	0	4	2	9	7	7	1	0	5	1	0	7	5	8	8	3	0	2	0	4	8
L13cov	Melms_et_al._2021	CellRanger	COVID	snRNAseq	10X_3V3	Public	10X_3V3	5	8	6	0	7	5	6	8	1	5	7	0	0	6	0	0	7	1	7	6	5	0	0	0	10	1	9	0	0	3	0	0	3	5	9	9	5	1	1	1	1	8
L15cov	Melms_et_al._2021	CellRanger	COVID	snRNAseq	10X_3V3	Public	10X_3V3	5	5	7	5	6	4	8	8	1	4	6	0	0	1	0	0	9	0	7	7	5	1	5	0	8	5	7	6	0	7	0	0	7	7	7	8	1	0	0	0	0	4
L16cov	Melms_et_al._2021	CellRanger	COVID	snRNAseq	10X_3V3	Public	10X_3V3	1	1	1	0	5	1	2	7	4	2	6	0	4	5	0	0	6	2	6	7	0	0	2	0	7	4	7	0	0	1	0	0	6	6	6	7	0	0	3	1	0	8
L17cov	Melms_et_al._2021	CellRanger	COVID	snRNAseq	10X_3V3	Public	10X_3V3	6	6	7	7	8	6	7	8	6	5	6	1	5	5	0	0	6	6	7	5	4	0	0	7	8	6	8	1	1	5	1	0	4	1	8	9	5	2	0	1	6	8
L18cov	Melms_et_al._2021	CellRanger	COVID	snRNAseq	10X_3V3	Public	10X_3V3	2	6	1	0	7	0	0	7	0	0	5	0	0	5	0	0	5	0	0	3	0	0	1	0	8	0	8	0	0	0	0	0	5	1	6	7	4	0	6	1	2	10
L19cov	Melms_et_al._2021	CellRanger	COVID	snRNAseq	10X_3V3	Public	10X_3V3	1	1	4	0	5	1	6	10	3	1	8	0	3	5	0	0	8	0	5	5	2	0	1	1	7	1	5	5	1	5	0	0	2	5	6	7	0	0	0	0	0	4
L21cov	Melms_et_al._2021	CellRanger	COVID	snRNAseq	10X_3V3	Public	10X_3V3	3	0	6	5	3	1	8	8	0	6	6	0	0	5	0	0	9	1	8	9	3	0	3	1	7	6	6	3	0	7	1	0	7	6	5	8	0	0	0	0	2	5
L22cov	Melms_et_al._2021	CellRanger	COVID	snRNAseq	10X_3V3	Public	10X_3V3	2	5	6	3	6	2	5	9	2	3	7	0	5	7	0	0	6	6	8	9	6	4	5	2	10	1	8	5	1	7	0	0	8	8	7	7	1	0	7	4	2	10
D1	Delorey_et_al._2021	CellRanger	COVID	snRNAseq	10X_3V3	Public	10X_3V3	6	3	9	8	4	6	8	9	2	5	5	0	1	6	0	0	7	0	7	6	7	2	5	0	10	2	9	3	2	3	0	0	1	6	5	10	5	4	0	0	7	8
D10	Delorey_et_al._2021	CellRanger	COVID	snRNAseq	10X_3V3	Public	10X_3V3	5	5	8	7	6	5	6	3	0	1	0	0	0	2	0	0	4	4	6	7	7	0	0	0	9	6	7	5	6	5	1	0	6	7	5	8	3	0	0	0	1	7
D11	Delorey_et_al._2021	CellRanger	COVID	snRNAseq	10X_3V3	Public	10X_3V3	5	2	8	8	5	5	7	1	0	3	0	0	0	0	0	0	6	5	6	6	6	1	0	0	7	5	5	5	7	5	1	0	1	2	5	8	3	0	0	0	6	7
D12	Delorey_et_al._2021	CellRanger	COVID	snRNAseq	10X_3V3	Public	10X_3V3	6	7	9	8	7	6	7	10	4	0	7	0	0	7	0	0	8	5	8	8	5	0	0	5	10	1	9	3	2	7	6	0	6	4	5	9	6	2	5	0	2	10
D13	Delorey_et_al._2021	CellRanger	COVID	snRNAseq	10X_3V3	Public	10X_3V3	8	5	10	9	5	6	8	7	1	2	4	0	0	4	0	0	6	0	7	6	8	3	5	0	10	2	7	7	0	6	2	0	2	5	5	9	5	5	1	0	3	8
D14	Delorey_et_al._2021	CellRanger	COVID	snRNAseq	10X_3V3	Public	10X_3V3	8	5	9	8	5	7	8	9	5	6	7	0	5	6	0	0	7	2	8	8	7	3	5	0	10	0	8	5	1	7	1	1	6	8	6	8	5	2	1	0	7	8
D15	Delorey_et_al._2021	CellRanger	COVID	snRNAseq	10X_3V3	Public	10X_3V3	6	4	9	7	5	5	8	10	0	1	9	0	0	8	0	0	9	3	5	6	2	0	2	0	8	0	6	2	0	0	0	0	1	3	2	9	2	0	0	6	5	8
D16	Delorey_et_al._2021	CellRanger	COVID	snRNAseq	10X_3V3	Public	10X_3V3	6	7	8	5	6	5	8	9	6	7	8	0	5	6	0	0	8	0	8	7	4	1	2	2	10	1	8	4	1	5	1	0	3	7	4	9	2	2	1	0	5	8
D17	Delorey_et_al._2021	CellRanger	COVID	snRNAseq	10X_3V3	Public	10X_3V3	7	6	9	8	6	7	9	10	7	7	8	0	7	8	0	0	8	1	6	6	4	0	0	0	8	0	5	2	5	5	0	0	0	5	0	8	6	0	1	0	3	8
D2	Delorey_et_al._2021	CellRanger	COVID	snRNAseq	10X_3V3	Public	10X_3V3	2	1	3	0	0	2	6	6	0	3	1	0	0	0	0	0	5	0	0	0	0	0	0	0	1	0	2	0	0	0	0	0	0	0	6	7	0	0	0	0	0	3
D3	Delorey_et_al._2021	CellRanger	COVID	snRNAseq	10X_3V3	Public	10X_3V3	2	0	7	6	2	1	6	8	0	5	2	0	0	0	0	0	7	0	0	0	6	0	0	0	7	0	6	5	0	3	0	0	0	0	4	10	2	0	2	0	0	7
D4	Delorey_et_al._2021	CellRanger	COVID	snRNAseq	10X_3V3	Public	10X_3V3	6	6	8	6	5	2	8	7	0	5	6	0	0	0	0	0	7	1	7	5	4	0	1	4	7	0	4	1	1	3	0	0	0	1	5	9	2	0	0	0	1	5
D5	Delorey_et_al._2021	CellRanger	COVID	snRNAseq	10X_3V3	Public	10X_3V3	8	5	10	9	4	6	9	7	7	10	8	1	8	0	0	0	8	6	8	8	7	0	4	1	6	5	5	8	5	8	6	0	6	2	5	9	8	2	0	0	5	6
D6	Delorey_et_al._2021	CellRanger	COVID	snRNAseq	10X_3V3	Public	10X_3V3	5	6	7	6	5	2	7	7	2	4	5	0	1	0	0	0	8	6	8	7	5	1	0	0	8	2	8	0	1	1	1	0	8	8	9	7	7	1	0	0	1	6
D7	Delorey_et_al._2021	CellRanger	COVID	snRNAseq	10X_3V3	Public	10X_3V3	8	4	9	8	5	6	9	8	0	0	5	0	0	3	0	0	6	2	8	9	7	1	5	3	10	7	8	7	6	9	6	0	5	6	6	9	5	0	0	0	6	9
D8	Delorey_et_al._2021	CellRanger	COVID	snRNAseq	10X_3V3	Public	10X_3V3	6	5	7	5	5	2	5	6	4	5	5	0	1	1	0	0	6	0	1	1	0	0	1	0	6	0	7	1	0	0	0	0	0	2	4	8	5	0	0	0	1	6
D12_fresh	Delorey_et_al._2021	CellRanger	COVID	scRNAseq	10X_5	Public	10X_5	0	0	4	2	6	1	7	3	0	0	0	0	0	0	0	0	4	0	0	0	0	0	0	1	1	0	6	0	5	0	0	0	1	0	4	9	2	0	0	0	1	8
D3_cryo	Delorey_et_al._2021	CellRanger	COVID	scRNAseq	10X_5	Public	10X_5	0	0	0	0	3	0	8	0	0	0	0	0	0	0	0	0	0	0	0	0	1	0	0	0	1	0	0	1	0	0	0	0	0	0	0	6	2	0	0	0	0	3
D8_cryo	Delorey_et_al._2021	CellRanger	COVID	scRNAseq	10X_5	Public	10X_5	1	5	4	0	7	1	6	4	8	5	5	0	3	4	0	0	6	0	0	0	5	0	4	0	8	0	8	0	0	0	0	0	2	5	5	8	2	0	1	0	2	8
CLAD_S1	Khatri_et_al._2023	CellRanger	CLAD	scRNAseq	10X_3V2	Public	10X_3V2	5	0	8	7	1	5	5	7	2	4	1	0	0	0	0	0	6	3	7	9	7	0	3	5	6	0	6	8	9	7	5	1	5	3	1	7	6	0	0	0	0	5
CLAD_S2	Khatri_et_al._2023	CellRanger	CLAD	scRNAseq	10X_3V2	Public	10X_3V2	8	7	9	8	8	8	9	10	2	7	8	2	5	2	0	0	10	2	8	9	9	0	5	9	7	6	8	9	9	8	6	3	6	5	7	8	7	0	0	0	1	4
CLAD_S3	Khatri_et_al._2023	CellRanger	CLAD	scRNAseq	10X_3V2	Public	10X_3V2	7	6	9	5	6	5	3	9	5	7	7	1	3	0	0	0	5	9	9	10	7	1	5	7	7	7	7	6	7	7	6	0	9	5	0	8	6	0	0	0	0	1
CLAD_S4	Khatri_et_al._2023	CellRanger	CLAD	scRNAseq	10X_3V2	Public	10X_3V2	8	5	10	9	7	8	10	9	0	7	4	1	5	1	0	0	6	0	6	6	9	1	5	5	7	3	5	8	10	8	4	2	0	1	7	8	6	0	0	0	4	5
Control_S1	Khatri_et_al._2023	CellRanger	Control	scRNAseq	10X_3V2	Public	10X_3V2	3	2	9	6	7	5	7	8	1	6	5	0	4	0	0	0	10	4	8	8	8	0	2	5	6	6	9	5	10	7	6	0	1	1	2	8	6	1	0	0	6	4
Control_S2	Khatri_et_al._2023	CellRanger	Control	scRNAseq	10X_3V2	Public	10X_3V2	7	6	9	7	8	7	10	10	2	7	7	1	5	0	0	0	10	1	8	8	7	0	5	6	7	7	8	6	7	7	5	0	6	5	8	9	6	1	0	0	3	4
Control_S3	Khatri_et_al._2023	CellRanger	Control	scRNAseq	10X_3V2	Public	10X_3V2	6	3	10	9	6	6	9	8	3	7	6	3	1	0	0	0	8	7	9	8	8	3	5	8	6	2	8	8	9	9	6	0	5	5	5	9	6	2	0	0	6	4
[truncated: 3 more columns]

## Sheet: Table S7
ID	ALDH3A2__UP__AT2	GSDMC__UP__AT2	IL32__UP__AT2	MDM2__UP__AT2	SPATA18__UP__AT2	STAT1__UP__AT2	TNFSF13B__UP__IM	VAMP5__UP__IM	RARRES1__UP__MoM	SLAMF6__UP__MoM	STAT1__UP__MoM	SULT1C2__UP__MoM	TNFSF13B__UP__MoM	VAMP5__UP__MoM	ANKRD22__UP__AM	CTSG__UP__AM	VSIG10__DN__AT2	IL18R1__DN__IM	Study	Platform	Chemistry	Pipeline	build	Dis
GSE136831_222C	4.49797	-1.40921	2.40982	6.31066	3.35779	6.59483	8.24995	8.01923	3.89403	1.16246	7.43401	2.28874	6.84904	6.82332	0.538073	-2.2543	7.41551	6.83495	Adams_et_al._2020	scRNAseq	10X_3V2	zUMIs	Updated	Control
GSE136831_098C	6.86455	-1.40921	5.03998	6.86455	2.32844	6.13069	6.64253	5.559	0.554978	-0.694292	7.18722	-0.694292	6.87573	4.46657	-1.85803	-1.29208	6.39243	6.83262	Adams_et_al._2020	scRNAseq	10X_3V2	zUMIs	Updated	Control
GSE136831_1372C	6.87215	0.891109	3.60895	5.61922	3.60895	6.27122	6.34628	4.66282	0.801249	0.801249	6.85492	0.493918	6.05757	4.83239	-1.18438	-2.2543	6.40305	6.50665	Adams_et_al._2020	scRNAseq	10X_3V2	zUMIs	Updated	Control
GSE136831_160C	6.99398	-1.40921	-1.40921	6.2962	-1.40921	5.3031	8.54212	6.51474	3.8071	-1.30319	6.57821	2.84828	7.65299	5.41591	-0.987117	-0.987117	6.87886	4.19335	Adams_et_al._2020	scRNAseq	10X_3V2	zUMIs	Updated	Control
GSE136831_192C	6.72004	2.23066	4.93524	6.83361	3.38536	5.89179	6.31873	3.94281	1.9299	-0.165424	5.94332	-0.165424	6.07407	3.68823	-0.897897	-2.2543	5.53681	6.76584	Adams_et_al._2020	scRNAseq	10X_3V2	zUMIs	Updated	Control
GSE136831_465C	NA	NA	NA	NA	NA	NA	8.47841	6.08796	5.38304	0.227143	6.75903	1.79343	6.9937	4.23052	-1.26765	-0.687168	NA	0.500917	Adams_et_al._2020	scRNAseq	10X_3V2	zUMIs	Updated	Control
GSE136831_001C	NA	NA	NA	NA	NA	NA	6.83713	5.11383	1.53979	-1.30319	6.86742	0.728028	6.65101	4.59556	-0.648344	-2.2543	NA	6.99572	Adams_et_al._2020	scRNAseq	10X_3V2	zUMIs	Updated	Control
GSE136831_002C	NA	NA	NA	NA	NA	NA	6.48484	6.20039	1.28811	2.45874	6.71841	2.45874	5.84391	4.85406	0.665079	-0.155812	NA	6.54798	Adams_et_al._2020	scRNAseq	10X_3V2	zUMIs	Updated	Control
GSE136831_003C	NA	NA	NA	NA	NA	NA	8.05602	6.26772	4.14358	0.906839	7.08341	1.16502	7.72821	5.88736	0.0766169	-0.175348	NA	2.61877	Adams_et_al._2020	scRNAseq	10X_3V2	zUMIs	Updated	Control
GSE136831_034C	NA	NA	NA	NA	NA	NA	7.73589	4.4447	2.51224	-1.30319	6.3826	1.97763	6.9955	4.74977	4.27826	-2.2543	NA	3.25696	Adams_et_al._2020	scRNAseq	10X_3V2	zUMIs	Updated	Control
GSE136831_065C	NA	NA	NA	NA	NA	NA	6.67988	5.62383	1.53351	-1.30319	7.27393	2.04953	6.4103	4.97847	4.06249	-0.32403	NA	6.8559	Adams_et_al._2020	scRNAseq	10X_3V2	zUMIs	Updated	Control
GSE136831_081C	NA	NA	NA	NA	NA	NA	7.35809	5.61727	3.60704	3.35357	6.78595	-1.30319	6.30264	4.58285	2.77585	-2.2543	NA	3.65902	Adams_et_al._2020	scRNAseq	10X_3V2	zUMIs	Updated	Control
GSE136831_084C	NA	NA	NA	NA	NA	NA	7.95803	6.41591	6.26569	2.08135	8.94855	3.01057	7.43139	6.19209	2.55136	-2.2543	NA	0.500917	Adams_et_al._2020	scRNAseq	10X_3V2	zUMIs	Updated	Control
GSE136831_092C	NA	NA	NA	NA	NA	NA	4.76402	5.47062	3.13081	-1.30319	5.89337	-1.30319	5.07986	5.75144	-1.73231	-1.73231	NA	6.66646	Adams_et_al._2020	scRNAseq	10X_3V2	zUMIs	Updated	Control
GSE136831_133C	6.08375	1.14798	5.35931	7.07099	2.28484	5.88353	7.75593	6.07749	2.39892	1.10637	6.61885	-0.358904	7.12003	5.68904	0.346131	-0.827645	6.47706	3.91414	Adams_et_al._2020	scRNAseq	10X_3V2	zUMIs	Updated	Control
GSE136831_137C	NA	NA	NA	NA	NA	NA	5.25276	3.57342	2.76736	-1.30319	5.49918	-1.30319	5.39326	3.07202	-2.2543	-2.2543	NA	7.21203	Adams_et_al._2020	scRNAseq	10X_3V2	zUMIs	Updated	Control
GSE136831_208C	NA	NA	NA	NA	NA	NA	6.87389	5.98843	3.12588	1.10948	6.78622	1.10948	6.06605	5.18311	-0.138955	-2.2543	NA	6.6544	Adams_et_al._2020	scRNAseq	10X_3V2	zUMIs	Updated	Control
GSE136831_218C	7.65866	3.29728	4.26938	7.27419	-1.40921	6.30671	7.89045	4.92029	1.06585	0.425572	7.05143	0.425572	7.28279	4.97063	2.46443	-2.2543	5.25523	7.02314	Adams_et_al._2020	scRNAseq	10X_3V2	zUMIs	Updated	Control
GSE136831_226C	7.49321	3.5553	5.95011	6.36295	3.24488	6.80598	7.55348	6.6006	5.36286	-0.144704	8.00206	0.850696	7.21731	6.83736	2.91055	-2.2543	4.79112	6.18859	Adams_et_al._2020	scRNAseq	10X_3V2	zUMIs	Updated	Control
GSE136831_253C	NA	NA	NA	NA	NA	NA	6.48929	6.43134	2.45775	-1.30319	7.27382	3.8047	5.85981	6.57574	1.20338	-2.2543	NA	5.3335	Adams_et_al._2020	scRNAseq	10X_3V2	zUMIs	Updated	Control
GSE136831_296C	5.70773	-1.40921	2.34866	8.42927	3.86071	5.94714	6.22475	5.56296	4.55342	2.24243	6.63224	4.41397	5.89571	5.64853	-1.4397	-2.2543	7.66681	5.31963	Adams_et_al._2020	scRNAseq	10X_3V2	zUMIs	Updated	Control
GSE136831_388C	NA	NA	NA	NA	NA	NA	5.43414	5.97158	1.41509	-1.30319	6.73738	0.619172	5.4759	4.95121	-0.749957	-2.2543	NA	6.45687	Adams_et_al._2020	scRNAseq	10X_3V2	zUMIs	Updated	Control
GSE136831_396C	5.1129	-1.40921	3.15924	8.20748	4.12851	5.56804	6.56203	5.58348	-1.30319	-1.30319	6.52527	2.89905	6.52527	4.83904	-2.2543	-2.2543	7.0554	5.58348	Adams_et_al._2020	scRNAseq	10X_3V2	zUMIs	Updated	Control
GSE136831_439C	6.6141	-1.40921	4.63064	4.63064	-1.40921	5.20827	6.8788	5.773	0.908081	-0.158963	6.89593	2.11395	6.2279	5.67017	0.0923798	-2.2543	6.6141	6.94065	Adams_et_al._2020	scRNAseq	10X_3V2	zUMIs	Updated	Control
GSE136831_454C	7.61479	2.53874	5.62308	6.96999	-1.40921	6.76901	8.63935	6.59203	4.16977	-1.30319	8.0651	1.97225	6.86441	6.1452	4.91866	2.52903	4.05999	5.91529	Adams_et_al._2020	scRNAseq	10X_3V2	zUMIs	Updated	Control
GSE136831_483C	NA	NA	NA	NA	NA	NA	7.53583	5.68063	2.49026	-1.30319	7.56857	-1.30319	6.68564	4.15249	-0.935461	-0.935461	NA	2.39279	Adams_et_al._2020	scRNAseq	10X_3V2	zUMIs	Updated	Control
GSE136831_484C	NA	NA	NA	NA	NA	NA	7.38542	5.4216	2.35256	-1.30319	6.71998	-1.30319	6.67643	4.91576	-0.264495	-0.264495	NA	6.20839	Adams_et_al._2020	scRNAseq	10X_3V2	zUMIs	Updated	Control
GSE136831_010I	6.2883	2.30796	6.10865	7.32654	5.37692	7.48231	8.41766	7.69796	6.38931	1.5986	8.02151	3.00229	7.67036	5.66596	3.48579	0.273791	6.00968	2.74481	Adams_et_al._2020	scRNAseq	10X_3V2	zUMIs	Updated	IPF
GSE136831_021I	7.46997	3.7019	5.67025	7.98362	2.74305	8.30512	7.79528	6.1541	5.21996	2.60331	7.13241	3.55439	6.28386	5.14486	1.78745	-2.2543	6.36658	4.98179	Adams_et_al._2020	scRNAseq	10X_3V2	zUMIs	Updated	IPF
GSE136831_022I	6.55978	3.35998	5.12904	6.83441	4.90923	6.22027	8.66871	7.2696	6.95853	2.0312	7.72464	3.6644	8.08567	6.61447	3.68093	0.314616	5.31975	2.98063	Adams_et_al._2020	scRNAseq	10X_3V2	zUMIs	Updated	IPF
GSE136831_034I	7.41017	1.86405	6.10676	7.20208	4.89484	6.57025	7.6622	6.36225	7.6543	2.68294	6.56472	5.57088	7.97349	5.74956	4.16257	-2.2543	6.03676	1.76006	Adams_et_al._2020	scRNAseq	10X_3V2	zUMIs	Updated	IPF
GSE136831_040I	NA	NA	NA	NA	NA	NA	7.75152	6.18538	5.70525	1.91543	6.80656	3.14124	7.09117	5.43746	0.52498	0.752557	NA	4.76469	Adams_et_al._2020	scRNAseq	10X_3V2	zUMIs	Updated	IPF
GSE136831_041I	NA	NA	NA	NA	NA	NA	7.82034	6.08777	7.63547	3.45939	6.42347	5.13124	7.7196	6.08763	4.36463	1.30759	NA	3.2095	Adams_et_al._2020	scRNAseq	10X_3V2	zUMIs	Updated	IPF
GSE136831_051I	NA	NA	NA	NA	NA	NA	7.88178	6.56721	5.92126	2.66413	6.86795	4.64392	6.61996	5.0531	1.15565	-2.2543	NA	5.5326	Adams_et_al._2020	scRNAseq	10X_3V2	zUMIs	Updated	IPF
GSE136831_123I	NA	NA	NA	NA	NA	NA	7.54219	5.73984	6.12442	2.81341	6.58889	5.16447	6.75943	4.77039	1.27633	0.396059	NA	4.6169	Adams_et_al._2020	scRNAseq	10X_3V2	zUMIs	Updated	IPF
GSE136831_135I	7.2825	-1.40921	4.19352	7.75101	4.60112	4.91857	7.72262	5.59307	6.08804	1.45792	6.77025	2.17105	7.51857	5.35059	3.00111	0.404238	5.39885	3.43111	Adams_et_al._2020	scRNAseq	10X_3V2	zUMIs	Updated	IPF
GSE136831_138I	NA	NA	NA	NA	NA	NA	7.16832	5.7887	6.83253	1.8107	6.70389	2.30922	7.07315	4.96474	2.78747	1.59854	NA	3.26782	Adams_et_al._2020	scRNAseq	10X_3V2	zUMIs	Updated	IPF
GSE136831_158I	6.82783	1.92887	4.60845	6.53939	1.92887	6.53939	8.95707	7.88147	6.13002	2.26671	7.57915	2.56413	7.934	6.65971	2.64146	-0.299376	4.7983	3.24053	Adams_et_al._2020	scRNAseq	10X_3V2	zUMIs	Updated	IPF
GSE136831_166I	7.80887	-1.40921	5.81612	7.94616	6.07755	6.29879	7.38951	6.80492	4.03489	1.02217	7.41189	1.02217	7.21284	5.7991	0.773603	2.17693	6.29879	4.22543	Adams_et_al._2020	scRNAseq	10X_3V2	zUMIs	Updated	IPF
GSE136831_174I	NA	NA	NA	NA	NA	NA	8.60584	7.1703	6.81182	2.57119	7.1539	3.75045	7.89563	6.00202	3.97523	-0.416274	NA	2.67263	Adams_et_al._2020	scRNAseq	10X_3V2	zUMIs	Updated	IPF
GSE136831_177I	6.64492	-1.40921	5.33111	7.6422	4.34454	6.32435	8.54854	7.32393	6.27199	1.96327	6.69327	3.95855	7.82621	5.94378	3.17075	1.16937	6.32435	2.35284	Adams_et_al._2020	scRNAseq	10X_3V2	zUMIs	Updated	IPF
GSE136831_222I	6.91788	2.32559	3.83644	7.38612	5.22751	7.38612	8.91002	7.68085	7.0848	3.02713	7.51313	5.04416	8.10007	6.14463	4.97603	0.016092	5.80763	3.00757	Adams_et_al._2020	scRNAseq	10X_3V2	zUMIs	Updated	IPF
GSE136831_225I	5.64341	-1.40921	4.08002	6.37602	-1.40921	6.05572	8.15624	5.70814	3.99518	1.08363	6.76168	0.733143	7.58873	5.34853	1.76468	-0.1327	5.06387	2.75353	Adams_et_al._2020	scRNAseq	10X_3V2	zUMIs	Updated	IPF
GSE136831_228I	NA	NA	NA	NA	NA	NA	7.92268	5.36634	3.83016	0.00863872	6.92792	0.00863872	6.91361	5.34544	2.92552	-0.54322	NA	2.54628	Adams_et_al._2020	scRNAseq	10X_3V2	zUMIs	Updated	IPF
GSE136831_49I	NA	NA	NA	NA	NA	NA	7.72625	4.52599	5.242	1.92933	6.64735	2.51087	7.39825	4.70714	0.139212	-2.2543	NA	4.46309	Adams_et_al._2020	scRNAseq	10X_3V2	zUMIs	Updated	IPF
GSE136831_59I	NA	NA	NA	NA	NA	NA	7.54248	5.60716	7.32925	2.51141	6.54647	4.15446	7.29491	5.16863	2.31787	1.37728	NA	3.32487	Adams_et_al._2020	scRNAseq	10X_3V2	zUMIs	Updated	IPF
GSE136831_025I	NA	NA	NA	NA	NA	NA	8.1451	6.47869	8.19412	3.17107	7.65873	3.88184	7.68577	5.82771	4.15322	0.387971	NA	2.45872	Adams_et_al._2020	scRNAseq	10X_3V2	zUMIs	Updated	IPF
GSE136831_053I	NA	NA	NA	NA	NA	NA	8.04192	5.05925	5.88502	2.49345	6.97532	3.49304	7.7754	5.07772	0.774255	1.17378	NA	4.64038	Adams_et_al._2020	scRNAseq	10X_3V2	zUMIs	Updated	IPF
GSE136831_063I	NA	NA	NA	NA	NA	NA	7.81713	5.76274	6.12017	0.332257	7.06168	0.332257	7.39741	5.61674	-0.571017	1.9701	NA	2.68958	Adams_et_al._2020	scRNAseq	10X_3V2	zUMIs	Updated	IPF
GSE136831_145I	NA	NA	NA	NA	NA	NA	7.85002	5.92408	5.57321	1.59825	6.66352	2.79941	7.79447	6.76267	2.94563	2.6403	NA	3.22069	Adams_et_al._2020	scRNAseq	10X_3V2	zUMIs	Updated	IPF
GSE136831_157I	7.09256	-1.40921	5.19657	7.12418	4.21131	6.64655	8.39188	6.12098	7.65952	3.02491	6.81958	4.66984	7.52946	5.6517	2.73362	0.514284	5.41685	3.19124	Adams_et_al._2020	scRNAseq	10X_3V2	zUMIs	Updated	IPF
GSE136831_179I	NA	NA	NA	NA	NA	NA	8.75833	7.1142	6.22511	3.02133	7.88449	3.22703	8.18016	6.13604	2.71427	-2.2543	NA	4.10024	Adams_et_al._2020	scRNAseq	10X_3V2	zUMIs	Updated	IPF
GSE136831_209I	NA	NA	NA	NA	NA	NA	7.52562	5.19864	6.4634	3.20554	6.05057	3.72081	7.44675	5.09779	1.78851	3.12043	NA	1.97715	Adams_et_al._2020	scRNAseq	10X_3V2	zUMIs	Updated	IPF
GSE136831_210I	NA	NA	NA	NA	NA	NA	7.67329	6.37767	7.82306	2.96654	6.87581	4.24288	7.3363	5.85408	3.58842	-2.2543	NA	4.60297	Adams_et_al._2020	scRNAseq	10X_3V2	zUMIs	Updated	IPF
GSE136831_212I	7.28912	2.7263	3.68467	7.10517	2.7263	4.66339	7.92809	5.61614	6.77157	2.39871	6.89943	4.92565	7.70435	5.42793	0.292914	1.45858	5.65263	4.65718	Adams_et_al._2020	scRNAseq	10X_3V2	zUMIs	Updated	IPF
GSE136831_214I	NA	NA	NA	NA	NA	NA	7.03285	6.04835	6.19378	3.15348	6.39437	3.78147	6.33056	5.84369	0.597295	0.597295	NA	3.84482	Adams_et_al._2020	scRNAseq	10X_3V2	zUMIs	Updated	IPF
GSE136831_221I	NA	NA	NA	NA	NA	NA	8.77137	7.01834	6.71334	3.08032	7.4888	5.34587	8.1537	5.95386	4.93083	0.0325479	NA	1.78676	Adams_et_al._2020	scRNAseq	10X_3V2	zUMIs	Updated	IPF
GSE136831_29I	NA	NA	NA	NA	NA	NA	8.99642	6.48878	7.96479	2.84459	7.59673	4.17212	7.93313	5.60073	2.18207	-2.2543	NA	2.49168	Adams_et_al._2020	scRNAseq	10X_3V2	zUMIs	Updated	IPF
GSE136831_47I	NA	NA	NA	NA	NA	NA	8.25045	4.75652	5.56504	2.40234	7.30137	4.17419	7.69558	4.87372	-0.76045	-0.76045	NA	4.03188	Adams_et_al._2020	scRNAseq	10X_3V2	zUMIs	Updated	IPF
GSE136831_052CO	7.19473	3.2067	5.33012	8.21455	3.77191	6.79538	8.01013	7.11323	6.39055	-1.30319	7.68597	5.28318	7.38707	5.86313	3.00639	-2.2543	4.75189	5.76715	Adams_et_al._2020	scRNAseq	10X_3V2	zUMIs	Updated	COPD
GSE136831_152CO	6.65346	-1.40921	5.50804	7.68632	3.94675	6.65346	8.7097	8.35141	3.74226	-1.30319	7.72057	0.885286	7.87919	7.05594	2.14521	-1.42789	6.72359	1.7545	Adams_et_al._2020	scRNAseq	10X_3V2	zUMIs	Updated	COPD
GSE136831_153CO	NA	NA	NA	NA	NA	NA	7.41066	6.3921	6.51123	4.08035	7.01951	4.08035	6.78764	5.1771	0.910994	1.20039	NA	4.27542	Adams_et_al._2020	scRNAseq	10X_3V2	zUMIs	Updated	COPD
GSE136831_207CO	8.33321	-1.40921	5.6792	8.20092	4.11528	7.71068	8.89425	7.77122	3.36875	2.60323	7.18012	1.69636	8.07568	7.16594	1.08968	-0.235901	5.31965	4.08051	Adams_et_al._2020	scRNAseq	10X_3V2	zUMIs	Updated	COPD
GSE136831_235CO	6.55897	-1.40921	6.25547	8.60522	3.78578	8.09361	7.5822	5.8147	5.95422	-1.30319	7.09344	-1.30319	7.40074	5.29675	0.788621	1.69833	5.17599	4.30051	Adams_et_al._2020	scRNAseq	10X_3V2	zUMIs	Updated	COPD
GSE136831_237CO	7.66949	-1.40921	4.79894	8.04439	4.07493	6.98522	7.32105	5.99521	6.69909	2.38379	7.71292	4.29724	7.3369	5.92073	4.9664	0.668815	5.63824	3.09974	Adams_et_al._2020	scRNAseq	10X_3V2	zUMIs	Updated	COPD
GSE136831_056CO	6.99231	4.11289	5.67677	8.3682	5.09711	6.78652	8.82569	7.45436	6.48816	2.76308	7.9985	4.12326	8.25111	6.87566	2.8851	-2.2543	6.67145	4.02916	Adams_et_al._2020	scRNAseq	10X_3V2	zUMIs	Updated	COPD
GSE136831_178CO	8.25989	-1.40921	5.87508	8.67448	5.46313	5.87508	8.65064	8.23507	4.66247	1.41718	7.57515	1.41718	7.79711	6.43447	1.48171	0.949892	6.19516	2.80799	Adams_et_al._2020	scRNAseq	10X_3V2	zUMIs	Updated	COPD
GSE136831_184CO	6.54262	-1.40921	3.76981	7.19257	5.32797	6.73453	8.31248	7.59949	5.51507	2.26048	7.59546	2.9478	7.68017	6.76288	3.41794	-0.44708	5.73963	4.58225	Adams_et_al._2020	scRNAseq	10X_3V2	zUMIs	Updated	COPD
GSE136831_186CO	NA	NA	NA	NA	NA	NA	8.53917	9.15198	7.54373	1.72216	7.94486	5.35481	7.65839	8.56806	0.342574	-0.965773	NA	4.4384	Adams_et_al._2020	scRNAseq	10X_3V2	zUMIs	Updated	COPD
GSE136831_192CO	6.44496	-1.40921	5.45118	7.02784	5.45118	5.45118	8.08153	8.40401	5.3363	2.69267	8.02108	4.75855	7.63785	7.5379	3.53662	0.410705	6.66646	4.23746	Adams_et_al._2020	scRNAseq	10X_3V2	zUMIs	Updated	COPD
GSE136831_193CO	6.97139	3.32198	8.22263	6.27365	-1.40921	5.86096	8.02668	7.41701	2.28858	-1.30319	7.99884	2.28858	7.62606	6.69289	-0.645582	-0.645582	5.59979	4.45673	Adams_et_al._2020	scRNAseq	10X_3V2	zUMIs	Updated	COPD
GSE136831_194CO	NA	NA	NA	NA	NA	NA	9.62797	9.66319	4.12136	3.90455	8.8587	3.33898	8.46158	8.7571	3.57609	0.32854	NA	2.14534	Adams_et_al._2020	scRNAseq	10X_3V2	zUMIs	Updated	COPD
GSE136831_217CO	6.57779	4.89009	2.94403	7.12348	4.89009	6.0498	7.82685	5.9135	1.8375	-1.30319	7.33992	-1.30319	7.25268	6.87831	0.251106	1.11812	4.89009	4.0117	Adams_et_al._2020	scRNAseq	10X_3V2	zUMIs	Updated	COPD
GSE136831_238CO	7.15427	4.79169	6.54331	8.51759	4.47466	7.5404	8.24651	7.61757	8.70755	2.71585	8.17292	4.11751	8.13388	7.44753	3.70406	-2.2543	5.05145	2.89934	Adams_et_al._2020	scRNAseq	10X_3V2	zUMIs	Updated	COPD
GSE136831_23CO	NA	NA	NA	NA	NA	NA	8.36411	7.51632	6.29651	-1.30319	7.71035	4.61271	8.18309	6.63889	-0.0192924	-1.45394	NA	3.90421	Adams_et_al._2020	scRNAseq	10X_3V2	zUMIs	Updated	COPD
GSE136831_8CO	NA	NA	NA	NA	NA	NA	NA	NA	NA	NA	NA	NA	NA	NA	3.20903	-2.2543	NA	NA	Adams_et_al._2020	scRNAseq	10X_3V2	zUMIs	Updated	COPD
GSE158127_Donor1	6.44846	1.7549	4.76963	7.00657	3.03834	6.23615	7.39934	5.57376	4.69917	0.518711	7.38636	0.124583	7.15748	5.0666	-0.497795	-2.06535	6.76716	5.29247	Bharat_et_al._2020	scRNAseq	10X_3V3	CellRanger	Updated	Control
GSE158127_Donor2	6.71808	0.723481	3.94648	7.0567	3.28468	6.19672	6.45129	4.42196	1.00465	-0.090848	5.6451	1.00465	6.0221	4.10585	-1.70951	0.17442	7.27841	6.49997	Bharat_et_al._2020	scRNAseq	10X_3V3	CellRanger	Updated	Control
GSE158127_PMB1	7.72386	3.47591	4.55643	7.61731	4.3957	6.70142	8.58113	7.57668	7.45394	2.54101	7.55721	4.52147	7.62198	6.75318	2.99589	-0.741826	5.18048	0.500917	Bharat_et_al._2020	scRNAseq	10X_3V3	CellRanger	Updated	COVID
GSE158127_Case1	6.98475	0.694376	4.5905	7.66015	3.70504	6.73018	8.54419	7.52765	6.06606	1.59753	7.61955	3.1084	8.056	6.60608	2.70792	1.7267	5.36987	4.99007	Bharat_et_al._2020	scRNAseq	10X_3V3	CellRanger	Updated	COVID
GSE158127_PMB2	7.45316	3.63643	6.55207	8.17891	5.06779	7.32339	8.22643	7.04781	5.81715	3.06532	7.91447	4.35248	7.53533	6.55146	4.09125	-1.4578	5.60329	1.00727	Bharat_et_al._2020	scRNAseq	10X_3V3	CellRanger	Updated	COVID
GSE135893_VUHD65	6.29552	1.36657	5.10887	7.50378	3.92982	6.52844	NA	NA	4.22205	0.241381	6.45625	0.970131	6.37079	3.72509	-1.19738	-1.19738	7.09701	NA	Habermann_et_al._2020	scRNAseq	10X_5	CellRanger	Outdated	Control
GSE135893_VUHD66	7.25894	1.87972	6.27022	7.63063	3.57759	7.103	NA	NA	5.08702	4.20861	7.67592	-1.30319	8.08568	6.0784	0.972889	-2.2543	6.08078	NA	Habermann_et_al._2020	scRNAseq	10X_5	CellRanger	Outdated	Control
GSE135893_VUHD70	NA	NA	NA	NA	NA	NA	NA	NA	2.76159	-1.30319	6.3046	-1.30319	7.32021	1.33949	-0.902089	-0.902089	NA	NA	Habermann_et_al._2020	scRNAseq	10X_5	CellRanger	Outdated	Control
GSE135893_THD0001	5.90682	0.708701	3.29427	6.42894	1.81601	5.51279	7.08305	6.06134	2.01154	1.1497	6.67183	-1.30319	6.07687	5.82329	0.249042	-2.2543	7.46636	5.63164	Habermann_et_al._2020	scRNAseq	10X_5	CellRanger	Outdated	Control
GSE135893_THD0002	6.12104	-1.40921	1.20875	6.355	2.08618	5.75241	6.85498	5.30486	0.72879	0.0443781	6.40797	1.19109	7.00829	5.62158	-2.2543	-2.2543	7.39655	6.70688	Habermann_et_al._2020	scRNAseq	10X_5	CellRanger	Outdated	Control
GSE135893_THD0005	6.98849	-1.40921	3.14028	7.4727	-1.40921	5.67297	7.60291	6.21251	3.66207	1.36043	8.09205	2.9285	7.55315	5.24362	0.730775	0.730775	6.40567	4.73617	Habermann_et_al._2020	scRNAseq	10X_5	CellRanger	Outdated	Control
GSE135893_VUHD071	5.64173	-1.40921	4.65257	6.09819	4.24471	6.09819	NA	NA	2.51424	-1.30319	6.11698	-1.30319	6.66181	5.66757	-0.147241	-2.2543	6.44441	NA	Habermann_et_al._2020	scRNAseq	10X_5	CellRanger	Outdated	Control
GSE135893_VUHD67	6.26634	2.03385	2.09791	6.7327	2.432	7.4827	7.87897	7.99995	2.27571	2.6112	6.97628	2.27571	6.11889	6.31542	0.207896	-1.3267	6.86285	5.93817	Habermann_et_al._2020	scRNAseq	10X_5	CellRanger	Outdated	Control
GSE135893_VUHD68	6.59109	-1.40921	4.20027	5.76539	2.67322	5.18541	6.57734	4.00447	3.09131	-1.30319	5.95937	0.0421515	5.97378	4.161	-1.54174	-1.97583	6.98207	6.09415	Habermann_et_al._2020	scRNAseq	10X_5	CellRanger	Outdated	Control
GSE135893_TILD001	NA	NA	NA	NA	NA	NA	7.36671	6.23095	6.68894	3.39989	7.36932	2.45424	7.08918	6.18436	1.77435	-2.2543	NA	3.15536	Habermann_et_al._2020	scRNAseq	10X_5	CellRanger	Outdated	IPF
GSE135893_TILD028	7.58555	-1.40921	5.21278	8.00752	3.65682	6.55747	6.34151	6.40959	6.08026	1.81736	6.94053	4.37014	6.58682	6.56322	2.8625	0.471753	5.73878	6.53681	Habermann_et_al._2020	scRNAseq	10X_5	CellRanger	Outdated	IPF
GSE135893_VUILD65	7.44881	4.38448	5.69072	7.11704	2.46046	6.0668	8.01931	6.21324	6.55108	2.67587	5.86938	3.88453	7.21756	6.08823	2.32096	-2.2543	5.69072	3.00565	Habermann_et_al._2020	scRNAseq	10X_5	CellRanger	Outdated	IPF
GSE135893_VUILD59	7.42723	3.07875	6.33442	8.43661	4.72299	6.53298	8.55227	5.87628	5.8949	1.75914	7.65491	3.14533	8.10869	5.32679	1.12549	0.509171	5.51675	0.500917	Habermann_et_al._2020	scRNAseq	10X_5	CellRanger	Outdated	IPF
GSE135893_VUILD60	7.55483	4.58978	5.08563	7.89126	4.70352	6.8448	8.37246	7.76995	6.31945	2.94847	7.42588	4.27466	7.64299	6.07813	2.7016	-2.2543	4.70352	4.8924	Habermann_et_al._2020	scRNAseq	10X_5	CellRanger	Outdated	IPF
GSE135893_VUILD61	7.019	1.38727	6.10172	7.58374	4.82618	6.84726	8.31956	7.41593	6.1818	2.2978	8.15843	4.82133	7.66845	6.56007	5.20933	-2.2543	5.46084	3.78734	Habermann_et_al._2020	scRNAseq	10X_5	CellRanger	Outdated	IPF
GSE135893_VUILD63	7.24757	3.91132	6.46588	7.84675	5.11294	6.9945	NA	NA	6.04803	3.15863	7.6535	4.02118	7.51629	5.50665	0.0970961	2.42485	5.62279	NA	Habermann_et_al._2020	scRNAseq	10X_5	CellRanger	Outdated	IPF
GSE135893_TILD015	7.74796	3.40532	5.58685	8.12765	4.95569	8.22939	7.89596	6.59085	4.13239	1.79269	8.22252	-0.841153	6.5384	6.30155	5.0766	-0.22683	5.10594	2.03229	Habermann_et_al._2020	scRNAseq	10X_5	CellRanger	Outdated	IPF
GSE135893_TILD010	7.39598	3.00273	4.95099	6.93775	4.54179	6.26234	8.15765	6.44476	7.50504	1.31877	6.84946	4.37684	7.50918	6.33706	2.83413	1.33157	4.95099	0.500917	Habermann_et_al._2020	scRNAseq	10X_5	CellRanger	Outdated	IPF
GSE135893_TILD006	7.97831	-1.40921	6.39765	7.91701	5.40408	5.72344	9.76983	9.00593	4.77413	1.4069	8.03529	5.11066	8.75546	8.41348	2.51614	2.33103	5.98476	2.04037	Habermann_et_al._2020	scRNAseq	10X_5	CellRanger	Outdated	IPF
GSE135893_VUILD64	7.81966	2.23691	6.10202	8.36164	4.89014	6.95409	NA	NA	6.02477	-1.30319	8.30302	5.61272	8.37507	6.02477	3.30715	2.73738	5.415	NA	Habermann_et_al._2020	scRNAseq	10X_5	CellRanger	Outdated	IPF
GSE135893_VUILD53	6.46238	2.06835	6.58218	7.9572	4.54113	7.42766	8.94087	5.52239	8.97108	1.64977	8.0745	4.18326	8.1248	7.09841	-2.2543	1.85781	5.40495	0.500917	Habermann_et_al._2020	scRNAseq	10X_5	CellRanger	Outdated	IPF
GSE135893_TILD019	7.66533	2.02466	3.83017	8.12254	4.00624	6.73517	7.11379	4.99796	4.75105	-0.464375	6.58425	1.21572	6.89046	5.32302	2.87955	0.682256	5.1479	2.26556	Habermann_et_al._2020	scRNAseq	10X_5	CellRanger	Outdated	ILD
GSE171524_C51ctr	5.89041	0.859273	0.859273	6.79535	2.22938	5.34445	6.79336	0.500917	NA	NA	NA	NA	NA	NA	-2.2543	-2.2543	6.79535	4.84755	Melms_et_al._2021	snRNAseq	10X_3V3	CellRanger	Updated	Control
GSE171524_C52ctr	7.01585	1.29735	4.81386	7.45858	3.23194	5.98886	6.43124	0.500917	NA	NA	NA	NA	NA	NA	0.48445	-2.2543	5.89106	7.0083	Melms_et_al._2021	snRNAseq	10X_3V3	CellRanger	Updated	Control
GSE171524_C53ctr	6.24198	-1.40921	-1.40921	6.35691	3.03939	6.0158	7.89881	6.40212	7.1521	-1.30319	6.15621	4.84652	6.41787	3.8667	1.76998	-2.2543	5.61515	4.00809	Melms_et_al._2021	snRNAseq	10X_3V3	CellRanger	Updated	Control
GSE171524_C54ctr	5.96087	0.784425	-1.40921	7.44291	3.64264	6.10888	6.88068	7.03932	7.19237	5.20431	7.0003	5.20431	7.776	4.22008	2.79489	-2.2543	6.82567	4.84845	Melms_et_al._2021	snRNAseq	10X_3V3	CellRanger	Updated	Control
GSE171524_C55ctr	6.04318	2.13451	4.35391	7.47854	2.51829	7.31844	7.12257	6.66863	NA	NA	NA	NA	NA	NA	1.60978	-2.2543	5.29212	0.500917	Melms_et_al._2021	snRNAseq	10X_3V3	CellRanger	Updated	Control
GSE171524_C57ctr	5.91674	-1.40921	-1.40921	6.71621	3.45561	5.33627	6.68036	0.500917	NA	NA	NA	NA	NA	NA	-2.2543	-2.2543	7.82266	0.500917	Melms_et_al._2021	snRNAseq	10X_3V3	CellRanger	Updated	Control
GSE171524_C56ctr	7.83971	3.70954	3.70954	5.67806	3.70954	6.48086	7.70399	0.500917	7.45964	3.59852	6.55566	3.59852	7.2537	-1.30319	3.38799	-2.2543	4.68863	0.500917	Melms_et_al._2021	snRNAseq	10X_3V3	CellRanger	Updated	Control
GSE171524_L01cov	6.33905	-1.40921	3.5714	5.53671	3.5714	5.53671	8.33854	3.8918	NA	NA	NA	NA	NA	NA	1.01695	3.2141	5.8563	0.500917	Melms_et_al._2021	snRNAseq	10X_3V3	CellRanger	Updated	COVID
GSE171524_L03cov	7.31066	3.60534	6.21938	8.07659	4.47767	7.57567	8.07802	8.39434	5.62529	-1.30319	8.44515	1.64385	7.29019	7.30516	3.44688	-2.2543	4.77265	0.879528	Melms_et_al._2021	snRNAseq	10X_3V3	CellRanger	Updated	COVID
GSE171524_L04cov	6.44504	4.75856	6.55151	7.3267	3.77849	7.78521	8.82849	8.4101	-1.30319	-1.30319	8.39677	0.795596	8.12838	7.63415	5.2114	-2.2543	5.33682	1.04898	Melms_et_al._2021	snRNAseq	10X_3V3	CellRanger	Updated	COVID
GSE171524_L05cov	7.29366	3.86844	5.84027	8.53266	-1.40921	6.42207	7.71023	5.73918	5.44345	2.17343	7.2798	2.17343	6.91286	4.64613	3.15976	-2.2543	4.84972	3.91642	Melms_et_al._2021	snRNAseq	10X_3V3	CellRanger	Updated	COVID
GSE171524_L06cov	7.01228	3.28359	5.40946	7.65566	3.59432	6.3626	7.17661	5.96663	6.29909	1.88896	6.35829	5.09653	6.18925	4.21309	1.84584	-2.2543	5.87981	4.99892	Melms_et_al._2021	snRNAseq	10X_3V3	CellRanger	Updated	COVID
GSE171524_L07cov	7.45273	4.07288	6.66032	6.92735	4.64704	6.66032	8.78522	7.60667	7.69064	0.831723	7.61173	2.56158	7.98486	6.87338	6.29297	-2.2543	5.57523	0.500917	Melms_et_al._2021	snRNAseq	10X_3V3	CellRanger	Updated	COVID
GSE171524_L08cov	7.09174	3.28654	4.83391	7.84684	5.05358	6.69446	8.27376	6.84812	2.12491	-1.30319	7.11774	2.12491	7.65956	6.08037	2.14237	-2.2543	6.32403	3.64582	Melms_et_al._2021	snRNAseq	10X_3V3	CellRanger	Updated	COVID
GSE171524_L09cov	6.40598	3.28641	6.04524	6.81942	-1.40921	5.5631	6.98462	6.70796	-1.30319	-1.30319	5.62522	4.63702	6.78855	6.20623	-2.2543	-2.2543	5.5631	3.13445	Melms_et_al._2021	snRNAseq	10X_3V3	CellRanger	Updated	COVID
GSE171524_L10cov	6.56865	-1.40921	-1.40921	7.56579	5.8355	6.24815	8.26603	2.96328	3.74774	-1.30319	7.70635	-1.30319	7.5141	-1.30319	-2.2543	-2.2543	7.05244	6.02798	Melms_et_al._2021	snRNAseq	10X_3V3	CellRanger	Updated	COVID
GSE171524_L11cov	8.09124	4.41451	6.56448	7.97593	4.41451	6.97809	8.01562	6.27627	5.90446	1.87388	6.34143	3.99004	7.1765	5.5996	-2.2543	-2.2543	5.40172	4.93118	Melms_et_al._2021	snRNAseq	10X_3V3	CellRanger	Updated	COVID
GSE171524_L12cov	6.60706	2.0911	2.0911	7.38714	3.02591	6.28653	6.85958	5.90551	-1.30319	3.6387	6.29887	2.68489	6.05921	5.41214	2.95729	-2.2543	6.48725	3.95063	Melms_et_al._2021	snRNAseq	10X_3V3	CellRanger	Updated	COVID
GSE171524_L13cov	6.95724	2.50738	4.75078	7.75683	4.43389	6.15316	6.59002	5.40941	-1.30319	1.59588	6.43937	2.49579	6.15136	4.86782	-2.2543	-2.2543	5.83313	6.17497	Melms_et_al._2021	snRNAseq	10X_3V3	CellRanger	Updated	COVID
GSE171524_L15cov	6.92542	-1.40921	-1.40921	7.49586	5.04991	6.4725	7.5475	2.57131	5.29079	-1.30319	6.45239	-1.30319	6.74069	5.87076	0.313727	-2.2543	6.36196	0.500917	Melms_et_al._2021	snRNAseq	10X_3V3	CellRanger	Updated	COVID
GSE171524_L16cov	8.06215	4.06324	-1.40921	7.20399	4.47013	6.25987	8.40342	6.99839	6.37974	4.08563	7.99167	5.06831	7.67812	5.28821	4.98309	-2.2543	5.45782	0.500917	Melms_et_al._2021	snRNAseq	10X_3V3	CellRanger	Updated	COVID
GSE171524_L17cov	6.97843	-1.40921	5.40206	8.9752	5.6068	5.86797	6.12801	0.500917	5.27843	2.46627	6.64764	4.96027	6.68403	5.6163	3.4698	-2.2543	5.0274	7.23765	Melms_et_al._2021	snRNAseq	10X_3V3	CellRanger	Updated	COVID
GSE171524_L18cov	7.31394	4.25186	5.23753	6.92797	5.23753	6.23031	6.19492	0.500917	-1.30319	3.35242	6.20883	3.91818	5.30884	2.40856	-2.2543	-2.2543	5.23753	5.69224	Melms_et_al._2021	snRNAseq	10X_3V3	CellRanger	Updated	COVID
GSE171524_L19cov	6.11832	1.97077	5.64334	7.90948	4.65416	8.13988	8.23946	6.62131	4.8054	4.8054	7.37283	-1.30319	7.37283	-1.30319	4.31134	-2.2543	7.35977	6.47161	Melms_et_al._2021	snRNAseq	10X_3V3	CellRanger	Updated	COVID
GSE171524_L21cov	7.5384	1.75226	6.58694	7.13973	4.41434	6.94325	8.81609	6.76012	-1.30319	-1.30319	6.67196	4.11539	6.89354	4.11539	1.91612	-2.2543	5.83873	0.500917	Melms_et_al._2021	snRNAseq	10X_3V3	CellRanger	Updated	COVID
GSE171524_L22cov	7.66097	2.90488	5.0486	6.78027	2.90488	7.11238	8.91649	6.77803	4.78405	2.41708	7.79773	2.96509	8.01974	5.7734	-2.2543	-2.2543	5.22358	3.68014	Melms_et_al._2021	snRNAseq	10X_3V3	CellRanger	Updated	COVID
GSE128033_SC45NOR	6.82915	1.15986	3.92972	7.55473	4.61639	6.6803	6.82376	4.57217	3.59537	-1.30319	7.07147	1.50533	7.05043	4.18357	-0.885247	-2.2543	7.10703	3.65554	Morse_et_al._2019	scRNAseq	10X_3V2	CellRanger	Outdated	Control
GSE128033_SC59NOR	5.99785	3.24061	2.8446	6.54535	2.8446	6.50987	6.78615	5.49171	1.8905	-1.30319	7.47787	-1.30319	7.19164	4.12011	-1.62619	-1.62619	7.1857	5.60369	Morse_et_al._2019	scRNAseq	10X_3V2	CellRanger	Outdated	Control
GSE128033_SC155NOR	6.26119	0.649942	4.59862	6.61719	0.649942	5.84852	7.63395	5.78318	3.20353	1.35728	7.11124	1.25234	6.85765	5.13313	0.973718	-0.183836	6.73494	4.70416	Morse_et_al._2019	scRNAseq	10X_3V2	CellRanger	Outdated	Control
GSE128033_SC56NOR	7.60902	0.418331	4.86653	7.20198	3.88503	5.78368	7.40586	4.53697	3.80258	-0.247631	6.65716	-0.247631	6.77123	4.87039	0.998718	-2.2543	5.04491	6.41784	Morse_et_al._2019	scRNAseq	10X_3V2	CellRanger	Outdated	Control
GSE128033_SC14NOR	NA	NA	NA	NA	NA	NA	NA	NA	5.40314	-1.30319	6.20456	-1.30319	7.82582	6.43705	5.19609	-2.2543	NA	NA	Morse_et_al._2019	scRNAseq	10X_3V1	CellRanger	Outdated	Control
GSE128033_SC31NOR	6.37295	-1.40921	4.20353	7.04293	3.01992	6.76371	7.34897	7.4357	4.25973	-1.30319	6.6017	2.96474	6.3973	6.0343	-2.2543	-2.2543	5.69881	6.9381	Morse_et_al._2019	scRNAseq	10X_3V1	CellRanger	Outdated	Control
GSE128033_SCBALNOR	NA	NA	NA	NA	NA	NA	8.77989	7.52335	4.85577	1.47738	8.06002	4.59677	6.71548	6.46656	2.77893	-2.2543	NA	0.500917	Morse_et_al._2019	scRNAseq	10X_3V2	CellRanger	Mixed	Control
GSE128033_SC87IPF	7.912	3.31513	5.98083	8.61842	5.06014	7.77854	9.21395	7.5854	8.24723	3.09531	7.9543	4.42285	8.66698	7.31152	4.16274	2.33019	5.56055	2.41722	Morse_et_al._2019	scRNAseq	10X_3V2	CellRanger	Outdated	IPF
GSE128033_SC93IPF	7.63999	1.9674	6.78049	7.87532	4.35072	7.32723	7.77619	6.84411	6.46248	2.67439	7.46751	4.67984	7.50041	6.23283	2.4274	-0.128868	5.11018	2.78782	Morse_et_al._2019	scRNAseq	10X_3V2	CellRanger	Outdated	IPF
GSE128033_SC153IPF	7.64461	4.25558	6.23409	8.31602	4.83103	6.04247	8.20603	7.73664	7.1589	3.01295	7.49963	4.17235	7.61048	6.98614	2.69927	0.832594	5.89895	3.04433	Morse_et_al._2019	scRNAseq	10X_3V2	CellRanger	Outdated	IPF
CLAD_Feb2023_CLAD1_CT	6.31811	-0.180616	3.74881	7.19031	2.84898	6.22525	7.72537	6.95644	5.04217	1.52453	6.84458	-1.30319	6.88033	5.87012	0.833256	-1.90064	6.8574	4.82726	NU_CLAD	scRNAseq	10X_3V3	CellRanger	Updated	Control
CLAD_July2023_CLAD2_CT	6.98784	2.61559	4.28408	7.52224	3.23507	6.59584	6.49675	4.26253	1.34694	-1.30319	6.27934	-1.30319	6.98424	5.18838	-2.2543	-0.198626	5.63463	6.18046	NU_CLAD	scRNAseq	10X_3V3	CellRanger	Updated	Control
CLAD_JulyWithSarc2023_CLAD3_CT	6.71881	0.824794	3.94207	7.41689	3.57087	6.39936	6.89481	5.38663	3.32037	0.91049	6.28196	1.38786	6.28196	4.39558	-1.13007	-0.485015	7.26818	4.76217	NU_CLAD	scRNAseq	10X_3V3	CellRanger	Updated	Control
CLAD_Feb2024_CLAD4_CT	6.41003	0.308259	4.57638	7.30439	2.81857	6.49691	7.77923	6.00683	2.53589	-1.30319	6.77302	3.17565	6.57503	5.33348	0.195063	-1.87432	6.7575	5.62954	NU_CLAD	scRNAseq	10X_3V3	CellRanger	Updated	Control
CLAD_Feb2023_CLAD1_CLAD	7.07208	2.68733	6.87807	7.25026	4.11329	6.54486	8.48872	6.68538	5.79905	1.16375	7.55346	3.32452	7.79115	6.55657	3.06584	2.11719	5.78027	4.26141	NU_CLAD	scRNAseq	10X_3V3	CellRanger	Updated	CLAD
CLAD_July2023_CLAD2_CLAD	8.2034	4.2801	6.96735	8.93541	4.64153	8.00714	9.45277	8.72729	7.17002	3.88749	8.85675	5.58501	8.77459	8.02414	5.12271	-2.2543	4.90093	0.706253	NU_CLAD	scRNAseq	10X_3V3	CellRanger	Updated	CLAD
CLAD_JulyWithSarc2023_CLAD3_CLAD	7.89291	2.02178	5.17922	7.41763	5.76006	6.51566	7.71044	6.39772	4.44569	-0.182546	7.45836	2.52401	7.44635	5.20395	0.870706	-1.65168	5.88577	4.54308	NU_CLAD	scRNAseq	10X_3V3	CellRanger	Updated	CLAD
CLAD_Feb2024_CLAD4_CLAD	7.57888	2.0782	3.88595	7.64333	3.87957	6.85262	8.07168	6.72335	8.17556	-1.30319	7.93492	3.99564	7.69315	6.0668	1.07035	-0.735275	5.87425	4.08531	NU_CLAD	scRNAseq	10X_3V3	CellRanger	Updated	CLAD
COVID_update_July2023_AB.1_Control.1	7.0154	3.57444	6.00788	6.41491	1.30686	6.9061	NA	NA	NA	NA	NA	NA	NA	NA	NA	NA	6.3234	NA	NU_snRNAseq	snRNAseq	10X_3V3	CellRanger	Updated	Control
COVID_update_July2023_AB.2_Control.2	6.30992	0.261855	3.44141	7.06423	3.94366	6.60022	6.7807	0.500917	NA	NA	NA	NA	NA	NA	NA	NA	6.62447	4.4025	NU_snRNAseq	snRNAseq	10X_3V3	CellRanger	Updated	Control
COVID_update_July2023_AB.11_CT.3	5.90328	-0.426746	-1.40921	7.03582	5.58362	4.5949	6.10142	0.500917	NA	NA	NA	NA	NA	NA	NA	NA	6.57794	0.500917	NU_snRNAseq	snRNAseq	10X_3V3	CellRanger	Updated	Control
COVID_update_July2023_AB.12_PMBC1	NA	NA	NA	NA	NA	NA	8.95555	0.500917	NA	NA	NA	NA	NA	NA	NA	NA	NA	4.57998	NU_snRNAseq	snRNAseq	10X_3V3	CellRanger	Updated	COVID
COVID_update_July2023_AB_Covid.1	7.45443	1.96054	4.77774	8.40749	4.19062	7.22751	7.61512	7.28822	NA	NA	NA	NA	NA	NA	NA	NA	5.27012	2.46656	NU_snRNAseq	snRNAseq	10X_3V3	CellRanger	Updated	COVID
COVID_update_July2023_AB_Covid.2	8.07053	3.37833	6.5895	8.33323	4.134	7.52634	7.64573	6.08101	NA	NA	NA	NA	NA	NA	NA	NA	4.70861	4.55514	NU_snRNAseq	snRNAseq	10X_3V3	CellRanger	Updated	COVID
COVID_update_July2023_AB_Covid.3	7.1932	-1.40921	-1.40921	7.81992	4.75038	5.74025	NA	NA	NA	NA	NA	NA	NA	NA	NA	NA	7.31843	NA	NU_snRNAseq	snRNAseq	10X_3V3	CellRanger	Updated	COVID
GSE122960_GSM3489182_Donor_01	7.05057	1.52929	4.14299	6.73269	2.67185	6.53645	6.58311	5.20313	3.66227	-1.30319	6.28581	2.16682	6.79055	4.06571	-0.234455	-1.73175	6.9549	0.500917	Reyfman_et_al._2019	scRNAseq	10X_3V2	CellRanger	Outdated	Control
GSE122960_GSM3489185_Donor_02	6.59463	1.1385	3.88991	7.10388	3.42199	6.00566	7.00093	0.500917	6.17076	2.92008	6.5474	4.86096	6.93295	5.65966	0.780792	-0.967775	7.05025	5.88243	Reyfman_et_al._2019	scRNAseq	10X_3V2	CellRanger	Outdated	Control
GSE122960_GSM3489187_Donor_03	6.42934	-0.568197	2.91209	8.16189	4.30325	6.28246	5.99437	0.500917	1.43804	-1.30319	6.90964	2.32591	6.82421	4.92415	-1.33849	-1.33849	5.96915	0.500917	Reyfman_et_al._2019	scRNAseq	10X_3V2	CellRanger	Outdated	Control
GSE122960_GSM3489189_Donor_04	6.26875	1.28635	3.64913	7.19791	3.52538	7.04406	NA	NA	5.48825	-1.30319	6.70318	-1.30319	6.22	3.9291	0.486992	0.00606517	6.59851	NA	Reyfman_et_al._2019	scRNAseq	10X_3V2	CellRanger	Outdated	Control
GSE122960_GSM3489191_Donor_05	6.39032	0.4765	3.35544	6.8714	3.52855	6.02639	7.56784	6.26197	1.41366	-1.30319	6.67321	2.84437	6.85311	4.5232	-0.407961	-2.2543	7.03344	6.00424	Reyfman_et_al._2019	scRNAseq	10X_3V2	CellRanger	Outdated	Control
GSE122960_GSM3489193_Donor_06	6.23019	0.637039	4.11429	6.8711	2.3891	6.14265	6.60798	6.10235	3.18738	-1.30319	6.60886	0.892159	6.73211	5.45703	-0.526555	-0.526555	6.53986	6.29128	Reyfman_et_al._2019	scRNAseq	10X_3V2	CellRanger	Outdated	Control
GSE122960_GSM3489195_Donor_07	7.14831	1.72057	6.12221	7.91063	4.41916	6.465	7.60062	7.60062	2.42689	-0.287058	6.5553	-0.287058	6.31369	6.07743	-2.2543	-2.2543	5.59828	5.1142	Reyfman_et_al._2019	scRNAseq	10X_3V2	CellRanger	Outdated	Control
GSE122960_GSM3489197_Donor_08	6.38585	0.040073	3.2724	6.83607	2.09977	6.34307	8.02251	5.93297	-1.30319	-1.30319	6.24621	-1.30319	6.48604	5.59853	-1.40452	0.070827	7.39662	4.41334	Reyfman_et_al._2019	scRNAseq	10X_3V2	CellRanger	Outdated	Control
GSE122960_GSM3489183_IPF_01	7.57026	2.97521	7.4621	7.97983	4.15758	6.57311	8.51488	7.78163	7.14178	3.09083	8.11756	3.09083	8.16392	7.62602	3.05825	0.69757	5.41968	0.500917	Reyfman_et_al._2019	scRNAseq	10X_3V2	CellRanger	Outdated	IPF
GSE122960_GSM3489184_IPF_02	7.41684	-1.40921	5.49972	8.07464	5.98171	6.34237	NA	NA	7.58493	1.89719	6.56648	3.87108	6.83569	5.89929	4.27411	2.32025	3.22503	NA	Reyfman_et_al._2019	scRNAseq	10X_3V2	CellRanger	Outdated	IPF
GSE122960_GSM3489188_IPF_03	8.11397	4.34203	6.26069	8.67153	4.47709	8.10704	8.75279	7.36913	6.52179	2.99884	8.64483	2.79486	8.44554	7.18206	5.30962	-2.2543	5.23	0.500917	Reyfman_et_al._2019	scRNAseq	10X_3V2	CellRanger	Outdated	IPF
GSE122960_GSM3489190_IPF_04	7.49749	3.60135	4.91504	7.97758	4.53067	7.35276	7.46584	5.90379	6.79427	2.07672	7.84046	5.5287	7.54885	3.5662	3.22401	0.434429	5.41666	0.500917	Reyfman_et_al._2019	scRNAseq	10X_3V2	CellRanger	Outdated	IPF
GSE122960_GSM3489194_SSc.ILD_01	7.54308	3.18608	6.26606	7.69929	4.7568	6.66791	7.13726	6.45428	7.09962	1.927	7.58978	3.74724	7.70974	6.6529	1.33061	2.30923	4.78243	3.00923	Reyfman_et_al._2019	scRNAseq	10X_3V2	CellRanger	Outdated	ILD
GSE122960_GSM3489196_Myositis.ILD_01	7.60451	2.87061	4.72199	7.46986	4.81381	7.00804	8.06928	7.25691	6.32404	2.56135	7.31666	4.67557	7.36196	6.85782	2.6404	-0.0547247	6.32472	2.43372	Reyfman_et_al._2019	scRNAseq	10X_3V2	CellRanger	Outdated	ILD
GSE122960_GSM3489198_SSc.ILD_02	7.74267	2.87829	6.186	6.85668	3.49202	6.39389	9.35218	8.24034	4.31893	2.40424	7.8155	3.34793	7.99208	6.29679	1.87826	-0.0291752	5.49527	6.00273	Reyfman_et_al._2019	scRNAseq	10X_3V2	CellRanger	Outdated	ILD
GSE159585_LUNG01_Non.COV1	7.45411	1.7193	6.3919	8.35313	4.97651	6.11675	7.97342	6.03253	6.17934	2.11166	6.49966	2.73809	7.80006	6.39612	1.62455	-2.2543	5.46337	4.00305	Rooij_et_al._2023	snRNAseq	10X_3V3	CellRanger	Updated	Control
GSE159585_LUNG011_Non.COV3	6.77578	0.424415	3.63754	7.38057	2.77514	5.62715	7.27815	6.85566	6.03465	1.38611	6.01014	4.17578	6.10577	4.56037	-1.00201	-2.2543	5.80958	6.27949	Rooij_et_al._2023	snRNAseq	10X_3V3	CellRanger	Updated	Control
GSE159585_LUNG010_Non.COV8	6.64375	0.78771	5.4893	6.93625	3.19382	6.0365	9.15481	5.69786	6.07714	3.0532	6.74135	2.12197	7.89035	2.12197	0.868135	-1.65602	6.57699	1.10224	Rooij_et_al._2023	snRNAseq	10X_3V3	CellRanger	Updated	Control
GSE159585_LUNG012_Non.COV6	6.44184	2.98642	6.1152	5.83901	3.45213	6.32897	8.47706	7.92871	5.06177	-1.30319	8.18367	-1.30319	7.85404	-1.30319	3.52439	-2.2543	6.29238	2.81735	Rooij_et_al._2023	snRNAseq	10X_3V3	CellRanger	Updated	Control
GSE159585_LUNG014_Non.COV9	7.10744	0.102428	5.31145	7.36791	3.14418	6.75119	7.12656	7.22824	NA	NA	NA	NA	NA	NA	4.5281	-2.2543	6.201	5.83213	Rooij_et_al._2023	snRNAseq	10X_3V3	CellRanger	Updated	Control
GSE159585_LUNG015_Non.COV10	7.13533	1.0571	4.61739	7.18993	3.30812	6.65161	8.30125	6.49166	NA	NA	NA	NA	NA	NA	-0.740425	-2.2543	6.12805	1.89364	Rooij_et_al._2023	snRNAseq	10X_3V3	CellRanger	Updated	Control
GSE159585_LUNG016_Non.COV11	7.01215	3.00988	3.36472	8.01384	4.73042	6.3216	6.77528	4.55583	2.11083	2.64996	5.83695	4.79724	6.02212	1.2402	-1.45145	-2.2543	7.10485	5.64242	Rooij_et_al._2023	snRNAseq	10X_3V3	CellRanger	Updated	Control
GSE159585_LUNG017_Non.COV12	6.48386	3.77904	3.59553	6.99907	3.06013	6.44172	7.71952	5.86874	2.09787	2.09787	5.96379	3.02791	6.42066	2.09787	-2.2543	-2.2543	6.32011	6.86176	Rooij_et_al._2023	snRNAseq	10X_3V3	CellRanger	Updated	Control
GSE159585_LUNG018_Non.COV5	7.01279	-0.468617	1.1334	7.05095	3.58161	6.31546	7.55452	5.52121	4.68115	3.48883	7.18577	4.68115	7.04509	5.44924	1.80956	-2.2543	7.14833	5.40145	Rooij_et_al._2023	snRNAseq	10X_3V3	CellRanger	Updated	Control
GSE159585_LUNG05_Non.COV2	6.19911	-0.194689	4.68571	7.12226	2.43829	7.232	7.1397	3.74597	3.82032	1.01398	6.6157	4.57361	6.89546	6.1585	-1.32327	0.21381	5.30957	5.32001	Rooij_et_al._2023	snRNAseq	10X_3V3	CellRanger	Updated	Control
GSE159585_LUNG06_Non.COV4	7.06361	2.65394	5.12375	7.51144	1.84349	6.09825	7.15535	7.13114	3.51123	2.56161	7.52828	2.56161	6.37298	4.80206	1.37145	-2.2543	7.92071	6.41993	Rooij_et_al._2023	snRNAseq	10X_3V3	CellRanger	Updated	Control
GSE159585_LUNG09_Non.COV7	6.91688	0.589059	2.95928	6.65962	3.59418	6.50026	7.72982	7.40649	NA	NA	NA	NA	NA	NA	-1.18487	-2.2543	7.09405	4.70547	Rooij_et_al._2023	snRNAseq	10X_3V3	CellRanger	Updated	Control
GSE159585_LUNG013_IPF6	6.91458	2.69094	7.0122	8.2987	5.49087	6.53823	8.25381	7.80172	2.2719	2.2719	6.7946	2.2719	8.16986	6.06114	4.89743	-0.633053	4.64603	5.40847	Rooij_et_al._2023	snRNAseq	10X_3V3	CellRanger	Updated	IPF
GSE159585_LUNG03_IPF2	NA	NA	NA	NA	NA	NA	6.78088	2.97624	NA	NA	NA	NA	NA	NA	NA	NA	NA	2.46528	Rooij_et_al._2023	snRNAseq	10X_3V3	CellRanger	Updated	IPF
GSE159585_LUNG04_IPF1	7.88727	3.3377	7.11854	7.44449	4.34389	6.75365	8.00248	6.33981	NA	NA	NA	NA	NA	NA	2.41387	-2.2543	4.34389	5.30004	Rooij_et_al._2023	snRNAseq	10X_3V3	CellRanger	Updated	IPF
GSE159585_LUNG07_IPF3	6.5729	2.6955	5.73482	8.29267	4.93681	6.10353	7.67147	6.53205	4.92445	2.22822	7.00915	2.22822	7.42306	2.22822	1.79571	-2.2543	6.54174	3.67876	Rooij_et_al._2023	snRNAseq	10X_3V3	CellRanger	Updated	IPF
GSE159585_LUNG08_IPF4	7.01999	2.88595	5.48297	7.66406	4.71745	6.48296	8.11917	6.18087	5.67339	3.39657	7.92732	-1.30319	7.55253	6.25452	3.30176	1.88553	5.87663	4.59325	Rooij_et_al._2023	snRNAseq	10X_3V3	CellRanger	Updated	IPF
GSE159585_LUNG02_IPF5	6.52965	0.484274	3.47396	7.00768	2.88023	5.64765	6.70346	6.04261	NA	NA	NA	NA	NA	NA	1.67199	-2.2543	6.74663	6.39335	Rooij_et_al._2023	snRNAseq	10X_3V3	CellRanger	Updated	IPF
GSE159585_LUNG019_COV.1	6.58738	2.64991	4.14802	8.07636	4.74157	7.26681	8.71536	8.00402	5.51839	1.062	7.27803	1.062	7.07696	6.75611	1.00281	-2.2543	6.09098	1.85249	Rooij_et_al._2023	snRNAseq	10X_3V3	CellRanger	Updated	COVID
GSE159585_LUNG020_COV.3	7.66375	4.23086	5.62771	7.94082	3.66029	7.52652	6.90792	6.4174	7.21848	2.61298	6.97818	4.13278	6.10757	6.76741	NA	NA	5.21633	2.66896	Rooij_et_al._2023	snRNAseq	10X_3V3	CellRanger	Updated	COVID
GSE159585_LUNG027_COV.6	7.94022	4.53536	6.0778	7.86378	4.94453	8.48033	9.37054	7.21137	5.94917	4.73934	8.08867	5.1489	7.52781	7.30595	-2.2543	-2.2543	4.8206	6.13379	Rooij_et_al._2023	snRNAseq	10X_3V3	CellRanger	Updated	COVID
GSE159585_LUNG028_COV.7	7.07829	3.29549	3.29549	9.33699	5.2855	7.05054	8.65322	6.8689	8.42142	-1.30319	7.05215	3.99736	7.42312	6.77299	5.04153	-2.2543	6.10946	1.6899	Rooij_et_al._2023	snRNAseq	10X_3V3	CellRanger	Updated	COVID
GSE159585_LUNG029_COV.4	7.15066	-1.40921	-1.40921	6.15448	-1.40921	7.15066	6.71848	4.47208	NA	NA	NA	NA	NA	NA	-2.2543	-2.2543	6.15448	0.500917	Rooij_et_al._2023	snRNAseq	10X_3V3	CellRanger	Updated	COVID
GSE159585_LUNG021_COV.2	8.97792	-1.40921	3.92557	7.21497	4.90759	6.70196	6.60276	0.500917	NA	NA	NA	NA	NA	NA	-2.2543	-2.2543	4.90759	0.500917	Rooij_et_al._2023	snRNAseq	10X_3V3	CellRanger	Updated	COVID
GSE159585_LUNG031_COV.5	6.85551	-1.40921	6.29216	7.6664	3.9977	7.46462	7.78265	6.85817	-1.30319	-1.30319	7.92974	4.49409	6.4745	-1.30319	NA	NA	6.0757	3.56478	Rooij_et_al._2023	snRNAseq	10X_3V3	CellRanger	Updated	COVID
GSE224210_Control_S2	7.71287	0.890589	5.90754	6.69503	2.81247	6.14818	7.15933	5.14719	4.03764	0.337224	6.70764	-0.540614	6.82512	4.22583	0.413798	0.0290752	6.88734	5.85528	Scott_et_al._2023	scRNAseq	10X_3V2	CellRanger	Updated	Control
GSE224210_Control_S3	5.51476	0.228996	5.78832	6.7834	0.228996	6.2009	8.10544	6.25464	2.40975	2.14449	6.88523	-0.389525	6.8688	5.50701	1.80919	-0.555773	6.57048	4.76423	Scott_et_al._2023	scRNAseq	10X_3V2	CellRanger	Updated	Control
GSE224210_Control_S1	7.21933	0.971295	2.02599	8.17991	3.58414	6.34747	6.85476	4.78081	4.86426	0.660094	5.97289	4.61038	6.15307	4.26338	-1.42493	-2.07656	6.99285	6.92788	Scott_et_al._2023	scRNAseq	10X_3V2	CellRanger	Updated	Control
GSE224210_CLAD_S2	7.41409	2.01943	6.56807	7.9458	4.3919	6.58993	9.00774	7.71904	4.99559	-1.30319	7.48292	-1.30319	7.80983	6.45774	1.52591	-2.2543	5.4615	2.31901	Scott_et_al._2023	scRNAseq	10X_3V2	CellRanger	Updated	CLAD
GSE224210_CLAD_S4	6.40605	1.46631	6.12078	6.82582	4.28314	6.6527	7.24855	6.17611	5.59998	1.38076	7.17688	1.4116	7.13047	6.24766	3.80672	2.26434	5.61483	3.87851	Scott_et_al._2023	scRNAseq	10X_3V2	CellRanger	Updated	CLAD
GSE224210_CLAD_S1	7.26456	3.26793	3.4535	7.72754	4.59562	6.70289	7.8406	6.61387	3.25776	-1.30319	7.96583	-1.30319	8.35697	6.87273	-2.2543	-2.2543	6.45365	0.500917	Scott_et_al._2023	scRNAseq	10X_3V2	CellRanger	Updated	CLAD
GSE224210_CLAD_S3	8.29887	4.32451	4.66825	8.90537	5.17188	8.32407	8.88867	8.30586	8.37064	3.53106	8.57243	4.94613	8.04473	7.2813	4.74539	3.44027	4.86945	0.931762	Scott_et_al._2023	scRNAseq	10X_3V2	CellRanger	Updated	CLAD
GSE132771_GSM3891621_NML1_All	6.40968	-1.40921	3.87597	6.75044	0.649513	5.93486	6.36448	6.00897	-1.30319	-1.30319	6.36521	-1.30319	6.88244	5.63297	2.22437	-1.24419	6.46913	6.13746	Tsukui_et_al._2020	scRNAseq	10X_3V2	CellRanger	Outdated	Control
GSE132771_GSM3891623_NML2_All	7.08558	2.15053	4.27344	7.16942	4.7066	6.78251	7.1121	5.26167	3.78745	1.40002	7.1636	-1.30319	6.68876	5.08375	-2.2543	-2.2543	6.75564	5.34118	Tsukui_et_al._2020	scRNAseq	10X_3V2	CellRanger	Outdated	Control
GSE132771_GSM3891625_NML3_All	6.4062	1.28447	3.88678	7.23566	1.28447	6.37074	7.69488	7.30637	4.03301	-1.30319	6.48578	-1.30319	6.59493	5.03584	-2.2543	-2.2543	6.80199	5.91772	Tsukui_et_al._2020	scRNAseq	10X_3V2	CellRanger	Outdated	Control
GSE132771_GSM3891627_IPF1_All	NA	NA	NA	NA	NA	NA	8.21555	4.37218	6.18024	3.03581	7.47379	4.79132	7.29734	4.88945	-2.2543	3.04739	NA	2.21125	Tsukui_et_al._2020	scRNAseq	10X_3V2	CellRanger	Outdated	IPF
GSE132771_GSM3891629_IPF2_All	7.74313	-1.40921	6.04838	8.46795	3.10472	7.68665	8.77143	7.49886	7.31423	1.35073	8.31239	1.35073	8.222	6.93876	-2.2543	-2.2543	3.10472	3.42788	Tsukui_et_al._2020	scRNAseq	10X_3V2	CellRanger	Outdated	IPF
GSE132771_GSM3891631_IPF3_All	7.62669	4.58781	6.6858	7.73751	-1.40921	6.15763	8.65819	7.68635	6.86178	2.39598	7.08469	4.35978	7.57939	6.98546	4.35956	0.875869	3.04733	0.500917	Tsukui_et_al._2020	scRNAseq	10X_3V2	CellRanger	Outdated	IPF
GSE128169_GSM3666097_SC56NOR	7.08253	0.470059	5.41751	7.01662	3.95478	5.72318	7.33295	4.59964	3.92764	-0.204057	5.65524	-0.204057	6.38755	5.03592	1.2794	-2.2543	5.02915	7.33295	Valenzi_et_al._2019	scRNAseq	10X_3V2	CellRanger	Outdated	Control
GSE128169_GSM3666098_SC59NOR	5.85482	3.56996	2.31506	6.33757	3.25942	6.29594	6.73843	5.65341	1.95837	-1.30319	7.05184	-1.30319	6.9099	4.15463	-0.805459	-1.59746	7.31349	6.39572	Valenzi_et_al._2019	scRNAseq	10X_3V2	CellRanger	Outdated	Control
GSE128169_GSM3666099_SC155NORLOW	6.17501	-1.40921	3.34739	6.23882	-1.40921	5.62598	7.59406	6.248	2.008	1.14648	6.47609	-1.30319	6.1899	5.32885	0.163158	-0.963032	7.03412	6.08772	Valenzi_et_al._2019	scRNAseq	10X_3V2	CellRanger	Outdated	Control
GSE128169_GSM3666100_SC156NORUP	5.97471	1.1832	5.51851	6.35457	1.1832	5.93058	7.32336	5.50217	4.83804	-1.30319	6.24897	2.18001	7.09355	5.33247	1.52859	-0.186953	6.51257	2.26082	Valenzi_et_al._2019	scRNAseq	10X_3V2	CellRanger	Outdated	Control
GSE128169_GSM3666096_SC45NOR	6.50595	1.22901	4.17668	7.372	4.80334	6.40907	6.85243	4.63391	3.60268	-1.30319	6.25409	1.21219	6.72174	4.30706	-0.752093	-2.2543	7.22795	3.71388	Valenzi_et_al._2019	scRNAseq	10X_3V2	CellRanger	Outdated	Control
GSE128169_GSM3666102_SC52SSCUP	7.95946	1.93671	5.88404	7.46286	3.82616	6.18714	8.70042	6.63814	8.38606	2.05791	8.05399	4.83768	8.25374	6.68144	2.41448	2.10666	4.97465	3.62352	Valenzi_et_al._2019	scRNAseq	10X_3V2	CellRanger	Outdated	ILD
GSE128169_GSM3666105_SC108SSCLOW	7.41563	4.28851	3.15292	8.54318	3.15292	7.16041	6.91978	5.88056	4.64635	1.82415	7.18681	2.56806	6.88897	5.12509	2.59138	-1.17695	5.80073	4.32651	Valenzi_et_al._2019	scRNAseq	10X_3V2	CellRanger	Outdated	ILD
GSE128169_GSM3666106_SC109SSCUP	7.53017	2.90139	4.28783	8.55615	4.7728	7.13808	6.91373	6.09809	5.70918	2.62984	7.31517	2.91158	6.49642	4.59311	2.93593	-1.15299	5.51677	4.83038	Valenzi_et_al._2019	scRNAseq	10X_3V2	CellRanger	Outdated	ILD
GSE128169_GSM3666107_SC135SSCLOW	7.03386	2.65896	7.09781	7.82061	5.58167	5.90132	7.80761	6.58288	6.63612	3.66999	7.43009	4.59119	7.4061	6.6223	4.76032	0.362094	5.58167	3.0288	Valenzi_et_al._2019	scRNAseq	10X_3V2	CellRanger	Outdated	ILD
GSE128169_GSM3666108_SC136SSCUP	6.74248	0.438725	6.75561	7.10246	4.16964	6.48309	8.49335	8.54626	5.19885	0.0756947	8.44594	5.03726	7.85779	6.60069	4.61676	1.32805	6.66109	0.500917	Valenzi_et_al._2019	scRNAseq	10X_3V2	CellRanger	Outdated	ILD
GSE128169_GSM3666101_SC51SSCLOW	8.02995	3.40756	4.69845	8.05792	5.17788	7.11426	8.82398	6.56813	7.81303	3.19485	7.97736	4.66376	8.39432	6.30687	-2.2543	2.55759	6.17036	2.72421	Valenzi_et_al._2019	scRNAseq	10X_3V2	CellRanger	Outdated	ILD
GSE128169_GSM3666103_SC63SSCLOW	7.47265	3.24274	6.00005	8.01917	2.29901	7.67869	8.98803	8.07903	4.6294	-0.635068	7.34615	3.31506	7.74485	7.67074	-2.2543	-2.2543	5.00851	4.79637	Valenzi_et_al._2019	scRNAseq	10X_3V2	CellRanger	Outdated	ILD
GSE128169_GSM3666104_SC64SSCUP	7.41779	2.18202	4.40486	7.70352	3.68489	7.73204	8.91876	7.82698	3.72955	1.50299	8.23859	2.18553	8.14119	7.31556	0.502819	-2.2543	4.66362	3.9356	Valenzi_et_al._2019	scRNAseq	10X_3V2	CellRanger	Outdated	ILD

## Sheet: Table S8
gene	Is_DUG_For.IPF	Is_DUG_For.COPD	Is_DUG_For.COVID	Is_DUG_For.CLAD	IPFVsCtrl___logFC	IPFVsCtrl___logCPM	IPFVsCtrl___fdr	COPDVsCtrl___logFC	COPDVsCtrl___logCPM	COPDVsCtrl___fdr	COVIDVsCtrl___logFC	COVIDVsCtrl___logCPM	COVIDVsCtrl___fdr	CLADVsCtrl___logFC	CLADVsCtrl___logCPM	CLADVsCtrl___fdr	IPFVsOtherDisease___logFC	IPFVsOtherDisease___logCPM	IPFVsOtherDisease___fdr	COPDVsOtherDisease___logFC	COPDVsOtherDisease___logCPM	COPDVsOtherDisease___fdr	COVIDVsOtherDisease___logFC	COVIDVsOtherDisease___logCPM	COVIDVsOtherDisease___fdr	CLADVsOtherDisease___logFC	CLADVsOtherDisease___logCPM	CLADVsOtherDisease___fdr
ADORA1	No	No	Yes	No	0.327677	2.36624	0.909376	-4.25269	2.36624	0.604355	1.27327	2.36624	0.029118	-0.203537	2.36624	0.999842	1.38866	2.36624	0.763953	-4.71849	2.36624	0.381811	2.64946	2.36624	0.0323983	0.680375	2.36624	0.943455
ANKRD37	No	No	Yes	No	-0.0623546	4.9458	0.995819	-0.837211	4.9458	0.842306	1.5793	4.9458	0.026379	0.00905661	4.9458	0.999842	-0.312736	4.9458	0.963845	-1.34588	4.9458	0.642619	1.87613	4.9458	0.0495757	-0.217521	4.9458	0.986317
BNIP3L	No	No	Yes	No	-0.0434982	8.29268	0.992135	-0.782423	8.29268	0.452816	0.733108	8.29268	0.0237164	-0.108862	8.29268	0.999842	0.0092274	8.29268	0.999645	-0.976006	8.29268	0.259378	1.0447	8.29268	0.00873428	-0.0779246	8.29268	0.989364
BPI	No	Yes	No	No	1.17664	1.99639	0.273568	3.25842	1.99639	0.0189903	0.0797407	1.99639	0.945889	0.230536	1.99639	0.999842	-0.0129303	1.99639	0.999755	2.76279	1.99639	0.0332334	-1.47546	1.99639	0.067167	-1.2744	1.99639	0.605255
CFAP144	Yes	No	No	No	2.22581	1.74988	0.00223676	-2.71464	1.74988	0.856962	0.105036	1.74988	0.918948	-1.13824	1.74988	0.934675	3.47509	1.74988	0.00292783	-3.11218	1.74988	0.692388	0.647392	1.74988	0.776874	-1.0103	1.74988	0.997809
DCBLD1	No	No	Yes	No	0.525067	4.81245	0.471751	-7.15049	4.81245	0.0485638	1.21097	4.81245	0.00126646	0.933272	4.81245	0.255609	2.19382	4.81245	0.351572	-8.04026	4.81245	0.00408485	3.10835	4.81245	0.00189295	2.73809	4.81245	0.114278
FAM222A	No	Yes	No	No	0.211995	2.01856	0.962143	2.43948	2.01856	0.0369123	-2.09456	2.01856	0.00203502	-0.310971	2.01856	0.976052	0.200681	2.01856	0.932355	3.17066	2.01856	0.00158855	-2.87473	2.01856	3.95106e-05	-0.496607	2.01856	0.896443
GSDMB	No	No	Yes	No	0.184589	3.39808	0.959913	-1.99485	3.39808	0.527665	0.995411	3.39808	0.0379659	-0.181911	3.39808	0.999842	0.578372	3.39808	0.936218	-2.32755	3.39808	0.300268	1.65947	3.39808	0.0235445	0.0897058	3.39808	0.993574
GYG2	No	No	Yes	No	0.3962	2.46357	0.884648	-0.419285	2.46357	0.978223	1.5556	2.46357	0.00794602	-0.519086	2.46357	0.920911	0.190456	2.46357	0.98775	-0.896856	2.46357	0.795647	1.73632	2.46357	0.0367284	-1.02992	2.46357	0.941872
IL1A	No	Yes	No	No	1.20158	2.09333	0.153413	3.16106	2.09333	0.0349711	-1.4547	2.09333	0.0878774	1.27419	2.09333	0.584107	0.20806	2.09333	0.936193	2.82071	2.09333	0.0238066	-3.33364	2.09333	2.66535e-05	0.304872	2.09333	0.997031
KLHL17	No	No	Yes	No	-0.279248	2.32632	0.932744	-0.433241	2.32632	0.937713	1.30895	2.32632	0.0156202	0.0295321	2.32632	0.999842	-0.580995	2.32632	0.900795	-0.786319	2.32632	0.806364	1.5366	2.32632	0.0438308	-0.169288	2.32632	0.986317
MCMDC2	No	Yes	No	No	0.255274	2.53992	0.95558	2.69315	2.53992	0.029353	0.804188	2.53992	0.256661	-0.237116	2.53992	0.999842	-0.831465	2.53992	0.600975	2.41903	2.53992	0.0415315	-0.0995797	2.53992	0.960845	-1.48798	2.53992	0.432325
MSMB	Yes	No	No	No	1.75428	2.05154	0.0189155	1.76824	2.05154	0.495996	-0.594614	2.05154	0.611025	-2.87636	2.05154	0.0622597	2.32186	2.05154	0.00568177	2.34047	2.05154	0.262723	-0.809997	2.05154	0.932172	-3.85233	2.05154	0.0113733
PANX2	No	No	Yes	No	0.499152	1.90692	0.838498	-3.38861	1.90692	0.726608	1.42514	1.90692	0.0247518	-0.882356	1.90692	0.743023	1.44776	1.90692	0.689383	-3.73592	1.90692	0.60184	2.68241	1.90692	0.0324178	-0.39425	1.90692	0.995486
PFKFB4	No	No	Yes	No	-0.332646	2.91955	0.940388	-1.23158	2.91955	0.805126	1.86834	2.91955	0.00415862	-1.49476	2.91955	0.449923	-0.0466465	2.91955	0.999645	-1.24522	2.91955	0.767846	2.888	2.91955	0.00117119	-1.59613	2.91955	0.723736
SLC6A6	No	No	Yes	No	0.0552931	5.90341	0.99572	0.560456	5.90341	0.834802	2.01207	5.90341	0.000355455	-0.724256	5.90341	0.865873	-0.560795	5.90341	0.793638	0.112754	5.90341	0.979215	2.04824	5.90341	0.00447475	-1.60019	5.90341	0.547679
SLC6A9	No	No	Yes	No	-0.274327	2.91847	0.956571	0.999081	2.91847	0.711743	1.45282	2.91847	0.019402	-1.03608	2.91847	0.675837	-0.746269	2.91847	0.744851	0.95161	2.91847	0.675035	1.5566	2.91847	0.0447101	-1.76194	2.91847	0.44878
SNX32	No	No	Yes	No	-0.210417	2.67143	0.963412	-4.86052	2.67143	0.426049	1.16344	2.67143	0.0347742	0.0484706	2.67143	0.999842	1.00579	2.67143	0.839349	-5.19435	2.67143	0.251215	2.8376	2.67143	0.0149354	1.35097	2.67143	0.795782
SYNGAP1	No	No	Yes	No	0.0884929	5.28318	0.959037	-2.26212	5.28318	0.0189903	0.534748	5.28318	0.0188646	0.293646	5.28318	0.772798	0.5664	5.28318	0.384618	-2.56775	5.28318	0.000775525	1.16141	5.28318	0.000265872	0.839938	5.28318	0.175489
WDR6	No	No	Yes	No	-0.273772	4.69174	0.886658	-3.51482	4.69174	0.144377	0.888171	4.69174	0.0388499	0.271003	4.69174	0.975716	0.511445	4.69174	0.876703	-3.80996	4.69174	0.0667937	2.0607	4.69174	0.00393453	1.23781	4.69174	0.575072
WDR74	No	Yes	No	No	-0.318275	5.68099	0.812218	2.94853	5.68099	5.06994e-09	-0.677587	5.68099	0.116124	-0.0329773	5.68099	0.999842	-1.06426	5.68099	0.0542913	3.29148	5.68099	2.72122e-11	-1.54335	5.68099	0.000259576	-0.683867	5.68099	0.709306

## Sheet: Table S9
gene	IPF_Vs_ILD__logFC	IPF_Vs_ILD__logCPM	IPF_Vs_ILD__fdr	IPF_Vs_COPD__logFC	IPF_Vs_COPD__logCPM	IPF_Vs_COPD__fdr	IPF_Vs_COVID__logFC	IPF_Vs_COVID__logCPM	IPF_Vs_COVID__fdr	IPF_Vs_CLAD__logFC	IPF_Vs_CLAD__logCPM	IPF_Vs_CLAD__fdr	ILD_Vs_COPD__logFC	ILD_Vs_COPD__logCPM	ILD_Vs_COPD__fdr	ILD_Vs_COVID__logFC	ILD_Vs_COVID__logCPM	ILD_Vs_COVID__fdr	ILD_Vs_CLAD__logFC	ILD_Vs_CLAD__logCPM	ILD_Vs_CLAD__fdr	COPD_Vs_COVID__logFC	COPD_Vs_COVID__logCPM	COPD_Vs_COVID__fdr	COPD_Vs_CLAD__logFC	COPD_Vs_CLAD__logCPM	COPD_Vs_CLAD__fdr	COVID_Vs_CLAD__logFC	COVID_Vs_CLAD__logCPM	COVID_Vs_CLAD__fdr
A4GNT	NA	NA	NA	-1.51609	0.66185	0.0108672	NA	NA	NA	NA	NA	NA	-2.07098	0.66185	0.0163825	NA	NA	NA	NA	NA	NA	NA	NA	NA	NA	NA	NA	NA	NA	NA
AASS	NA	NA	NA	-1.34193	1.5143	0.0151324	NA	NA	NA	NA	NA	NA	NA	NA	NA	NA	NA	NA	NA	NA	NA	NA	NA	NA	NA	NA	NA	NA	NA	NA
ABCA3	NA	NA	NA	-1.00216	2.89317	0.0409364	NA	NA	NA	NA	NA	NA	NA	NA	NA	NA	NA	NA	NA	NA	NA	NA	NA	NA	NA	NA	NA	NA	NA	NA
ABCA7	NA	NA	NA	-0.764252	4.35573	0.000555683	-0.598829	4.35573	0.0214237	NA	NA	NA	NA	NA	NA	NA	NA	NA	NA	NA	NA	NA	NA	NA	NA	NA	NA	NA	NA	NA
ABCA8	NA	NA	NA	-2.48412	0.654657	0.000162166	NA	NA	NA	NA	NA	NA	-2.39381	0.654657	0.013892	NA	NA	NA	NA	NA	NA	NA	NA	NA	NA	NA	NA	NA	NA	NA
ABI3BP	NA	NA	NA	-1.27052	1.40923	0.0211012	NA	NA	NA	NA	NA	NA	-2.12901	1.40923	0.00974404	NA	NA	NA	NA	NA	NA	NA	NA	NA	2.70791	1.40923	0.0360587	NA	NA	NA
ABL2	NA	NA	NA	-0.451054	8.09831	0.0493001	NA	NA	NA	NA	NA	NA	NA	NA	NA	NA	NA	NA	NA	NA	NA	0.731922	8.09831	0.0143198	NA	NA	NA	NA	NA	NA
ACACB	NA	NA	NA	-1.42723	5.1083	3.08083e-05	NA	NA	NA	NA	NA	NA	NA	NA	NA	NA	NA	NA	NA	NA	NA	1.23605	5.1083	0.0168998	NA	NA	NA	NA	NA	NA
ACCS	NA	NA	NA	-0.870106	3.26664	0.00372167	NA	NA	NA	NA	NA	NA	NA	NA	NA	NA	NA	NA	NA	NA	NA	NA	NA	NA	NA	NA	NA	NA	NA	NA
ACKR1	NA	NA	NA	2.10924	1.38728	0.0209759	NA	NA	NA	5.79329	1.38728	0.0101787	NA	NA	NA	NA	NA	NA	NA	NA	NA	NA	NA	NA	NA	NA	NA	NA	NA	NA
ACOT13	NA	NA	NA	0.505998	6.30238	0.0187443	NA	NA	NA	NA	NA	NA	NA	NA	NA	NA	NA	NA	NA	NA	NA	NA	NA	NA	NA	NA	NA	NA	NA	NA
ACOX2	NA	NA	NA	1.74538	1.72346	0.0138824	NA	NA	NA	NA	NA	NA	NA	NA	NA	NA	NA	NA	NA	NA	NA	NA	NA	NA	NA	NA	NA	NA	NA	NA
ACP2	NA	NA	NA	0.863875	6.5038	0.000202788	NA	NA	NA	NA	NA	NA	0.759484	6.5038	0.0238756	NA	NA	NA	NA	NA	NA	NA	NA	NA	NA	NA	NA	NA	NA	NA
ACP6	NA	NA	NA	-0.76031	2.602	0.021316	NA	NA	NA	NA	NA	NA	NA	NA	NA	NA	NA	NA	NA	NA	NA	NA	NA	NA	NA	NA	NA	NA	NA	NA
ACSM3	NA	NA	NA	-1.31058	3.25351	0.00357736	NA	NA	NA	NA	NA	NA	NA	NA	NA	NA	NA	NA	NA	NA	NA	NA	NA	NA	NA	NA	NA	NA	NA	NA
ACSS3	NA	NA	NA	-2.61965	1.60577	3.8122e-06	NA	NA	NA	NA	NA	NA	-2.42733	1.60577	0.00802115	NA	NA	NA	NA	NA	NA	2.76762	1.60577	0.00297879	3.19667	1.60577	0.0273682	NA	NA	NA
ACTG1	NA	NA	NA	1.00166	10.3131	0.000172787	NA	NA	NA	NA	NA	NA	NA	NA	NA	NA	NA	NA	NA	NA	NA	NA	NA	NA	NA	NA	NA	NA	NA	NA
ACVR1	NA	NA	NA	0.816087	5.52674	1.15515e-05	NA	NA	NA	NA	NA	NA	0.631328	5.52674	0.0160323	NA	NA	NA	NA	NA	NA	-0.67284	5.52674	0.00533359	NA	NA	NA	NA	NA	NA
ACYP1	NA	NA	NA	0.970689	4.92403	9.03357e-06	NA	NA	NA	NA	NA	NA	0.841068	4.92403	0.00389097	NA	NA	NA	NA	NA	NA	-0.754852	4.92403	0.00902482	NA	NA	NA	NA	NA	NA
ADAM10	NA	NA	NA	1.07197	7.70642	1.86944e-05	NA	NA	NA	NA	NA	NA	0.997178	7.70642	0.00345443	NA	NA	NA	NA	NA	NA	-0.718354	7.70642	0.0266398	NA	NA	NA	NA	NA	NA
ADAM12	NA	NA	NA	NA	NA	NA	NA	NA	NA	NA	NA	NA	NA	NA	NA	NA	NA	NA	NA	NA	NA	NA	NA	NA	2.78005	2.07047	0.0434737	NA	NA	NA
ADAM19	NA	NA	NA	-2.08978	3.55481	0.000362333	NA	NA	NA	NA	NA	NA	NA	NA	NA	NA	NA	NA	NA	NA	NA	2.28193	3.55481	0.0127751	NA	NA	NA	NA	NA	NA
ADAM9	NA	NA	NA	0.584327	7.79485	0.00177078	NA	NA	NA	NA	NA	NA	0.662368	7.79485	0.014199	NA	NA	NA	NA	NA	NA	-0.504426	7.79485	0.0437218	NA	NA	NA	NA	NA	NA
ADAMTS10	NA	NA	NA	-2.03894	0.933393	0.00191298	NA	NA	NA	NA	NA	NA	-2.32391	0.933393	0.0199665	NA	NA	NA	NA	NA	NA	NA	NA	NA	3.90874	0.933393	0.0253204	NA	NA	NA
ADAMTS15	NA	NA	NA	-1.59826	1.09157	0.0145231	NA	NA	NA	NA	NA	NA	NA	NA	NA	NA	NA	NA	NA	NA	NA	NA	NA	NA	NA	NA	NA	NA	NA	NA
ADAMTS6	NA	NA	NA	-1.73848	2.78995	0.000138688	NA	NA	NA	NA	NA	NA	NA	NA	NA	NA	NA	NA	NA	NA	NA	NA	NA	NA	NA	NA	NA	NA	NA	NA
ADGRA3	NA	NA	NA	-1.66815	1.1144	0.00378191	NA	NA	NA	NA	NA	NA	-2.43733	1.1144	0.00510508	NA	NA	NA	NA	NA	NA	1.82163	1.1144	0.04465	NA	NA	NA	NA	NA	NA
ADGRE1	NA	NA	NA	-1.27533	2.51261	0.0241977	NA	NA	NA	NA	NA	NA	NA	NA	NA	NA	NA	NA	NA	NA	NA	NA	NA	NA	NA	NA	NA	NA	NA	NA
ADGRE5	NA	NA	NA	NA	NA	NA	NA	NA	NA	NA	NA	NA	NA	NA	NA	NA	NA	NA	NA	NA	NA	0.680717	8.40002	0.013081	NA	NA	NA	NA	NA	NA
ADGRG1	NA	NA	NA	-1.6646	0.996485	0.00100342	NA	NA	NA	NA	NA	NA	-2.37358	0.996485	0.00118247	NA	NA	NA	NA	NA	NA	3.00926	0.996485	0.000109567	4.84885	0.996485	0.00111561	NA	NA	NA
ADGRL2	NA	NA	NA	-1.59708	1.82436	0.0284805	NA	NA	NA	NA	NA	NA	NA	NA	NA	NA	NA	NA	NA	NA	NA	NA	NA	NA	NA	NA	NA	NA	NA	NA
ADIRF	NA	NA	NA	3.0046	3.11462	3.91942e-05	NA	NA	NA	NA	NA	NA	NA	NA	NA	NA	NA	NA	NA	NA	NA	NA	NA	NA	NA	NA	NA	NA	NA	NA
ADORA2B	NA	NA	NA	1.02587	4.91509	0.00248469	NA	NA	NA	NA	NA	NA	NA	NA	NA	NA	NA	NA	NA	NA	NA	NA	NA	NA	NA	NA	NA	NA	NA	NA
ADPRHL1	NA	NA	NA	-1.73496	1.36408	0.000570115	NA	NA	NA	NA	NA	NA	-1.733	1.36408	0.0222968	NA	NA	NA	NA	NA	NA	NA	NA	NA	NA	NA	NA	NA	NA	NA
AEN	NA	NA	NA	-0.698994	3.64856	0.0303016	NA	NA	NA	NA	NA	NA	NA	NA	NA	NA	NA	NA	NA	NA	NA	NA	NA	NA	NA	NA	NA	NA	NA	NA
AFDN	NA	NA	NA	-1.08192	4.75754	1.61464e-05	NA	NA	NA	NA	NA	NA	-1.00274	4.75754	0.0103996	NA	NA	NA	NA	NA	NA	1.25365	4.75754	0.000477221	NA	NA	NA	NA	NA	NA
AGAP1	NA	NA	NA	-1.85212	2.24677	0.00165222	NA	NA	NA	NA	NA	NA	NA	NA	NA	NA	NA	NA	NA	NA	NA	NA	NA	NA	NA	NA	NA	NA	NA	NA
AGER	NA	NA	NA	-1.47471	2.31569	0.00499777	NA	NA	NA	NA	NA	NA	NA	NA	NA	NA	NA	NA	NA	NA	NA	NA	NA	NA	NA	NA	NA	NA	NA	NA
AGR3	NA	NA	NA	NA	NA	NA	1.47809	1.97451	0.0224102	NA	NA	NA	NA	NA	NA	NA	NA	NA	NA	NA	NA	NA	NA	NA	NA	NA	NA	NA	NA	NA
AHCYL1	NA	NA	NA	0.531018	6.76847	0.000324152	NA	NA	NA	NA	NA	NA	NA	NA	NA	NA	NA	NA	NA	NA	NA	NA	NA	NA	NA	NA	NA	NA	NA	NA
AIM2	NA	NA	NA	-1.32045	2.4633	0.00297515	NA	NA	NA	NA	NA	NA	NA	NA	NA	NA	NA	NA	NA	NA	NA	NA	NA	NA	NA	NA	NA	NA	NA	NA
AK4	NA	NA	NA	1.86222	4.42419	0.000371209	NA	NA	NA	NA	NA	NA	NA	NA	NA	NA	NA	NA	NA	NA	NA	NA	NA	NA	NA	NA	NA	NA	NA	NA
AKAP12	NA	NA	NA	-2.80289	3.90563	3.7785e-06	NA	NA	NA	NA	NA	NA	NA	NA	NA	NA	NA	NA	NA	NA	NA	NA	NA	NA	NA	NA	NA	NA	NA	NA
AKAP8	NA	NA	NA	-0.57334	5.42817	0.000155009	NA	NA	NA	NA	NA	NA	-0.528669	5.42817	0.0258823	NA	NA	NA	NA	NA	NA	0.611276	5.42817	0.00357958	NA	NA	NA	NA	NA	NA
AKIP1	NA	NA	NA	0.653399	5.26789	0.00324386	NA	NA	NA	NA	NA	NA	NA	NA	NA	NA	NA	NA	NA	NA	NA	NA	NA	NA	NA	NA	NA	NA	NA	NA
AKR1B1	NA	NA	NA	-0.771392	7.28884	0.000775642	NA	NA	NA	NA	NA	NA	NA	NA	NA	NA	NA	NA	NA	NA	NA	NA	NA	NA	NA	NA	NA	NA	NA	NA
AKR1C2	NA	NA	NA	-1.75072	4.06403	0.0241977	NA	NA	NA	NA	NA	NA	-2.53131	4.06403	0.0465412	NA	NA	NA	NA	NA	NA	NA	NA	NA	NA	NA	NA	NA	NA	NA
AKR7A3	NA	NA	NA	NA	NA	NA	NA	NA	NA	3.64195	0.510938	0.0276464	NA	NA	NA	NA	NA	NA	NA	NA	NA	NA	NA	NA	NA	NA	NA	NA	NA	NA
AKT3	NA	NA	NA	-0.594108	5.85799	0.0133747	NA	NA	NA	NA	NA	NA	NA	NA	NA	NA	NA	NA	NA	NA	NA	0.808746	5.85799	0.0162756	NA	NA	NA	NA	NA	NA
ALDH1A1	NA	NA	NA	-0.737185	7.23626	0.00768953	NA	NA	NA	NA	NA	NA	NA	NA	NA	NA	NA	NA	NA	NA	NA	NA	NA	NA	NA	NA	NA	NA	NA	NA
ALDH1A3	NA	NA	NA	NA	NA	NA	NA	NA	NA	NA	NA	NA	NA	NA	NA	NA	NA	NA	NA	NA	NA	NA	NA	NA	3.40155	0.912518	0.0352617	NA	NA	NA
ALDH2	NA	NA	NA	-0.75148	8.79238	0.00239472	NA	NA	NA	NA	NA	NA	NA	NA	NA	NA	NA	NA	NA	NA	NA	NA	NA	NA	NA	NA	NA	NA	NA	NA
ALDH3B1	NA	NA	NA	0.512886	5.83133	0.00168852	NA	NA	NA	NA	NA	NA	NA	NA	NA	NA	NA	NA	NA	NA	NA	NA	NA	NA	NA	NA	NA	NA	NA	NA
ALG1	NA	NA	NA	1.80915	3.20888	1.32235e-05	NA	NA	NA	NA	NA	NA	1.86433	3.20888	0.00022894	NA	NA	NA	NA	NA	NA	-2.01779	3.20888	5.31721e-05	-1.78084	3.20888	0.00667013	NA	NA	NA
ALOX15	NA	NA	NA	NA	NA	NA	2.93161	0.293124	0.000562662	NA	NA	NA	NA	NA	NA	NA	NA	NA	NA	NA	NA	NA	NA	NA	NA	NA	NA	NA	NA	NA
ALOX15B	NA	NA	NA	-1.12045	5.68387	0.0102002	NA	NA	NA	NA	NA	NA	NA	NA	NA	NA	NA	NA	NA	NA	NA	NA	NA	NA	NA	NA	NA	NA	NA	NA
ALPK2	NA	NA	NA	-2.02597	1.16527	7.40112e-05	NA	NA	NA	NA	NA	NA	-2.221	1.16527	0.00300902	NA	NA	NA	NA	NA	NA	2.28834	1.16527	0.00282742	NA	NA	NA	NA	NA	NA
AMIGO2	NA	NA	NA	-0.852484	5.30449	0.00942572	NA	NA	NA	NA	NA	NA	NA	NA	NA	NA	NA	NA	NA	NA	NA	NA	NA	NA	NA	NA	NA	NA	NA	NA
AMOTL1	NA	NA	NA	-0.97151	2.94576	0.0130095	NA	NA	NA	NA	NA	NA	NA	NA	NA	NA	NA	NA	NA	NA	NA	NA	NA	NA	NA	NA	NA	NA	NA	NA
AMY2B	NA	NA	NA	-0.744154	3.4905	0.0292625	NA	NA	NA	NA	NA	NA	NA	NA	NA	NA	NA	NA	NA	NA	NA	NA	NA	NA	NA	NA	NA	NA	NA	NA
ANGPTL1	NA	NA	NA	NA	NA	NA	-2.04361	0.672869	0.00562515	NA	NA	NA	NA	NA	NA	NA	NA	NA	NA	NA	NA	NA	NA	NA	NA	NA	NA	NA	NA	NA
ANK1	NA	NA	NA	-1.40589	1.20575	0.0329352	NA	NA	NA	NA	NA	NA	NA	NA	NA	NA	NA	NA	NA	NA	NA	NA	NA	NA	NA	NA	NA	NA	NA	NA
ANKRD22	NA	NA	NA	-1.11424	3.41158	0.0415238	NA	NA	NA	NA	NA	NA	NA	NA	NA	NA	NA	NA	NA	NA	NA	NA	NA	NA	NA	NA	NA	NA	NA	NA
ANKRD29	NA	NA	NA	1.26794	4.70883	3.37047e-05	NA	NA	NA	NA	NA	NA	0.989987	4.70883	0.0183193	NA	NA	NA	NA	NA	NA	NA	NA	NA	NA	NA	NA	NA	NA	NA
ANO9	NA	NA	NA	-1.2624	0.567405	0.0434436	NA	NA	NA	NA	NA	NA	-2.05448	0.567405	0.0269004	NA	NA	NA	NA	NA	NA	NA	NA	NA	3.43873	0.567405	0.0308766	NA	NA	NA
ANOS1	NA	NA	NA	-0.914945	4.99708	0.00170803	NA	NA	NA	NA	NA	NA	NA	NA	NA	NA	NA	NA	NA	NA	NA	NA	NA	NA	NA	NA	NA	NA	NA	NA
ANXA2	NA	NA	NA	0.675548	10.6012	5.12865e-05	0.45797	10.6012	0.00644856	NA	NA	NA	NA	NA	NA	NA	NA	NA	NA	NA	NA	NA	NA	NA	NA	NA	NA	NA	NA	NA
ANXA4	NA	NA	NA	1.03109	7.89262	2.04879e-09	0.473408	7.89262	0.00562515	NA	NA	NA	0.75922	7.89262	0.00107824	NA	NA	NA	NA	NA	NA	NA	NA	NA	NA	NA	NA	NA	NA	NA
ANXA5	NA	NA	NA	0.719755	9.98094	2.16981e-05	NA	NA	NA	NA	NA	NA	NA	NA	NA	NA	NA	NA	NA	NA	NA	NA	NA	NA	NA	NA	NA	NA	NA	NA
AOC2	NA	NA	NA	-1.32507	2.23584	0.00867273	NA	NA	NA	NA	NA	NA	NA	NA	NA	NA	NA	NA	NA	NA	NA	NA	NA	NA	NA	NA	NA	NA	NA	NA
AOC3	NA	NA	NA	-2.2549	3.39304	9.12705e-05	NA	NA	NA	NA	NA	NA	NA	NA	NA	NA	NA	NA	NA	NA	NA	NA	NA	NA	NA	NA	NA	NA	NA	NA
AP1M2	NA	NA	NA	-1.85745	0.863664	0.00150515	NA	NA	NA	NA	NA	NA	-2.36178	0.863664	0.00757789	NA	NA	NA	NA	NA	NA	2.58057	0.863664	0.0040074	3.47801	0.863664	0.0234371	NA	NA	NA
AP1S2	NA	NA	NA	NA	NA	NA	0.493765	7.79233	0.0265007	NA	NA	NA	NA	NA	NA	NA	NA	NA	NA	NA	NA	NA	NA	NA	NA	NA	NA	NA	NA	NA
AP2S1	NA	NA	NA	0.746278	9.03971	0.000155653	NA	NA	NA	NA	NA	NA	0.638543	9.03971	0.0305581	NA	NA	NA	NA	NA	NA	NA	NA	NA	NA	NA	NA	NA	NA	NA
AP3M2	NA	NA	NA	0.966871	3.78754	0.000332661	NA	NA	NA	NA	NA	NA	0.943818	3.78754	0.00864564	NA	NA	NA	NA	NA	NA	-0.957947	3.78754	0.00660655	NA	NA	NA	NA	NA	NA
APBA1	NA	NA	NA	-1.04918	3.19511	0.025106	NA	NA	NA	NA	NA	NA	NA	NA	NA	NA	NA	NA	NA	NA	NA	NA	NA	NA	NA	NA	NA	NA	NA	NA
APBA2	NA	NA	NA	-1.75971	0.881849	0.00458354	NA	NA	NA	NA	NA	NA	-2.05069	0.881849	0.0264961	NA	NA	NA	NA	NA	NA	NA	NA	NA	2.92084	0.881849	0.0412454	NA	NA	NA
APOBEC3A	NA	NA	NA	-1.55852	4.30292	0.0056026	NA	NA	NA	NA	NA	NA	NA	NA	NA	NA	NA	NA	NA	NA	NA	2.34082	4.30292	0.00638243	NA	NA	NA	NA	NA	NA
APOL1	NA	NA	NA	-0.930281	4.19486	0.000386258	NA	NA	NA	NA	NA	NA	NA	NA	NA	NA	NA	NA	NA	NA	NA	NA	NA	NA	NA	NA	NA	NA	NA	NA
APOL2	NA	NA	NA	-0.606459	5.23094	0.00209103	NA	NA	NA	NA	NA	NA	NA	NA	NA	NA	NA	NA	NA	NA	NA	NA	NA	NA	NA	NA	NA	NA	NA	NA
APOL3	NA	NA	NA	-0.912546	3.57457	0.00271835	NA	NA	NA	NA	NA	NA	NA	NA	NA	NA	NA	NA	NA	NA	NA	NA	NA	NA	NA	NA	NA	NA	NA	NA
APOL4	NA	NA	NA	-1.20121	4.22958	0.00202599	NA	NA	NA	NA	NA	NA	NA	NA	NA	NA	NA	NA	NA	NA	NA	NA	NA	NA	NA	NA	NA	NA	NA	NA
APOM	NA	NA	NA	-1.05323	2.54501	0.000604646	NA	NA	NA	NA	NA	NA	NA	NA	NA	NA	NA	NA	NA	NA	NA	NA	NA	NA	NA	NA	NA	NA	NA	NA
APRT	NA	NA	NA	0.689455	7.40235	0.0234837	NA	NA	NA	NA	NA	NA	NA	NA	NA	NA	NA	NA	NA	NA	NA	NA	NA	NA	NA	NA	NA	NA	NA	NA
AQP7	NA	NA	NA	-1.65281	0.865331	0.00604781	NA	NA	NA	NA	NA	NA	-1.93363	0.865331	0.0335734	NA	NA	NA	NA	NA	NA	2.04025	0.865331	0.0278083	NA	NA	NA	NA	NA	NA
AREG	NA	NA	NA	-1.40222	9.40852	0.00771294	NA	NA	NA	NA	NA	NA	NA	NA	NA	NA	NA	NA	NA	NA	NA	NA	NA	NA	NA	NA	NA	NA	NA	NA
ARHGAP24	NA	NA	NA	0.723883	7.12186	0.00743482	NA	NA	NA	NA	NA	NA	NA	NA	NA	NA	NA	NA	NA	NA	NA	NA	NA	NA	NA	NA	NA	NA	NA	NA
ARHGEF28	NA	NA	NA	-1.46169	3.59927	0.000231679	NA	NA	NA	NA	NA	NA	NA	NA	NA	NA	NA	NA	NA	NA	NA	NA	NA	NA	NA	NA	NA	NA	NA	NA
ARHGEF4	NA	NA	NA	-1.71512	0.838585	0.00623488	NA	NA	NA	NA	NA	NA	-3.39131	0.838585	0.000426686	NA	NA	NA	NA	NA	NA	2.21116	0.838585	0.024671	NA	NA	NA	NA	NA	NA
ARHGEF5	NA	NA	NA	-1.59294	1.66852	0.00244468	NA	NA	NA	NA	NA	NA	NA	NA	NA	NA	NA	NA	NA	NA	NA	NA	NA	NA	NA	NA	NA	NA	NA	NA
ARL1	NA	NA	NA	0.491435	5.60079	0.0145948	NA	NA	NA	NA	NA	NA	NA	NA	NA	NA	NA	NA	NA	NA	NA	NA	NA	NA	NA	NA	NA	NA	NA	NA
ARL4D	NA	NA	NA	2.28769	2.91379	0.00155052	1.51264	2.91379	0.0299126	NA	NA	NA	NA	NA	NA	NA	NA	NA	NA	NA	NA	NA	NA	NA	NA	NA	NA	NA	NA	NA
ARMC5	NA	NA	NA	-0.818137	3.09326	0.0109183	NA	NA	NA	NA	NA	NA	NA	NA	NA	NA	NA	NA	NA	NA	NA	NA	NA	NA	NA	NA	NA	NA	NA	NA
ARMT1	NA	NA	NA	0.768351	5.01179	0.00090693	NA	NA	NA	NA	NA	NA	0.705613	5.01179	0.0318409	NA	NA	NA	NA	NA	NA	-0.743982	5.01179	0.0146423	NA	NA	NA	NA	NA	NA
ASAP1	NA	NA	NA	0.433522	8.8473	0.0280572	0.688819	8.8473	0.00029895	NA	NA	NA	NA	NA	NA	NA	NA	NA	NA	NA	NA	NA	NA	NA	NA	NA	NA	NA	NA	NA
ASB11	NA	NA	NA	-1.76882	0.505996	0.00481857	NA	NA	NA	NA	NA	NA	-4.43581	0.505996	4.7362e-06	NA	NA	NA	NA	NA	NA	NA	NA	NA	NA	NA	NA	NA	NA	NA
ASCL2	NA	NA	NA	-1.21682	3.13615	0.000884507	NA	NA	NA	NA	NA	NA	NA	NA	NA	NA	NA	NA	NA	NA	NA	NA	NA	NA	NA	NA	NA	NA	NA	NA
ASPHD1	NA	NA	NA	1.39219	3.54261	0.0292747	NA	NA	NA	NA	NA	NA	NA	NA	NA	NA	NA	NA	NA	NA	NA	NA	NA	NA	NA	NA	NA	NA	NA	NA
ASTL	NA	NA	NA	-1.55889	0.916737	0.0120928	NA	NA	NA	NA	NA	NA	-5.7003	0.916737	2.64467e-07	NA	NA	NA	NA	NA	NA	2.3553	0.916737	0.0126193	NA	NA	NA	NA	NA	NA
ATL1	NA	NA	NA	-0.796594	3.82448	0.0216957	NA	NA	NA	NA	NA	NA	NA	NA	NA	NA	NA	NA	NA	NA	NA	NA	NA	NA	NA	NA	NA	NA	NA	NA
ATP2B4	NA	NA	NA	0.952722	5.89864	0.00177721	NA	NA	NA	NA	NA	NA	NA	NA	NA	NA	NA	NA	NA	NA	NA	NA	NA	NA	NA	NA	NA	NA	NA	NA
ATP6AP2	NA	NA	NA	0.584161	8.2448	0.00138589	0.435854	8.2448	0.0268209	NA	NA	NA	NA	NA	NA	NA	NA	NA	NA	NA	NA	NA	NA	NA	NA	NA	NA	NA	NA	NA
ATP6V0D2	NA	NA	NA	1.17749	5.88889	0.0245016	NA	NA	NA	NA	NA	NA	NA	NA	NA	NA	NA	NA	NA	NA	NA	NA	NA	NA	NA	NA	NA	NA	NA	NA
AXL	NA	NA	NA	-1.59952	6.44435	3.22441e-07	NA	NA	NA	NA	NA	NA	NA	NA	NA	NA	NA	NA	NA	NA	NA	1.58907	6.44435	0.0004739	NA	NA	NA	NA	NA	NA
B3GALNT1	NA	NA	NA	1.00135	2.81795	0.0211037	NA	NA	NA	NA	NA	NA	NA	NA	NA	NA	NA	NA	NA	NA	NA	NA	NA	NA	NA	NA	NA	NA	NA	NA
B3GNT8	NA	NA	NA	1.56844	2.8362	0.00473659	NA	NA	NA	NA	NA	NA	NA	NA	NA	NA	NA	NA	NA	NA	NA	NA	NA	NA	NA	NA	NA	NA	NA	NA
B4GALNT3	NA	NA	NA	-1.6815	1.13638	0.00119508	NA	NA	NA	NA	NA	NA	-1.60592	1.13638	0.0422834	NA	NA	NA	NA	NA	NA	1.97111	1.13638	0.0105411	2.79756	1.13638	0.0212847	NA	NA	NA
BAALC	NA	NA	NA	1.91396	2.01323	0.0137619	NA	NA	NA	NA	NA	NA	NA	NA	NA	NA	NA	NA	NA	NA	NA	NA	NA	NA	NA	NA	NA	NA	NA	NA
BACE2	NA	NA	NA	-1.21236	2.36718	0.031763	NA	NA	NA	NA	NA	NA	NA	NA	NA	NA	NA	NA	NA	NA	NA	NA	NA	NA	NA	NA	NA	NA	NA	NA
BBS10	NA	NA	NA	1.45537	2.37234	0.00226815	NA	NA	NA	NA	NA	NA	NA	NA	NA	NA	NA	NA	NA	NA	NA	NA	NA	NA	NA	NA	NA	NA	NA	NA
BCAP31	NA	NA	NA	0.842639	8.60698	1.42575e-06	NA	NA	NA	NA	NA	NA	0.786545	8.60698	0.00106322	NA	NA	NA	NA	NA	NA	NA	NA	NA	NA	NA	NA	NA	NA	NA
BCAS1	NA	NA	NA	-1.49705	0.786937	0.00810812	NA	NA	NA	NA	NA	NA	-2.67886	0.786937	0.00107824	NA	NA	NA	NA	NA	NA	2.04827	0.786937	0.0198106	NA	NA	NA	NA	NA	NA
BCL11A	NA	NA	NA	1.16341	5.18789	0.001898	NA	NA	NA	NA	NA	NA	NA	NA	NA	NA	NA	NA	NA	NA	NA	NA	NA	NA	NA	NA	NA	NA	NA	NA
BCL11B	NA	NA	NA	-1.2688	1.2616	0.0412864	NA	NA	NA	NA	NA	NA	-2.26595	1.2616	0.0150276	NA	NA	NA	NA	NA	NA	NA	NA	NA	NA	NA	NA	NA	NA	NA
BCL2L11	NA	NA	NA	-0.593041	5.46689	0.00228552	NA	NA	NA	NA	NA	NA	NA	NA	NA	NA	NA	NA	NA	NA	NA	NA	NA	NA	NA	NA	NA	NA	NA	NA
BCOR	NA	NA	NA	-1.59689	3.62053	0.00327733	NA	NA	NA	NA	NA	NA	NA	NA	NA	NA	NA	NA	NA	NA	NA	NA	NA	NA	NA	NA	NA	NA	NA	NA
BEND6	NA	NA	NA	-1.35418	0.711999	0.0320446	NA	NA	NA	NA	NA	NA	-2.78858	0.711999	0.00237811	NA	NA	NA	NA	NA	NA	NA	NA	NA	3.97476	0.711999	0.020069	NA	NA	NA
BEST4	NA	NA	NA	NA	NA	NA	NA	NA	NA	NA	NA	NA	-2.27599	0.253493	0.0190267	NA	NA	NA	NA	NA	NA	NA	NA	NA	NA	NA	NA	NA	NA	NA
BEX5	NA	NA	NA	-1.5278	0.78271	0.0177068	NA	NA	NA	NA	NA	NA	NA	NA	NA	NA	NA	NA	NA	NA	NA	NA	NA	NA	NA	NA	NA	NA	NA	NA
BFSP1	NA	NA	NA	-2.29683	0.620744	0.000227494	NA	NA	NA	NA	NA	NA	-2.82914	0.620744	0.00200913	NA	NA	NA	NA	NA	NA	2.84451	0.620744	0.00411708	4.88702	0.620744	0.0060747	NA	NA	NA
BICD1	NA	NA	NA	NA	NA	NA	NA	NA	NA	1.50342	4.15969	0.0338077	NA	NA	NA	NA	NA	NA	NA	NA	NA	NA	NA	NA	NA	NA	NA	NA	NA	NA
BICDL1	NA	NA	NA	-2.00315	1.02007	0.00146518	NA	NA	NA	NA	NA	NA	-2.4701	1.02007	0.0105749	NA	NA	NA	NA	NA	NA	NA	NA	NA	NA	NA	NA	NA	NA	NA
BIN3	NA	NA	NA	-0.497671	4.77029	0.00446311	NA	NA	NA	NA	NA	NA	NA	NA	NA	NA	NA	NA	NA	NA	NA	NA	NA	NA	NA	NA	NA	NA	NA	NA
BIRC3	NA	NA	NA	-0.789285	6.02184	0.0464601	NA	NA	NA	NA	NA	NA	-1.39188	6.02184	0.0328466	NA	NA	NA	NA	NA	NA	1.17225	6.02184	0.0404819	NA	NA	NA	NA	NA	NA
BNIPL	NA	NA	NA	-1.47751	1.16059	0.0136635	NA	NA	NA	NA	NA	NA	NA	NA	NA	NA	NA	NA	NA	NA	NA	NA	NA	NA	NA	NA	NA	NA	NA	NA
BOLA3	NA	NA	NA	NA	NA	NA	0.930635	5.45633	0.00946831	NA	NA	NA	NA	NA	NA	NA	NA	NA	NA	NA	NA	NA	NA	NA	NA	NA	NA	NA	NA	NA
BPIFB1	NA	NA	NA	1.44857	2.50425	0.0351872	NA	NA	NA	5.45955	2.50425	0.0057526	NA	NA	NA	NA	NA	NA	NA	NA	NA	NA	NA	NA	NA	NA	NA	NA	NA	NA
BRCA2	NA	NA	NA	-0.593949	4.79007	0.0220728	NA	NA	NA	NA	NA	NA	NA	NA	NA	NA	NA	NA	NA	NA	NA	NA	NA	NA	NA	NA	NA	NA	NA	NA
BTBD19	NA	NA	NA	NA	NA	NA	NA	NA	NA	NA	NA	NA	NA	NA	NA	NA	NA	NA	NA	NA	NA	0.720375	4.88823	0.0403078	NA	NA	NA	NA	NA	NA
BTBD7	NA	NA	NA	-0.663197	6.42213	4.15176e-05	NA	NA	NA	NA	NA	NA	NA	NA	NA	NA	NA	NA	NA	NA	NA	0.578254	6.42213	0.00988866	NA	NA	NA	NA	NA	NA
BTG2	NA	NA	NA	-0.89552	6.34017	0.000361361	NA	NA	NA	NA	NA	NA	NA	NA	NA	NA	NA	NA	NA	NA	NA	NA	NA	NA	NA	NA	NA	NA	NA	NA
BTN3A1	NA	NA	NA	-0.600325	4.41727	0.00770742	NA	NA	NA	NA	NA	NA	NA	NA	NA	NA	NA	NA	NA	NA	NA	NA	NA	NA	NA	NA	NA	NA	NA	NA
BTN3A2	NA	NA	NA	-0.572271	4.99089	0.0395335	NA	NA	NA	NA	NA	NA	NA	NA	NA	NA	NA	NA	NA	NA	NA	NA	NA	NA	NA	NA	NA	NA	NA	NA
BTN3A3	NA	NA	NA	-0.74672	3.71703	0.00481857	NA	NA	NA	NA	NA	NA	NA	NA	NA	NA	NA	NA	NA	NA	NA	NA	NA	NA	NA	NA	NA	NA	NA	NA
C14orf119	NA	NA	NA	0.69444	6.06884	0.000403995	NA	NA	NA	NA	NA	NA	0.585791	6.06884	0.0461811	NA	NA	NA	NA	NA	NA	NA	NA	NA	NA	NA	NA	NA	NA	NA
C15orf39	NA	NA	NA	-0.734227	3.60254	0.0196111	NA	NA	NA	NA	NA	NA	NA	NA	NA	NA	NA	NA	NA	NA	NA	NA	NA	NA	NA	NA	NA	NA	NA	NA
C15orf40	NA	NA	NA	0.534245	5.16218	0.00491629	NA	NA	NA	NA	NA	NA	NA	NA	NA	NA	NA	NA	NA	NA	NA	NA	NA	NA	NA	NA	NA	NA	NA	NA
C16orf54	NA	NA	NA	NA	NA	NA	0.913134	3.61288	0.0485388	NA	NA	NA	NA	NA	NA	NA	NA	NA	NA	NA	NA	NA	NA	NA	NA	NA	NA	NA	NA	NA
C17orf58	NA	NA	NA	0.514616	3.88992	0.0455353	0.585313	3.88992	0.0371492	NA	NA	NA	NA	NA	NA	NA	NA	NA	NA	NA	NA	NA	NA	NA	NA	NA	NA	NA	NA	NA
C17orf99	NA	NA	NA	-1.37503	1.51752	0.0266406	NA	NA	NA	NA	NA	NA	NA	NA	NA	NA	NA	NA	NA	NA	NA	NA	NA	NA	NA	NA	NA	NA	NA	NA
C1orf122	NA	NA	NA	0.935511	6.26161	0.00142888	NA	NA	NA	NA	NA	NA	NA	NA	NA	NA	NA	NA	NA	NA	NA	NA	NA	NA	NA	NA	NA	NA	NA	NA
C1orf162	NA	NA	NA	-0.607602	8.8109	0.00460102	NA	NA	NA	NA	NA	NA	NA	NA	NA	NA	NA	NA	NA	NA	NA	NA	NA	NA	NA	NA	NA	NA	NA	NA
C1QA	NA	NA	NA	-1.16497	10.9658	6.42471e-05	NA	NA	NA	NA	NA	NA	NA	NA	NA	NA	NA	NA	NA	NA	NA	NA	NA	NA	NA	NA	NA	NA	NA	NA
C1QB	NA	NA	NA	-0.943039	11.0669	0.00195483	NA	NA	NA	NA	NA	NA	NA	NA	NA	NA	NA	NA	NA	NA	NA	NA	NA	NA	NA	NA	NA	NA	NA	NA
C1QC	NA	NA	NA	-0.894982	10.0281	0.0037044	NA	NA	NA	NA	NA	NA	NA	NA	NA	NA	NA	NA	NA	NA	NA	NA	NA	NA	NA	NA	NA	NA	NA	NA
C2	NA	NA	NA	-0.667894	6.09524	0.00990958	NA	NA	NA	NA	NA	NA	NA	NA	NA	NA	NA	NA	NA	NA	NA	NA	NA	NA	NA	NA	NA	NA	NA	NA
C22orf15	NA	NA	NA	NA	NA	NA	1.71057	0.364304	0.042752	NA	NA	NA	NA	NA	NA	NA	NA	NA	NA	NA	NA	NA	NA	NA	NA	NA	NA	NA	NA	NA
C22orf23	NA	NA	NA	-1.62603	0.607736	0.0172165	NA	NA	NA	NA	NA	NA	-2.85754	0.607736	0.00610907	NA	NA	NA	NA	NA	NA	NA	NA	NA	NA	NA	NA	NA	NA	NA
C2orf92	NA	NA	NA	-1.74605	2.28277	3.91942e-05	NA	NA	NA	NA	NA	NA	-2.06718	2.28277	0.00142198	NA	NA	NA	NA	NA	NA	1.72457	2.28277	0.0071281	NA	NA	NA	NA	NA	NA
C4orf3	NA	NA	NA	0.725627	7.61853	0.00613493	NA	NA	NA	NA	NA	NA	NA	NA	NA	NA	NA	NA	NA	NA	NA	NA	NA	NA	NA	NA	NA	NA	NA	NA
C6orf118	NA	NA	NA	NA	NA	NA	3.04375	0.402072	0.000677959	3.89967	0.402072	0.0415174	NA	NA	NA	NA	NA	NA	NA	NA	NA	NA	NA	NA	NA	NA	NA	NA	NA	NA
C8B	NA	NA	NA	-2.9786	0.740615	1.86944e-05	NA	NA	NA	NA	NA	NA	NA	NA	NA	NA	NA	NA	NA	NA	NA	4.09339	0.740615	0.000767072	NA	NA	NA	NA	NA	NA
C9orf152	NA	NA	NA	-1.38214	1.0276	0.0240977	NA	NA	NA	NA	NA	NA	-3.08551	1.0276	0.00105145	NA	NA	NA	NA	NA	NA	2.21356	1.0276	0.0274001	NA	NA	NA	NA	NA	NA
CA13	NA	NA	NA	-1.01912	3.16257	0.00380534	NA	NA	NA	NA	NA	NA	NA	NA	NA	NA	NA	NA	NA	NA	NA	NA	NA	NA	NA	NA	NA	NA	NA	NA
CA8	NA	NA	NA	-1.97107	0.788792	0.00792171	NA	NA	NA	NA	NA	NA	NA	NA	NA	NA	NA	NA	NA	NA	NA	NA	NA	NA	NA	NA	NA	NA	NA	NA
CACHD1	NA	NA	NA	-1.25093	1.20475	0.0319794	NA	NA	NA	NA	NA	NA	-2.59298	1.20475	0.00307904	NA	NA	NA	NA	NA	NA	NA	NA	NA	2.91017	1.20475	0.0385439	NA	NA	NA
CACNA1A	NA	NA	NA	-2.29957	2.22015	2.61133e-06	NA	NA	NA	NA	NA	NA	-2.11281	2.22015	0.00710398	NA	NA	NA	NA	NA	NA	2.57541	2.22015	0.000660898	NA	NA	NA	NA	NA	NA
CACNA2D1	NA	NA	NA	-1.68057	0.630178	0.0108527	NA	NA	NA	NA	NA	NA	-3.42213	0.630178	0.000500575	NA	NA	NA	NA	NA	NA	NA	NA	NA	NA	NA	NA	NA	NA	NA
CACYBP	NA	NA	NA	0.612613	6.7975	0.00981709	NA	NA	NA	NA	NA	NA	NA	NA	NA	NA	NA	NA	NA	NA	NA	NA	NA	NA	NA	NA	NA	NA	NA	NA
CADM1	NA	NA	NA	1.29781	4.65908	0.0211605	NA	NA	NA	NA	NA	NA	NA	NA	NA	NA	NA	NA	NA	NA	NA	NA	NA	NA	NA	NA	NA	NA	NA	NA
CADM3	2.35149	0.0689274	0.0262153	NA	NA	NA	NA	NA	NA	NA	NA	NA	NA	NA	NA	NA	NA	NA	NA	NA	NA	NA	NA	NA	NA	NA	NA	NA	NA	NA
CADPS2	NA	NA	NA	-2.48992	1.83529	2.66569e-05	NA	NA	NA	NA	NA	NA	NA	NA	NA	NA	NA	NA	NA	NA	NA	2.20462	1.83529	0.0187994	NA	NA	NA	NA	NA	NA
CALHM2	NA	NA	NA	1.47982	4.98733	1.42575e-06	NA	NA	NA	NA	NA	NA	1.24447	4.98733	0.00167001	NA	NA	NA	NA	NA	NA	-1.4002	4.98733	0.000249463	-1.0946	4.98733	0.041478	NA	NA	NA
CALHM6	NA	NA	NA	-1.51711	4.61413	5.60475e-05	NA	NA	NA	NA	NA	NA	NA	NA	NA	NA	NA	NA	NA	NA	NA	1.27662	4.61413	0.02223	NA	NA	NA	NA	NA	NA
CALM3	NA	NA	NA	1.06482	7.87164	0.000766138	NA	NA	NA	NA	NA	NA	0.941751	7.87164	0.0430148	NA	NA	NA	NA	NA	NA	NA	NA	NA	NA	NA	NA	NA	NA	NA
CALU	NA	NA	NA	0.933825	7.6141	6.48136e-10	NA	NA	NA	NA	NA	NA	NA	NA	NA	NA	NA	NA	NA	NA	NA	NA	NA	NA	NA	NA	NA	NA	NA	NA
CAMK1D	NA	NA	NA	NA	NA	NA	NA	NA	NA	NA	NA	NA	NA	NA	NA	NA	NA	NA	NA	NA	NA	0.702673	7.83312	0.0040074	NA	NA	NA	NA	NA	NA
CAMK4	NA	NA	NA	-1.79026	1.25865	0.000826566	NA	NA	NA	NA	NA	NA	-2.19123	1.25865	0.00719162	NA	NA	NA	NA	NA	NA	1.72534	1.25865	0.0426238	2.69946	1.25865	0.0326423	NA	NA	NA
CAMP	NA	NA	NA	-1.17844	3.7217	0.0422804	NA	NA	NA	NA	NA	NA	NA	NA	NA	NA	NA	NA	NA	NA	NA	NA	NA	NA	NA	NA	NA	NA	NA	NA
CAPG	NA	NA	NA	0.588087	9.7424	0.00191298	NA	NA	NA	NA	NA	NA	NA	NA	NA	NA	NA	NA	NA	NA	NA	NA	NA	NA	NA	NA	NA	NA	NA	NA
CAPN13	NA	NA	NA	NA	NA	NA	2.12861	0.388203	0.035303	NA	NA	NA	NA	NA	NA	NA	NA	NA	NA	NA	NA	2.77561	0.388203	0.0119033	4.6189	0.388203	0.00815564	NA	NA	NA
CAPN8	NA	NA	NA	-1.51921	0.93256	0.00915019	NA	NA	NA	NA	NA	NA	NA	NA	NA	NA	NA	NA	NA	NA	NA	2.04641	0.93256	0.0236492	3.32515	0.93256	0.0393757	NA	NA	NA
CAPS	NA	NA	NA	1.40131	3.35499	0.00473659	NA	NA	NA	NA	NA	NA	NA	NA	NA	NA	NA	NA	NA	NA	NA	NA	NA	NA	NA	NA	NA	NA	NA	NA
CATSPERD	NA	NA	NA	-1.21796	1.23163	0.0403902	NA	NA	NA	NA	NA	NA	NA	NA	NA	NA	NA	NA	NA	NA	NA	1.95519	1.23163	0.0391559	5.02861	1.23163	0.00527291	NA	NA	NA
CAVIN1	NA	NA	NA	1.19341	3.15478	0.0128396	NA	NA	NA	NA	NA	NA	NA	NA	NA	NA	NA	NA	NA	NA	NA	NA	NA	NA	NA	NA	NA	NA	NA	NA
CAVIN2	NA	NA	NA	-1.01817	1.97704	0.0279503	NA	NA	NA	NA	NA	NA	NA	NA	NA	NA	NA	NA	NA	NA	NA	2.52191	1.97704	0.000170675	NA	NA	NA	NA	NA	NA
CAVIN3	NA	NA	NA	NA	NA	NA	1.20834	3.57082	0.0139184	NA	NA	NA	NA	NA	NA	NA	NA	NA	NA	NA	NA	NA	NA	NA	NA	NA	NA	NA	NA	NA
CBLB	NA	NA	NA	0.544517	7.20582	0.0279407	NA	NA	NA	NA	NA	NA	NA	NA	NA	NA	NA	NA	NA	NA	NA	NA	NA	NA	NA	NA	NA	NA	NA	NA
CBR3	NA	NA	NA	1.9507	2.06484	0.0104736	NA	NA	NA	NA	NA	NA	NA	NA	NA	NA	NA	NA	NA	NA	NA	NA	NA	NA	NA	NA	NA	NA	NA	NA
CBS	NA	NA	NA	-1.30092	1.03656	0.0175333	NA	NA	NA	NA	NA	NA	-2.15351	1.03656	0.00757789	NA	NA	NA	NA	NA	NA	NA	NA	NA	NA	NA	NA	NA	NA	NA
CBX6	NA	NA	NA	-0.507603	5.35052	0.0427593	NA	NA	NA	NA	NA	NA	NA	NA	NA	NA	NA	NA	NA	NA	NA	NA	NA	NA	NA	NA	NA	NA	NA	NA
CC2D2B	NA	NA	NA	NA	NA	NA	NA	NA	NA	NA	NA	NA	NA	NA	NA	-2.60303	0.870044	0.0191696	NA	NA	NA	NA	NA	NA	NA	NA	NA	NA	NA	NA
CCBE1	NA	NA	NA	-1.87109	1.06188	0.00125448	NA	NA	NA	NA	NA	NA	NA	NA	NA	NA	NA	NA	NA	NA	NA	NA	NA	NA	NA	NA	NA	NA	NA	NA
CCDC102A	NA	NA	NA	-1.91723	0.56375	0.000253777	NA	NA	NA	NA	NA	NA	-2.93029	0.56375	0.000101906	NA	NA	NA	NA	NA	NA	2.79477	0.56375	0.000477221	4.49656	0.56375	0.00212954	NA	NA	NA
CCDC121	NA	NA	NA	1.64028	1.52261	0.00928537	NA	NA	NA	NA	NA	NA	NA	NA	NA	NA	NA	NA	NA	NA	NA	NA	NA	NA	NA	NA	NA	NA	NA	NA
CCDC148	NA	NA	NA	-1.61497	0.572138	0.021226	NA	NA	NA	NA	NA	NA	-3.73793	0.572138	0.000369618	NA	NA	NA	NA	NA	NA	2.87691	0.572138	0.0167838	NA	NA	NA	NA	NA	NA
CCDC167	NA	NA	NA	1.25022	5.07909	0.00113615	NA	NA	NA	NA	NA	NA	NA	NA	NA	NA	NA	NA	NA	NA	NA	NA	NA	NA	NA	NA	NA	NA	NA	NA
CCDC181	NA	NA	NA	-1.45858	1.78954	0.00299134	NA	NA	NA	NA	NA	NA	-1.57359	1.78954	0.0467399	NA	NA	NA	NA	NA	NA	1.56786	1.78954	0.0426901	2.86117	1.78954	0.0139631	NA	NA	NA
CCDC24	NA	NA	NA	-0.708056	2.37904	0.0355302	NA	NA	NA	NA	NA	NA	NA	NA	NA	NA	NA	NA	NA	NA	NA	NA	NA	NA	NA	NA	NA	NA	NA	NA
CCDC32	NA	NA	NA	0.45469	4.74795	0.0200765	NA	NA	NA	NA	NA	NA	NA	NA	NA	NA	NA	NA	NA	NA	NA	-0.62313	4.74795	0.0099025	NA	NA	NA	NA	NA	NA
CCDC85B	NA	NA	NA	0.774863	6.18624	0.033374	NA	NA	NA	NA	NA	NA	NA	NA	NA	NA	NA	NA	NA	NA	NA	NA	NA	NA	NA	NA	NA	NA	NA	NA
CCDC85C	NA	NA	NA	NA	NA	NA	NA	NA	NA	NA	NA	NA	-1.79008	1.97162	0.0150276	NA	NA	NA	NA	NA	NA	NA	NA	NA	NA	NA	NA	NA	NA	NA
CCDC88B	NA	NA	NA	-0.661579	4.63665	0.00463786	NA	NA	NA	NA	NA	NA	NA	NA	NA	NA	NA	NA	NA	NA	NA	NA	NA	NA	NA	NA	NA	NA	NA	NA
CCL2	NA	NA	NA	2.81941	8.87252	0.000652714	NA	NA	NA	NA	NA	NA	2.78924	8.87252	0.00825738	NA	NA	NA	NA	NA	NA	-2.38981	8.87252	0.0150118	NA	NA	NA	NA	NA	NA
CCL5	NA	NA	NA	NA	NA	NA	NA	NA	NA	NA	NA	NA	NA	NA	NA	NA	NA	NA	NA	NA	NA	1.98815	3.34281	0.0120768	NA	NA	NA	NA	NA	NA
CCN2	NA	NA	NA	NA	NA	NA	1.48906	1.88118	0.0443648	NA	NA	NA	NA	NA	NA	NA	NA	NA	NA	NA	NA	NA	NA	NA	NA	NA	NA	NA	NA	NA
CCN3	NA	NA	NA	1.62502	2.46365	0.00793956	NA	NA	NA	NA	NA	NA	NA	NA	NA	NA	NA	NA	NA	NA	NA	NA	NA	NA	NA	NA	NA	NA	NA	NA
CCND1	NA	NA	NA	2.40346	3.35875	0.000136293	NA	NA	NA	NA	NA	NA	1.75792	3.35875	0.0434771	NA	NA	NA	NA	NA	NA	-1.69724	3.35875	0.0491132	NA	NA	NA	NA	NA	NA
CCR1	NA	NA	NA	1.32076	6.81144	2.41415e-08	NA	NA	NA	NA	NA	NA	1.26591	6.81144	2.48029e-05	NA	NA	NA	NA	NA	NA	-1.02943	6.81144	0.000357802	-1.11447	6.81144	0.00415707	NA	NA	NA
CCR5	NA	NA	NA	1.07029	4.06702	0.00703972	NA	NA	NA	NA	NA	NA	NA	NA	NA	NA	NA	NA	NA	NA	NA	NA	NA	NA	NA	NA	NA	NA	NA	NA
CD101	NA	NA	NA	-1.68367	2.54439	2.09297e-05	NA	NA	NA	NA	NA	NA	NA	NA	NA	NA	NA	NA	NA	NA	NA	NA	NA	NA	NA	NA	NA	NA	NA	NA
CD164	NA	NA	NA	0.651345	8.95139	9.12705e-05	NA	NA	NA	NA	NA	NA	NA	NA	NA	NA	NA	NA	NA	NA	NA	NA	NA	NA	NA	NA	NA	NA	NA	NA
CD180	NA	NA	NA	1.18089	4.72193	0.00401154	NA	NA	NA	NA	NA	NA	NA	NA	NA	NA	NA	NA	NA	NA	NA	-1.17091	4.72193	0.0327705	NA	NA	NA	NA	NA	NA
CD1C	NA	NA	NA	NA	NA	NA	2.19685	1.44857	0.00544015	NA	NA	NA	NA	NA	NA	NA	NA	NA	NA	NA	NA	NA	NA	NA	NA	NA	NA	NA	NA	NA
CD1E	NA	NA	NA	NA	NA	NA	2.31353	1.0878	0.0107907	NA	NA	NA	NA	NA	NA	NA	NA	NA	NA	NA	NA	2.90984	1.0878	0.00421891	NA	NA	NA	NA	NA	NA
CD24	NA	NA	NA	1.9319	2.12782	0.0127796	2.33359	2.12782	0.0101902	NA	NA	NA	NA	NA	NA	NA	NA	NA	NA	NA	NA	NA	NA	NA	NA	NA	NA	NA	NA	NA
CD276	NA	NA	NA	1.14753	6.1048	3.5772e-05	0.664862	6.1048	0.0225237	NA	NA	NA	0.837044	6.1048	0.0370014	NA	NA	NA	NA	NA	NA	NA	NA	NA	NA	NA	NA	NA	NA	NA
CD28	NA	NA	NA	2.15524	1.78916	0.00297407	NA	NA	NA	NA	NA	NA	NA	NA	NA	NA	NA	NA	NA	NA	NA	NA	NA	NA	NA	NA	NA	NA	NA	NA
CD302	NA	NA	NA	-0.725922	6.93758	0.000608862	NA	NA	NA	NA	NA	NA	NA	NA	NA	NA	NA	NA	NA	NA	NA	0.622951	6.93758	0.0416154	NA	NA	NA	NA	NA	NA
CD36	NA	NA	NA	1.93549	8.70359	3.6149e-06	NA	NA	NA	NA	NA	NA	1.71962	8.70359	0.00135319	NA	NA	NA	NA	NA	NA	-1.47839	8.70359	0.0027463	-1.80754	8.70359	0.00556333	NA	NA	NA
CD38	NA	NA	NA	-1.29567	4.34051	4.15176e-05	NA	NA	NA	NA	NA	NA	NA	NA	NA	NA	NA	NA	NA	NA	NA	NA	NA	NA	NA	NA	NA	NA	NA	NA
CD3D	NA	NA	NA	-1.1982	1.49244	0.0143107	NA	NA	NA	NA	NA	NA	-1.5969	1.49244	0.0394913	NA	NA	NA	NA	NA	NA	2.31963	1.49244	0.00335399	NA	NA	NA	NA	NA	NA
CD3G	NA	NA	NA	-1.38989	1.06373	0.0103624	NA	NA	NA	NA	NA	NA	-2.39276	1.06373	0.00291462	NA	NA	NA	NA	NA	NA	1.81978	1.06373	0.0274001	NA	NA	NA	NA	NA	NA
CD4	NA	NA	NA	NA	NA	NA	NA	NA	NA	NA	NA	NA	NA	NA	NA	NA	NA	NA	NA	NA	NA	0.725217	6.8078	0.0361642	NA	NA	NA	NA	NA	NA
CD5L	NA	NA	NA	-1.44334	2.68067	0.0137619	NA	NA	NA	NA	NA	NA	NA	NA	NA	NA	NA	NA	NA	NA	NA	NA	NA	NA	NA	NA	NA	NA	NA	NA
CD63	NA	NA	NA	0.733013	11.0628	0.000410275	NA	NA	NA	NA	NA	NA	NA	NA	NA	NA	NA	NA	NA	NA	NA	NA	NA	NA	NA	NA	NA	NA	NA	NA
CD74	NA	NA	NA	-0.787178	12.4626	0.000215529	NA	NA	NA	NA	NA	NA	NA	NA	NA	NA	NA	NA	NA	NA	NA	0.850442	12.4626	0.0019669	NA	NA	NA	NA	NA	NA
CD84	NA	NA	NA	0.74949	7.62989	0.009484	NA	NA	NA	NA	NA	NA	NA	NA	NA	NA	NA	NA	NA	NA	NA	NA	NA	NA	NA	NA	NA	NA	NA	NA
CD9	NA	NA	NA	0.730789	9.67617	0.00730766	NA	NA	NA	NA	NA	NA	NA	NA	NA	NA	NA	NA	NA	NA	NA	NA	NA	NA	NA	NA	NA	NA	NA	NA
CD96	NA	NA	NA	-1.10514	1.74388	0.0252744	NA	NA	NA	NA	NA	NA	NA	NA	NA	NA	NA	NA	NA	NA	NA	NA	NA	NA	2.54693	1.74388	0.0253204	NA	NA	NA
CD99	NA	NA	NA	0.54765	8.909	0.00279353	0.580634	8.909	0.00144658	NA	NA	NA	NA	NA	NA	NA	NA	NA	NA	NA	NA	NA	NA	NA	NA	NA	NA	NA	NA	NA
CDA	NA	NA	NA	1.53418	5.0234	0.000672141	NA	NA	NA	NA	NA	NA	NA	NA	NA	NA	NA	NA	NA	NA	NA	NA	NA	NA	NA	NA	NA	NA	NA	NA
CDC42EP4	NA	NA	NA	-0.764454	4.58179	0.0164453	NA	NA	NA	NA	NA	NA	NA	NA	NA	NA	NA	NA	NA	NA	NA	NA	NA	NA	NA	NA	NA	NA	NA	NA
CDH20	NA	NA	NA	-1.8736	0.420473	0.00314647	NA	NA	NA	NA	NA	NA	-4.29686	0.420473	7.21815e-06	NA	NA	NA	NA	NA	NA	2.64393	0.420473	0.00795233	5.46415	0.420473	0.00212954	NA	NA	NA
CDK6	NA	NA	NA	0.631036	5.58223	0.0395726	NA	NA	NA	NA	NA	NA	NA	NA	NA	NA	NA	NA	NA	NA	NA	NA	NA	NA	NA	NA	NA	NA	NA	NA
CDKL2	NA	NA	NA	-2.97015	1.13408	9.09907e-09	NA	NA	NA	NA	NA	NA	-4.34854	1.13408	9.70286e-07	NA	NA	NA	NA	NA	NA	2.88138	1.13408	0.000332878	5.15431	1.13408	0.00148454	NA	NA	NA
CDKN1A	NA	NA	NA	-0.884922	7.72938	0.000248348	NA	NA	NA	NA	NA	NA	NA	NA	NA	NA	NA	NA	NA	NA	NA	NA	NA	NA	NA	NA	NA	NA	NA	NA
CDKN2D	NA	NA	NA	-0.813026	3.91806	0.0122266	NA	NA	NA	NA	NA	NA	NA	NA	NA	NA	NA	NA	NA	NA	NA	NA	NA	NA	NA	NA	NA	NA	NA	NA
CDR2	NA	NA	NA	-0.591268	5.44885	0.00335092	NA	NA	NA	NA	NA	NA	NA	NA	NA	NA	NA	NA	NA	NA	NA	NA	NA	NA	NA	NA	NA	NA	NA	NA
CEACAM21	NA	NA	NA	-0.916781	3.73652	0.0161474	NA	NA	NA	NA	NA	NA	NA	NA	NA	NA	NA	NA	NA	NA	NA	NA	NA	NA	NA	NA	NA	NA	NA	NA
CEACAM4	NA	NA	NA	-0.837183	3.3444	0.0204304	NA	NA	NA	NA	NA	NA	NA	NA	NA	NA	NA	NA	NA	NA	NA	NA	NA	NA	NA	NA	NA	NA	NA	NA
CECR2	NA	NA	NA	-1.56171	1.69789	0.0290723	NA	NA	NA	NA	NA	NA	NA	NA	NA	NA	NA	NA	NA	NA	NA	NA	NA	NA	NA	NA	NA	NA	NA	NA
CELSR1	NA	NA	NA	1.32268	4.06366	0.000965808	NA	NA	NA	NA	NA	NA	NA	NA	NA	NA	NA	NA	NA	NA	NA	NA	NA	NA	NA	NA	NA	NA	NA	NA
CEMIP2	NA	NA	NA	-0.616434	6.53056	0.00111377	NA	NA	NA	NA	NA	NA	NA	NA	NA	NA	NA	NA	NA	NA	NA	NA	NA	NA	NA	NA	NA	NA	NA	NA
CES3	NA	NA	NA	-1.94712	0.417149	0.00413315	NA	NA	NA	NA	NA	NA	-2.38748	0.417149	0.0150895	NA	NA	NA	NA	NA	NA	NA	NA	NA	NA	NA	NA	NA	NA	NA
CETN2	NA	NA	NA	1.26963	4.91222	0.00776296	NA	NA	NA	NA	NA	NA	NA	NA	NA	NA	NA	NA	NA	NA	NA	NA	NA	NA	NA	NA	NA	NA	NA	NA
CFAP144	NA	NA	NA	1.59132	1.25755	0.0277325	2.51338	1.25755	0.00029895	5.06131	1.25755	0.0057526	NA	NA	NA	NA	NA	NA	NA	NA	NA	NA	NA	NA	NA	NA	NA	NA	NA	NA
CFAP276	NA	NA	NA	NA	NA	NA	NA	NA	NA	5.38312	1.6137	0.0101787	NA	NA	NA	NA	NA	NA	NA	NA	NA	NA	NA	NA	NA	NA	NA	NA	NA	NA
CFAP58	NA	NA	NA	-1.39159	1.01545	0.0248936	NA	NA	NA	NA	NA	NA	NA	NA	NA	NA	NA	NA	NA	NA	NA	NA	NA	NA	NA	NA	NA	NA	NA	NA
CFAP74	NA	NA	NA	-2.05671	0.709141	0.00181338	NA	NA	NA	NA	NA	NA	-3.57324	0.709141	0.000431705	NA	NA	NA	NA	NA	NA	NA	NA	NA	4.58461	0.709141	0.0167008	NA	NA	NA
CFAP92	NA	NA	NA	-1.53781	1.8042	0.00288574	NA	NA	NA	NA	NA	NA	NA	NA	NA	NA	NA	NA	NA	NA	NA	NA	NA	NA	NA	NA	NA	NA	NA	NA
CFAP95	NA	NA	NA	NA	NA	NA	3.46738	0.533193	0.000252696	NA	NA	NA	NA	NA	NA	NA	NA	NA	NA	NA	NA	NA	NA	NA	NA	NA	NA	NA	NA	NA
CFAP99	NA	NA	NA	-1.89814	0.545192	0.00148611	NA	NA	NA	NA	NA	NA	-2.47612	0.545192	0.00345443	NA	NA	NA	NA	NA	NA	1.94485	0.545192	0.0367007	4.76876	0.545192	0.00380019	NA	NA	NA
CFL1	NA	NA	NA	0.670019	10.2518	0.0025848	NA	NA	NA	NA	NA	NA	NA	NA	NA	NA	NA	NA	NA	NA	NA	NA	NA	NA	NA	NA	NA	NA	NA	NA
CH25H	NA	NA	NA	-1.54249	5.83323	0.00275708	NA	NA	NA	NA	NA	NA	NA	NA	NA	NA	NA	NA	NA	NA	NA	NA	NA	NA	NA	NA	NA	NA	NA	NA
CHCHD10	NA	NA	NA	0.642037	8.17449	0.0270662	NA	NA	NA	NA	NA	NA	NA	NA	NA	NA	NA	NA	NA	NA	NA	NA	NA	NA	NA	NA	NA	NA	NA	NA
CHD7	NA	NA	NA	-0.652966	5.1233	7.93388e-05	NA	NA	NA	NA	NA	NA	NA	NA	NA	NA	NA	NA	NA	NA	NA	0.571367	5.1233	0.0141982	NA	NA	NA	NA	NA	NA
CHDH	NA	NA	NA	-1.29353	2.56887	0.00466143	NA	NA	NA	NA	NA	NA	NA	NA	NA	NA	NA	NA	NA	NA	NA	NA	NA	NA	NA	NA	NA	NA	NA	NA
CHIT1	NA	NA	NA	NA	NA	NA	2.66706	8.1887	0.00445505	NA	NA	NA	NA	NA	NA	NA	NA	NA	NA	NA	NA	NA	NA	NA	NA	NA	NA	NA	NA	NA
CHKA	NA	NA	NA	NA	NA	NA	NA	NA	NA	NA	NA	NA	NA	NA	NA	NA	NA	NA	NA	NA	NA	0.537849	6.68832	0.0438375	NA	NA	NA	NA	NA	NA
CHRNB1	NA	NA	NA	0.831477	3.31155	0.00422976	NA	NA	NA	NA	NA	NA	NA	NA	NA	NA	NA	NA	NA	NA	NA	NA	NA	NA	NA	NA	NA	NA	NA	NA
CHST2	NA	NA	NA	NA	NA	NA	1.29237	2.02439	0.046461	NA	NA	NA	NA	NA	NA	NA	NA	NA	NA	NA	NA	NA	NA	NA	NA	NA	NA	NA	NA	NA
CHST6	NA	NA	NA	NA	NA	NA	NA	NA	NA	NA	NA	NA	-2.02917	0.643181	0.0245871	NA	NA	NA	NA	NA	NA	2.79392	0.643181	0.00296013	NA	NA	NA	NA	NA	NA
CHST9	NA	NA	NA	2.29999	0.678103	0.0273686	NA	NA	NA	4.62729	0.678103	0.0346992	NA	NA	NA	NA	NA	NA	NA	NA	NA	NA	NA	NA	NA	NA	NA	NA	NA	NA
CHTOP	NA	NA	NA	0.623327	5.79293	8.02366e-06	NA	NA	NA	NA	NA	NA	NA	NA	NA	NA	NA	NA	NA	NA	NA	NA	NA	NA	-0.732279	5.79293	0.00213039	NA	NA	NA
CIR1	NA	NA	NA	NA	NA	NA	0.657665	7.58421	0.01542	NA	NA	NA	NA	NA	NA	NA	NA	NA	NA	NA	NA	NA	NA	NA	NA	NA	NA	NA	NA	NA
CITED2	NA	NA	NA	0.521153	7.92393	0.0493947	NA	NA	NA	NA	NA	NA	NA	NA	NA	NA	NA	NA	NA	NA	NA	NA	NA	NA	NA	NA	NA	NA	NA	NA
CITED4	NA	NA	NA	-1.01115	2.07828	0.0292024	NA	NA	NA	NA	NA	NA	NA	NA	NA	NA	NA	NA	NA	NA	NA	NA	NA	NA	NA	NA	NA	NA	NA	NA
CKB	NA	NA	NA	2.39561	3.25296	0.00194924	NA	NA	NA	NA	NA	NA	NA	NA	NA	NA	NA	NA	NA	NA	NA	NA	NA	NA	NA	NA	NA	NA	NA	NA
CLCN4	NA	NA	NA	NA	NA	NA	-1.15028	3.12524	0.0258487	NA	NA	NA	NA	NA	NA	NA	NA	NA	NA	NA	NA	NA	NA	NA	NA	NA	NA	NA	NA	NA
CLDN10	NA	NA	NA	-1.58563	0.418449	0.0143705	NA	NA	NA	NA	NA	NA	-3.54754	0.418449	0.000195306	NA	NA	NA	NA	NA	NA	2.7476	0.418449	0.0103242	4.43769	0.418449	0.00917417	NA	NA	NA
CLDN14	2.29536	1.14818	0.0371273	NA	NA	NA	NA	NA	NA	NA	NA	NA	NA	NA	NA	NA	NA	NA	NA	NA	NA	NA	NA	NA	NA	NA	NA	NA	NA	NA
CLDN3	NA	NA	NA	2.7828	0.973453	0.0105715	NA	NA	NA	NA	NA	NA	NA	NA	NA	NA	NA	NA	NA	NA	NA	NA	NA	NA	NA	NA	NA	NA	NA	NA
CLDND2	NA	NA	NA	3.74757	0.885595	0.0283902	NA	NA	NA	NA	NA	NA	NA	NA	NA	NA	NA	NA	NA	NA	NA	NA	NA	NA	NA	NA	NA	NA	NA	NA
CLEC10A	NA	NA	NA	-1.20273	4.61745	0.00509637	NA	NA	NA	NA	NA	NA	NA	NA	NA	NA	NA	NA	NA	NA	NA	NA	NA	NA	NA	NA	NA	NA	NA	NA
CLEC4E	NA	NA	NA	-1.12592	6.27707	0.000326262	NA	NA	NA	NA	NA	NA	-1.61896	6.27707	0.00118247	NA	NA	NA	NA	NA	NA	1.46133	6.27707	0.000678962	NA	NA	NA	NA	NA	NA
CLEC5A	NA	NA	NA	1.5843	5.53168	0.00338735	NA	NA	NA	NA	NA	NA	NA	NA	NA	NA	NA	NA	NA	NA	NA	NA	NA	NA	NA	NA	NA	NA	NA	NA
CLEC7A	NA	NA	NA	-0.696178	8.39605	3.85397e-05	NA	NA	NA	NA	NA	NA	NA	NA	NA	NA	NA	NA	NA	NA	NA	NA	NA	NA	NA	NA	NA	NA	NA	NA
CLEC9A	3.02406	0.426224	0.00360376	-1.92053	0.426224	0.00148859	NA	NA	NA	NA	NA	NA	-4.94459	0.426224	3.50198e-07	NA	NA	NA	NA	NA	NA	3.23506	0.426224	0.000660898	NA	NA	NA	NA	NA	NA
CLIC2	NA	NA	NA	-0.783944	5.80655	0.00240312	NA	NA	NA	NA	NA	NA	NA	NA	NA	NA	NA	NA	NA	NA	NA	NA	NA	NA	NA	NA	NA	NA	NA	NA
CLIC5	NA	NA	NA	-1.69967	1.16297	0.00447339	NA	NA	NA	NA	NA	NA	-1.93075	1.16297	0.0393642	NA	NA	NA	NA	NA	NA	3.14748	1.16297	0.000708927	NA	NA	NA	NA	NA	NA
CLN3	NA	NA	NA	1.46585	3.98062	0.000256519	NA	NA	NA	NA	NA	NA	1.49049	3.98062	0.00359662	NA	NA	NA	NA	NA	NA	-1.74652	3.98062	0.000449716	NA	NA	NA	NA	NA	NA
CLPB	NA	NA	NA	0.556397	4.86856	0.00194327	NA	NA	NA	NA	NA	NA	NA	NA	NA	NA	NA	NA	NA	NA	NA	-0.528073	4.86856	0.0319184	NA	NA	NA	NA	NA	NA
CLXN	NA	NA	NA	NA	NA	NA	1.82855	0.79212	0.0340685	NA	NA	NA	NA	NA	NA	NA	NA	NA	NA	NA	NA	NA	NA	NA	NA	NA	NA	NA	NA	NA
CMTM2	NA	NA	NA	-1.99728	0.863483	0.000852482	NA	NA	NA	NA	NA	NA	NA	NA	NA	NA	NA	NA	NA	NA	NA	1.97164	0.863483	0.0400152	NA	NA	NA	NA	NA	NA
CNDP2	NA	NA	NA	NA	NA	NA	NA	NA	NA	NA	NA	NA	0.447423	7.48318	0.0345323	NA	NA	NA	NA	NA	NA	NA	NA	NA	NA	NA	NA	NA	NA	NA
CNIH3	NA	NA	NA	0.997038	4.17063	0.00225171	NA	NA	NA	NA	NA	NA	NA	NA	NA	NA	NA	NA	NA	NA	NA	NA	NA	NA	NA	NA	NA	NA	NA	NA
CNKSR1	NA	NA	NA	-1.35883	0.458015	0.0297499	NA	NA	NA	NA	NA	NA	-1.82994	0.458015	0.0442252	NA	NA	NA	NA	NA	NA	NA	NA	NA	NA	NA	NA	NA	NA	NA
CNN1	NA	NA	NA	-1.63414	0.515529	0.010749	NA	NA	NA	NA	NA	NA	-2.08444	0.515529	0.0306481	NA	NA	NA	NA	NA	NA	2.18757	0.515529	0.0292704	3.23176	0.515529	0.03702	NA	NA	NA
CNOT6L	NA	NA	NA	NA	NA	NA	NA	NA	NA	NA	NA	NA	NA	NA	NA	NA	NA	NA	NA	NA	NA	0.53014	6.21212	0.00748136	NA	NA	NA	NA	NA	NA
CNTNAP1	NA	NA	NA	-1.83373	0.595117	0.00731699	NA	NA	NA	NA	NA	NA	-2.00918	0.595117	0.0491472	NA	NA	NA	NA	NA	NA	NA	NA	NA	NA	NA	NA	NA	NA	NA
COL12A1	NA	NA	NA	-1.91386	0.70159	0.00593372	NA	NA	NA	NA	NA	NA	NA	NA	NA	NA	NA	NA	NA	NA	NA	NA	NA	NA	NA	NA	NA	NA	NA	NA
COL1A1	NA	NA	NA	1.98534	2.3897	0.0271738	NA	NA	NA	NA	NA	NA	NA	NA	NA	NA	NA	NA	NA	NA	NA	NA	NA	NA	NA	NA	NA	NA	NA	NA
COL1A2	NA	NA	NA	1.99772	2.56872	0.012112	NA	NA	NA	NA	NA	NA	NA	NA	NA	NA	NA	NA	NA	NA	NA	NA	NA	NA	NA	NA	NA	NA	NA	NA
COL22A1	NA	NA	NA	2.86002	4.0841	0.00217306	NA	NA	NA	NA	NA	NA	NA	NA	NA	NA	NA	NA	NA	NA	NA	NA	NA	NA	NA	NA	NA	NA	NA	NA
COL3A1	NA	NA	NA	2.52129	2.55242	0.0089521	NA	NA	NA	NA	NA	NA	NA	NA	NA	NA	NA	NA	NA	NA	NA	NA	NA	NA	NA	NA	NA	NA	NA	NA
COL4A2	NA	NA	NA	NA	NA	NA	1.15921	3.25015	0.0231121	NA	NA	NA	NA	NA	NA	NA	NA	NA	NA	NA	NA	NA	NA	NA	NA	NA	NA	NA	NA	NA
COL6A6	NA	NA	NA	-1.96879	0.521804	0.00453557	NA	NA	NA	NA	NA	NA	NA	NA	NA	NA	NA	NA	NA	NA	NA	NA	NA	NA	4.02529	0.521804	0.0293286	NA	NA	NA
COL8A2	NA	NA	NA	1.13908	4.92306	0.000179916	NA	NA	NA	NA	NA	NA	NA	NA	NA	NA	NA	NA	NA	NA	NA	NA	NA	NA	NA	NA	NA	NA	NA	NA
COL9A2	NA	NA	NA	-0.991852	2.54352	0.00939619	NA	NA	NA	NA	NA	NA	NA	NA	NA	NA	NA	NA	NA	NA	NA	NA	NA	NA	NA	NA	NA	NA	NA	NA
COLQ	NA	NA	NA	-1.60435	1.52163	0.00327733	NA	NA	NA	NA	NA	NA	-3.91017	1.52163	7.20224e-06	NA	NA	NA	NA	NA	NA	NA	NA	NA	NA	NA	NA	NA	NA	NA
COMMD2	NA	NA	NA	0.623713	5.71804	0.000308319	NA	NA	NA	NA	NA	NA	NA	NA	NA	NA	NA	NA	NA	NA	NA	NA	NA	NA	NA	NA	NA	NA	NA	NA
CPA6	NA	NA	NA	-1.46347	0.953808	0.0244553	NA	NA	NA	NA	NA	NA	-4.67522	0.953808	7.20118e-06	-4.63206	0.953808	3.83655e-05	NA	NA	NA	NA	NA	NA	NA	NA	NA	NA	NA	NA
CPE	NA	NA	NA	-1.94845	3.54853	7.92348e-05	NA	NA	NA	NA	NA	NA	NA	NA	NA	NA	NA	NA	NA	NA	NA	NA	NA	NA	NA	NA	NA	NA	NA	NA
CPLANE1	NA	NA	NA	-0.925288	4.45315	8.63219e-05	NA	NA	NA	NA	NA	NA	NA	NA	NA	NA	NA	NA	NA	NA	NA	NA	NA	NA	NA	NA	NA	NA	NA	NA
CPLANE2	NA	NA	NA	-1.00805	0.995178	0.0288815	NA	NA	NA	NA	NA	NA	NA	NA	NA	NA	NA	NA	NA	NA	NA	NA	NA	NA	NA	NA	NA	NA	NA	NA
CPOX	NA	NA	NA	1.10214	4.08144	0.000383147	NA	NA	NA	NA	NA	NA	1.02414	4.08144	0.0150746	NA	NA	NA	NA	NA	NA	-1.14419	4.08144	0.00421891	NA	NA	NA	NA	NA	NA
CRABP2	NA	NA	NA	2.82264	3.15077	0.00092391	NA	NA	NA	NA	NA	NA	NA	NA	NA	NA	NA	NA	NA	NA	NA	NA	NA	NA	NA	NA	NA	NA	NA	NA
CREB3L2	NA	NA	NA	0.626762	6.23977	2.90632e-05	NA	NA	NA	NA	NA	NA	0.528586	6.23977	0.013892	NA	NA	NA	NA	NA	NA	-0.46097	6.23977	0.0209858	-0.56074	6.23977	0.0392522	NA	NA	NA
CREG2	NA	NA	NA	-1.22411	0.93002	0.0172548	NA	NA	NA	NA	NA	NA	-1.91305	0.93002	0.0105749	NA	NA	NA	NA	NA	NA	1.64906	0.93002	0.036409	5.76344	0.93002	0.000111472	NA	NA	NA
CRIM1	NA	NA	NA	-1.24659	4.65795	0.00117407	NA	NA	NA	NA	NA	NA	NA	NA	NA	NA	NA	NA	NA	NA	NA	NA	NA	NA	NA	NA	NA	NA	NA	NA
CRIP2	NA	NA	NA	NA	NA	NA	2.06221	3.41184	5.07393e-05	NA	NA	NA	NA	NA	NA	1.89522	3.41184	0.00551937	NA	NA	NA	NA	NA	NA	NA	NA	NA	NA	NA	NA
CRLF2	NA	NA	NA	-3.2932	1.59675	3.64331e-09	NA	NA	NA	NA	NA	NA	-4.18793	1.59675	1.75654e-05	NA	NA	NA	NA	NA	NA	5.13412	1.59675	1.92065e-07	NA	NA	NA	NA	NA	NA
CRY1	NA	NA	NA	-0.675642	5.22109	0.00594285	NA	NA	NA	NA	NA	NA	NA	NA	NA	NA	NA	NA	NA	NA	NA	NA	NA	NA	NA	NA	NA	NA	NA	NA
CRYBG1	NA	NA	NA	NA	NA	NA	NA	NA	NA	NA	NA	NA	NA	NA	NA	NA	NA	NA	NA	NA	NA	0.574731	7.24316	0.0180203	NA	NA	NA	NA	NA	NA
CRYBG2	NA	NA	NA	-1.4213	0.516068	0.0432794	NA	NA	NA	NA	NA	NA	-2.16633	0.516068	0.0330069	NA	NA	NA	NA	NA	NA	NA	NA	NA	3.91072	0.516068	0.0366965	NA	NA	NA
CSF1	NA	NA	NA	2.14728	5.49212	0.000147991	NA	NA	NA	NA	NA	NA	NA	NA	NA	NA	NA	NA	NA	NA	NA	NA	NA	NA	NA	NA	NA	NA	NA	NA
CSF3R	NA	NA	NA	-0.595705	6.71981	0.00738921	NA	NA	NA	NA	NA	NA	NA	NA	NA	NA	NA	NA	NA	NA	NA	NA	NA	NA	NA	NA	NA	NA	NA	NA
CSGALNACT1	NA	NA	NA	-1.80054	3.52322	0.000157707	NA	NA	NA	NA	NA	NA	NA	NA	NA	NA	NA	NA	NA	NA	NA	NA	NA	NA	NA	NA	NA	NA	NA	NA
CSRP1	NA	NA	NA	0.603036	5.78888	0.0155939	NA	NA	NA	NA	NA	NA	NA	NA	NA	NA	NA	NA	NA	NA	NA	NA	NA	NA	NA	NA	NA	NA	NA	NA
CST6	NA	NA	NA	1.32187	3.54084	0.00169632	1.56301	3.54084	5.07393e-05	NA	NA	NA	NA	NA	NA	NA	NA	NA	NA	NA	NA	NA	NA	NA	NA	NA	NA	NA	NA	NA
CSTB	NA	NA	NA	1.05095	11.5169	1.36871e-07	0.523196	11.5169	0.00932518	NA	NA	NA	0.939566	11.5169	0.000471952	NA	NA	NA	NA	NA	NA	-0.527752	11.5169	0.0400837	-0.709212	11.5169	0.0442219	NA	NA	NA
CTLA4	NA	NA	NA	NA	NA	NA	NA	NA	NA	NA	NA	NA	-2.11226	0.574574	0.0489847	NA	NA	NA	NA	NA	NA	NA	NA	NA	NA	NA	NA	NA	NA	NA
CTNNAL1	NA	NA	NA	1.23284	4.21293	0.00404563	NA	NA	NA	NA	NA	NA	NA	NA	NA	NA	NA	NA	NA	NA	NA	NA	NA	NA	NA	NA	NA	NA	NA	NA
CTRC	NA	NA	NA	-1.39078	0.796361	0.0385414	NA	NA	NA	NA	NA	NA	NA	NA	NA	NA	NA	NA	NA	NA	NA	2.81836	0.796361	0.00938544	NA	NA	NA	NA	NA	NA
CTSB	NA	NA	NA	0.716143	11.8629	0.000375305	NA	NA	NA	NA	NA	NA	NA	NA	NA	NA	NA	NA	NA	NA	NA	NA	NA	NA	NA	NA	NA	NA	NA	NA
CTSC	NA	NA	NA	-0.637218	9.53866	0.0021714	NA	NA	NA	-0.866728	9.53866	0.0301028	NA	NA	NA	NA	NA	NA	NA	NA	NA	NA	NA	NA	NA	NA	NA	NA	NA	NA
CTSF	NA	NA	NA	-1.06036	2.95856	0.0114251	NA	NA	NA	NA	NA	NA	NA	NA	NA	NA	NA	NA	NA	NA	NA	1.25561	2.95856	0.0491132	NA	NA	NA	NA	NA	NA
CTSK	NA	NA	NA	2.31745	7.0511	0.000770075	NA	NA	NA	NA	NA	NA	NA	NA	NA	NA	NA	NA	NA	NA	NA	NA	NA	NA	NA	NA	NA	NA	NA	NA
CTSL	NA	NA	NA	1.22812	10.5959	2.80685e-05	NA	NA	NA	NA	NA	NA	1.23563	10.5959	0.00167001	NA	NA	NA	NA	NA	NA	-0.93602	10.5959	0.00902482	-1.20474	10.5959	0.0148518	NA	NA	NA
CTTN	NA	NA	NA	0.93504	3.39427	0.0342069	NA	NA	NA	NA	NA	NA	NA	NA	NA	NA	NA	NA	NA	NA	NA	NA	NA	NA	NA	NA	NA	NA	NA	NA
CTTNBP2	NA	NA	NA	-2.41095	1.67431	0.000324152	NA	NA	NA	NA	NA	NA	-2.37227	1.67431	0.0306048	NA	NA	NA	NA	NA	NA	2.33871	1.67431	0.0351077	NA	NA	NA	NA	NA	NA
CXCL10	NA	NA	NA	-1.4769	4.66991	0.0372443	NA	NA	NA	NA	NA	NA	NA	NA	NA	NA	NA	NA	NA	NA	NA	NA	NA	NA	NA	NA	NA	NA	NA	NA
CXCL11	NA	NA	NA	-1.75927	1.72907	0.00739252	NA	NA	NA	NA	NA	NA	NA	NA	NA	NA	NA	NA	NA	NA	NA	NA	NA	NA	NA	NA	NA	NA	NA	NA
CXCL14	NA	NA	NA	4.45684	0.625329	0.00309742	1.94306	0.625329	0.0367041	NA	NA	NA	NA	NA	NA	NA	NA	NA	NA	NA	NA	NA	NA	NA	NA	NA	NA	NA	NA	NA
CXCL9	NA	NA	NA	-1.81734	4.71694	0.0212221	NA	NA	NA	NA	NA	NA	NA	NA	NA	NA	NA	NA	NA	NA	NA	NA	NA	NA	NA	NA	NA	NA	NA	NA
CXorf58	NA	NA	NA	-3.81723	0.860993	3.46962e-13	NA	NA	NA	NA	NA	NA	-5.06797	0.860993	1.87368e-07	NA	NA	NA	NA	NA	NA	4.42494	0.860993	4.68025e-06	7.67676	0.860993	4.55636e-05	NA	NA	NA
CXXC5	NA	NA	NA	1.13864	6.0623	6.35894e-08	NA	NA	NA	NA	NA	NA	1.09258	6.0623	5.46696e-05	NA	NA	NA	NA	NA	NA	-1.02154	6.0623	8.59066e-05	-0.869627	6.0623	0.0180261	NA	NA	NA
CYBRD1	NA	NA	NA	0.728121	5.31318	0.0161107	NA	NA	NA	NA	NA	NA	NA	NA	NA	NA	NA	NA	NA	NA	NA	NA	NA	NA	NA	NA	NA	NA	NA	NA
CYFIP2	NA	NA	NA	-0.739866	3.48994	0.0327011	NA	NA	NA	NA	NA	NA	NA	NA	NA	NA	NA	NA	NA	NA	NA	NA	NA	NA	NA	NA	NA	NA	NA	NA
CYP27B1	NA	NA	NA	NA	NA	NA	1.9651	2.66616	0.00562515	NA	NA	NA	NA	NA	NA	NA	NA	NA	NA	NA	NA	NA	NA	NA	NA	NA	NA	NA	NA	NA
CYP39A1	NA	NA	NA	-1.68791	0.310693	0.0144548	NA	NA	NA	NA	NA	NA	-2.22561	0.310693	0.0244053	NA	NA	NA	NA	NA	NA	NA	NA	NA	3.6587	0.310693	0.036255	NA	NA	NA
CYP7B1	NA	NA	NA	-2.26646	1.49143	0.000652714	NA	NA	NA	NA	NA	NA	NA	NA	NA	NA	NA	NA	NA	NA	NA	NA	NA	NA	NA	NA	NA	NA	NA	NA
CYREN	NA	NA	NA	0.495255	5.30386	0.0120798	NA	NA	NA	NA	NA	NA	NA	NA	NA	NA	NA	NA	NA	NA	NA	NA	NA	NA	NA	NA	NA	NA	NA	NA
CYSLTR2	NA	NA	NA	-1.44177	3.22307	0.000132175	NA	NA	NA	NA	NA	NA	NA	NA	NA	NA	NA	NA	NA	NA	NA	1.4309	3.22307	0.0118824	NA	NA	NA	NA	NA	NA
CYSTM1	NA	NA	NA	0.602632	8.11021	6.28961e-05	0.442725	8.11021	0.00445505	NA	NA	NA	NA	NA	NA	NA	NA	NA	NA	NA	NA	NA	NA	NA	NA	NA	NA	NA	NA	NA
CYTIP	NA	NA	NA	-0.6264	7.82868	0.00213955	NA	NA	NA	NA	NA	NA	-0.765934	7.82868	0.0211143	NA	NA	NA	NA	NA	NA	0.715098	7.82868	0.00876702	NA	NA	NA	NA	NA	NA
CYTL1	NA	NA	NA	1.34505	3.09553	0.0192424	1.67283	3.09553	0.00318409	NA	NA	NA	NA	NA	NA	NA	NA	NA	NA	NA	NA	NA	NA	NA	NA	NA	NA	NA	NA	NA
DAB2	NA	NA	NA	2.18239	6.55931	5.57516e-08	NA	NA	NA	NA	NA	NA	1.95059	6.55931	7.83188e-05	NA	NA	NA	NA	NA	NA	-1.75537	6.55931	0.000267982	-1.96628	6.55931	0.00156497	NA	NA	NA
DACH1	NA	NA	NA	-1.77008	1.73141	0.0191409	NA	NA	NA	NA	NA	NA	NA	NA	NA	NA	NA	NA	NA	NA	NA	NA	NA	NA	NA	NA	NA	NA	NA	NA
DAD1	NA	NA	NA	0.907529	7.5503	0.000136417	0.564167	7.5503	0.0256999	NA	NA	NA	NA	NA	NA	NA	NA	NA	NA	NA	NA	NA	NA	NA	NA	NA	NA	NA	NA	NA
DAP	NA	NA	NA	NA	NA	NA	NA	NA	NA	NA	NA	NA	0.566128	6.39589	0.0117695	NA	NA	NA	NA	NA	NA	NA	NA	NA	NA	NA	NA	NA	NA	NA
DBI	NA	NA	NA	0.548928	9.06394	0.0341238	NA	NA	NA	NA	NA	NA	NA	NA	NA	NA	NA	NA	NA	NA	NA	NA	NA	NA	NA	NA	NA	NA	NA	NA
DCAF16	NA	NA	NA	NA	NA	NA	NA	NA	NA	NA	NA	NA	NA	NA	NA	NA	NA	NA	NA	NA	NA	-0.576266	4.26373	0.0277906	NA	NA	NA	NA	NA	NA
DCDC1	NA	NA	NA	-1.84765	0.877027	0.00686168	NA	NA	NA	NA	NA	NA	NA	NA	NA	NA	NA	NA	NA	NA	NA	NA	NA	NA	NA	NA	NA	NA	NA	NA
DCTN2	NA	NA	NA	0.47113	6.1763	0.000863365	NA	NA	NA	NA	NA	NA	0.472317	6.1763	0.02275	NA	NA	NA	NA	NA	NA	NA	NA	NA	NA	NA	NA	NA	NA	NA
DCXR	NA	NA	NA	0.888146	6.5517	0.00707643	NA	NA	NA	NA	NA	NA	NA	NA	NA	NA	NA	NA	NA	NA	NA	NA	NA	NA	NA	NA	NA	NA	NA	NA
DDIT4L	NA	NA	NA	4.32289	0.647956	0.00275708	NA	NA	NA	NA	NA	NA	NA	NA	NA	NA	NA	NA	NA	NA	NA	NA	NA	NA	NA	NA	NA	NA	NA	NA
DENND4A	NA	NA	NA	-0.729041	7.56725	0.000579489	NA	NA	NA	NA	NA	NA	-0.738623	7.56725	0.038226	NA	NA	NA	NA	NA	NA	1.00266	7.56725	0.000316017	NA	NA	NA	NA	NA	NA
DENND5A	NA	NA	NA	-1.01372	8.11675	1.22876e-06	NA	NA	NA	NA	NA	NA	-0.959981	8.11675	0.00478647	NA	NA	NA	NA	NA	NA	0.936396	8.11675	0.000692112	NA	NA	NA	NA	NA	NA
DFFA	NA	NA	NA	0.605815	5.02445	0.000421113	NA	NA	NA	NA	NA	NA	0.578522	5.02445	0.0165428	NA	NA	NA	NA	NA	NA	-0.587076	5.02445	0.00988866	NA	NA	NA	NA	NA	NA
DGKH	NA	NA	NA	0.528697	5.94424	0.00808847	NA	NA	NA	NA	NA	NA	NA	NA	NA	NA	NA	NA	NA	NA	NA	NA	NA	NA	NA	NA	NA	NA	NA	NA
DGKZ	NA	NA	NA	0.500506	5.5464	0.000368669	NA	NA	NA	NA	NA	NA	0.482998	5.5464	0.0163825	NA	NA	NA	NA	NA	NA	-0.506076	5.5464	0.0065938	NA	NA	NA	NA	NA	NA
DHCR7	NA	NA	NA	-0.844635	2.17502	0.0441897	NA	NA	NA	NA	NA	NA	NA	NA	NA	NA	NA	NA	NA	NA	NA	NA	NA	NA	NA	NA	NA	NA	NA	NA
DHRS4	NA	NA	NA	NA	NA	NA	0.865914	4.93564	0.0371492	NA	NA	NA	NA	NA	NA	NA	NA	NA	NA	NA	NA	NA	NA	NA	NA	NA	NA	NA	NA	NA
DHRS4L2	NA	NA	NA	0.647269	5.75887	0.00627168	NA	NA	NA	NA	NA	NA	NA	NA	NA	NA	NA	NA	NA	NA	NA	NA	NA	NA	NA	NA	NA	NA	NA	NA
DHRS9	NA	NA	NA	1.06804	5.63117	0.00338988	NA	NA	NA	NA	NA	NA	NA	NA	NA	NA	NA	NA	NA	NA	NA	NA	NA	NA	NA	NA	NA	NA	NA	NA
DIRAS1	NA	NA	NA	1.96963	1.10574	0.00841908	NA	NA	NA	NA	NA	NA	NA	NA	NA	NA	NA	NA	NA	NA	NA	NA	NA	NA	NA	NA	NA	NA	NA	NA
DLG2	NA	NA	NA	-2.07226	1.73078	0.00148859	NA	NA	NA	NA	NA	NA	NA	NA	NA	NA	NA	NA	NA	NA	NA	NA	NA	NA	NA	NA	NA	NA	NA	NA
DLG3	NA	NA	NA	-1.69268	0.654433	0.00339979	NA	NA	NA	NA	NA	NA	-2.55227	0.654433	0.00185345	NA	NA	NA	NA	NA	NA	1.82689	0.654433	0.0450911	2.72725	0.654433	0.036255	NA	NA	NA
DLGAP1	NA	NA	NA	-3.05614	2.78547	1.69942e-09	NA	NA	NA	NA	NA	NA	-3.52138	2.78547	3.91162e-05	NA	NA	NA	NA	NA	NA	2.13775	2.78547	0.0055425	3.70017	2.78547	0.00297444	NA	NA	NA
DMAC2L	NA	NA	NA	0.591399	5.01947	0.0043218	NA	NA	NA	NA	NA	NA	NA	NA	NA	NA	NA	NA	NA	NA	NA	NA	NA	NA	NA	NA	NA	NA	NA	NA
DNAAF1	NA	NA	NA	-1.30374	3.5712	0.0221672	NA	NA	NA	NA	NA	NA	NA	NA	NA	NA	NA	NA	NA	NA	NA	NA	NA	NA	NA	NA	NA	NA	NA	NA
DNAH14	NA	NA	NA	-0.847242	2.90464	0.0465415	NA	NA	NA	NA	NA	NA	NA	NA	NA	NA	NA	NA	NA	NA	NA	NA	NA	NA	NA	NA	NA	NA	NA	NA
DNAH2	NA	NA	NA	-1.50368	1.17787	0.0148339	NA	NA	NA	NA	NA	NA	NA	NA	NA	NA	NA	NA	NA	NA	NA	NA	NA	NA	3.461	1.17787	0.0224624	NA	NA	NA
DNAH3	NA	NA	NA	-1.70804	1.2239	0.00648433	NA	NA	NA	NA	NA	NA	-3.06336	1.2239	0.00185345	NA	NA	NA	NA	NA	NA	NA	NA	NA	2.82301	1.2239	0.0488778	NA	NA	NA
DNAJB11	NA	NA	NA	0.530816	6.39786	0.0108067	NA	NA	NA	NA	NA	NA	NA	NA	NA	NA	NA	NA	NA	NA	NA	NA	NA	NA	NA	NA	NA	NA	NA	NA
DNAJC10	NA	NA	NA	0.813359	5.68172	2.47113e-05	NA	NA	NA	NA	NA	NA	NA	NA	NA	NA	NA	NA	NA	NA	NA	NA	NA	NA	NA	NA	NA	NA	NA	NA
DNASE2B	NA	NA	NA	NA	NA	NA	1.77449	4.41718	0.0101522	NA	NA	NA	NA	NA	NA	NA	NA	NA	NA	NA	NA	NA	NA	NA	NA	NA	NA	NA	NA	NA
DNPH1	NA	NA	NA	0.806391	5.83785	0.0428771	NA	NA	NA	NA	NA	NA	NA	NA	NA	NA	NA	NA	NA	NA	NA	NA	NA	NA	NA	NA	NA	NA	NA	NA
DPCD	NA	NA	NA	0.63842	3.71931	0.0255701	0.632048	3.71931	0.042752	NA	NA	NA	NA	NA	NA	NA	NA	NA	NA	NA	NA	NA	NA	NA	NA	NA	NA	NA	NA	NA
DPF3	NA	NA	NA	-1.64335	0.936993	0.00716935	NA	NA	NA	NA	NA	NA	-2.45541	0.936993	0.00662027	NA	NA	NA	NA	NA	NA	NA	NA	NA	NA	NA	NA	NA	NA	NA
DPM2	NA	NA	NA	0.693683	5.29608	0.00798616	NA	NA	NA	NA	NA	NA	NA	NA	NA	NA	NA	NA	NA	NA	NA	NA	NA	NA	NA	NA	NA	NA	NA	NA
DPP4	NA	NA	NA	2.28826	3.2132	0.000677267	NA	NA	NA	NA	NA	NA	NA	NA	NA	NA	NA	NA	NA	NA	NA	NA	NA	NA	NA	NA	NA	NA	NA	NA
DUSP23	NA	NA	NA	0.789286	6.39432	0.0138976	NA	NA	NA	NA	NA	NA	NA	NA	NA	NA	NA	NA	NA	NA	NA	NA	NA	NA	NA	NA	NA	NA	NA	NA
DUSP7	NA	NA	NA	1.27772	3.33623	0.00378191	NA	NA	NA	NA	NA	NA	NA	NA	NA	NA	NA	NA	NA	NA	NA	NA	NA	NA	NA	NA	NA	NA	NA	NA
DYNLL1	NA	NA	NA	0.761699	8.58144	0.00890221	NA	NA	NA	NA	NA	NA	NA	NA	NA	NA	NA	NA	NA	NA	NA	NA	NA	NA	NA	NA	NA	NA	NA	NA
DYNLRB2	NA	NA	NA	NA	NA	NA	1.5514	0.954937	0.042752	NA	NA	NA	NA	NA	NA	NA	NA	NA	NA	NA	NA	NA	NA	NA	NA	NA	NA	NA	NA	NA
DYRK2	NA	NA	NA	0.759137	4.31612	0.00507111	NA	NA	NA	NA	NA	NA	NA	NA	NA	NA	NA	NA	NA	NA	NA	NA	NA	NA	NA	NA	NA	NA	NA	NA
DYRK3	NA	NA	NA	1.06964	2.85477	0.0460911	NA	NA	NA	NA	NA	NA	NA	NA	NA	NA	NA	NA	NA	NA	NA	NA	NA	NA	NA	NA	NA	NA	NA	NA
DYSF	NA	NA	NA	0.881818	5.32991	0.0237186	NA	NA	NA	NA	NA	NA	NA	NA	NA	NA	NA	NA	NA	NA	NA	NA	NA	NA	NA	NA	NA	NA	NA	NA
DZANK1	NA	NA	NA	-1.03282	2.80964	0.000316995	NA	NA	NA	NA	NA	NA	-0.921719	2.80964	0.0408745	NA	NA	NA	NA	NA	NA	NA	NA	NA	NA	NA	NA	NA	NA	NA
EBI3	NA	NA	NA	-1.94399	2.84301	0.00424052	-1.7289	2.84301	0.01542	NA	NA	NA	-2.22681	2.84301	0.0335486	NA	NA	NA	NA	NA	NA	NA	NA	NA	NA	NA	NA	NA	NA	NA
ECE1	NA	NA	NA	-1.19592	4.52484	0.00387917	NA	NA	NA	NA	NA	NA	NA	NA	NA	NA	NA	NA	NA	NA	NA	NA	NA	NA	NA	NA	NA	NA	NA	NA
ECM1	NA	NA	NA	1.32725	3.91525	0.00180036	NA	NA	NA	NA	NA	NA	NA	NA	NA	NA	NA	NA	NA	NA	NA	NA	NA	NA	NA	NA	NA	NA	NA	NA
ECM2	NA	NA	NA	NA	NA	NA	-1.59897	0.781662	0.0431519	NA	NA	NA	NA	NA	NA	NA	NA	NA	NA	NA	NA	NA	NA	NA	NA	NA	NA	NA	NA	NA
ECT2L	NA	NA	NA	-1.29069	1.34021	0.0248278	NA	NA	NA	NA	NA	NA	-2.60208	1.34021	0.00285969	NA	NA	NA	NA	NA	NA	NA	NA	NA	NA	NA	NA	NA	NA	NA
EDA	NA	NA	NA	-1.92283	2.61725	0.000514873	NA	NA	NA	NA	NA	NA	NA	NA	NA	NA	NA	NA	NA	NA	NA	NA	NA	NA	NA	NA	NA	NA	NA	NA
EEPD1	NA	NA	NA	0.964297	6.77196	0.000133097	NA	NA	NA	NA	NA	NA	1.15855	6.77196	0.000539394	NA	NA	NA	NA	NA	NA	-1.05116	6.77196	0.000736637	-0.959195	6.77196	0.0288662	NA	NA	NA
ELANE	NA	NA	NA	-1.66743	1.92776	0.00749886	NA	NA	NA	NA	NA	NA	NA	NA	NA	NA	NA	NA	NA	NA	NA	NA	NA	NA	NA	NA	NA	NA	NA	NA
ELMO1	NA	NA	NA	-0.530051	7.49196	5.25506e-05	NA	NA	NA	NA	NA	NA	NA	NA	NA	NA	NA	NA	NA	NA	NA	0.614315	7.49196	0.000316017	NA	NA	NA	NA	NA	NA
ELMO2	NA	NA	NA	0.593137	4.39732	0.00302977	NA	NA	NA	NA	NA	NA	0.626597	4.39732	0.0249391	NA	NA	NA	NA	NA	NA	-0.638152	4.39732	0.0176159	NA	NA	NA	NA	NA	NA
EMILIN1	NA	NA	NA	1.50273	2.70778	0.0105586	NA	NA	NA	NA	NA	NA	NA	NA	NA	NA	NA	NA	NA	NA	NA	NA	NA	NA	NA	NA	NA	NA	NA	NA
EMP1	NA	NA	NA	1.25199	8.48782	0.000947644	NA	NA	NA	NA	NA	NA	NA	NA	NA	NA	NA	NA	NA	NA	NA	NA	NA	NA	NA	NA	NA	NA	NA	NA
EMP3	NA	NA	NA	0.681584	9.67553	0.00353599	0.549483	9.67553	0.0278745	NA	NA	NA	NA	NA	NA	NA	NA	NA	NA	NA	NA	NA	NA	NA	NA	NA	NA	NA	NA	NA
ENKUR	NA	NA	NA	NA	NA	NA	NA	NA	NA	NA	NA	NA	NA	NA	NA	NA	NA	NA	NA	NA	NA	NA	NA	NA	4.01242	0.875284	0.0186633	NA	NA	NA
ENO2	NA	NA	NA	1.39688	2.19856	0.0153825	NA	NA	NA	NA	NA	NA	NA	NA	NA	NA	NA	NA	NA	NA	NA	NA	NA	NA	NA	NA	NA	NA	NA	NA
ENPP3	NA	NA	NA	-2.27969	0.887667	0.00096533	NA	NA	NA	NA	NA	NA	NA	NA	NA	NA	NA	NA	NA	NA	NA	2.84128	0.887667	0.0169058	4.58717	0.887667	0.0232836	NA	NA	NA
ENTHD1	NA	NA	NA	NA	NA	NA	NA	NA	NA	6.34733	2.51507	0.0057526	NA	NA	NA	NA	NA	NA	NA	NA	NA	NA	NA	NA	NA	NA	NA	NA	NA	NA
ENTPD1	NA	NA	NA	-0.58894	6.30624	0.00687922	NA	NA	NA	NA	NA	NA	NA	NA	NA	NA	NA	NA	NA	NA	NA	0.668396	6.30624	0.031045	NA	NA	NA	NA	NA	NA
EPB41L4A	NA	NA	NA	-1.89779	3.0153	0.000154485	NA	NA	NA	NA	NA	NA	NA	NA	NA	NA	NA	NA	NA	NA	NA	NA	NA	NA	NA	NA	NA	NA	NA	NA
EPB41L5	NA	NA	NA	-1.09259	2.66298	0.00971989	NA	NA	NA	NA	NA	NA	NA	NA	NA	NA	NA	NA	NA	NA	NA	NA	NA	NA	NA	NA	NA	NA	NA	NA
EPHA4	NA	NA	NA	-1.93309	0.69048	0.00112876	NA	NA	NA	NA	NA	NA	-2.26521	0.69048	0.00890331	NA	NA	NA	NA	NA	NA	1.94324	0.69048	0.0375609	3.33015	0.69048	0.0367035	NA	NA	NA
ERCC6L	NA	NA	NA	NA	NA	NA	NA	NA	NA	NA	NA	NA	NA	NA	NA	-4.22981	0.169666	0.000197967	NA	NA	NA	NA	NA	NA	NA	NA	NA	NA	NA	NA
EREG	NA	NA	NA	-0.93279	8.53339	0.0418618	NA	NA	NA	NA	NA	NA	NA	NA	NA	NA	NA	NA	NA	NA	NA	NA	NA	NA	NA	NA	NA	NA	NA	NA
ERI2	NA	NA	NA	-0.895057	4.53627	0.000154485	NA	NA	NA	NA	NA	NA	-0.782553	4.53627	0.0369904	NA	NA	NA	NA	NA	NA	0.833387	4.53627	0.0137555	1.11139	4.53627	0.0233131	NA	NA	NA
ESYT2	NA	NA	NA	-0.537473	7.43376	0.00239472	NA	NA	NA	NA	NA	NA	-0.693463	7.43376	0.0133557	NA	NA	NA	NA	NA	NA	0.827599	7.43376	0.000299889	NA	NA	NA	NA	NA	NA
ETV3	NA	NA	NA	-0.605724	5.59905	0.0255352	NA	NA	NA	NA	NA	NA	NA	NA	NA	NA	NA	NA	NA	NA	NA	NA	NA	NA	NA	NA	NA	NA	NA	NA
EVA1C	NA	NA	NA	-1.01538	3.88372	0.00175799	NA	NA	NA	NA	NA	NA	NA	NA	NA	NA	NA	NA	NA	NA	NA	NA	NA	NA	NA	NA	NA	NA	NA	NA
EXOC3L4	NA	NA	NA	-2.65508	0.124153	8.16034e-05	NA	NA	NA	NA	NA	NA	-4.21709	0.124153	1.37768e-05	NA	NA	NA	NA	NA	NA	NA	NA	NA	NA	NA	NA	NA	NA	NA
EXTL3	NA	NA	NA	-0.928272	3.62625	0.0210956	NA	NA	NA	NA	NA	NA	NA	NA	NA	NA	NA	NA	NA	NA	NA	NA	NA	NA	NA	NA	NA	NA	NA	NA
F10	NA	NA	NA	-1.9462	0.368354	0.0016517	NA	NA	NA	NA	NA	NA	-2.78113	0.368354	0.00140302	NA	NA	NA	NA	NA	NA	1.98109	0.368354	0.0473232	5.23677	0.368354	0.00212954	NA	NA	NA
F13A1	NA	NA	NA	-0.994465	6.07405	0.0341238	NA	NA	NA	NA	NA	NA	NA	NA	NA	NA	NA	NA	NA	NA	NA	NA	NA	NA	NA	NA	NA	NA	NA	NA
F2R	NA	NA	NA	-1.45034	0.999058	0.00261186	NA	NA	NA	NA	NA	NA	-1.52532	0.999058	0.0415233	NA	NA	NA	NA	NA	NA	2.06985	0.999058	0.0041571	2.42371	0.999058	0.0335308	NA	NA	NA
FAAH	NA	NA	NA	-0.916711	2.24398	0.0315977	NA	NA	NA	NA	NA	NA	NA	NA	NA	NA	NA	NA	NA	NA	NA	NA	NA	NA	NA	NA	NA	NA	NA	NA
FAAH2	NA	NA	NA	-1.86563	0.835763	0.00404563	NA	NA	NA	NA	NA	NA	-3.57429	0.835763	0.000369618	NA	NA	NA	NA	NA	NA	NA	NA	NA	NA	NA	NA	NA	NA	NA
FABP5	NA	NA	NA	1.276	10.1163	9.93318e-05	NA	NA	NA	NA	NA	NA	NA	NA	NA	NA	NA	NA	NA	NA	NA	NA	NA	NA	NA	NA	NA	NA	NA	NA
FAIM	NA	NA	NA	1.30267	5.2728	9.93329e-05	0.928295	5.2728	0.00562515	NA	NA	NA	NA	NA	NA	NA	NA	NA	NA	NA	NA	NA	NA	NA	NA	NA	NA	NA	NA	NA
FAM110B	NA	NA	NA	-0.954756	4.13133	0.00276553	NA	NA	NA	NA	NA	NA	NA	NA	NA	NA	NA	NA	NA	NA	NA	NA	NA	NA	NA	NA	NA	NA	NA	NA
FAM111B	NA	NA	NA	2.6184	0.600207	0.0167954	NA	NA	NA	NA	NA	NA	NA	NA	NA	NA	NA	NA	NA	NA	NA	NA	NA	NA	NA	NA	NA	NA	NA	NA
FAM149A	NA	NA	NA	-2.6388	0.710479	0.000138688	NA	NA	NA	NA	NA	NA	NA	NA	NA	NA	NA	NA	NA	NA	NA	NA	NA	NA	NA	NA	NA	NA	NA	NA
FAM169A	NA	NA	NA	-1.70931	0.548652	0.00604192	NA	NA	NA	NA	NA	NA	-3.38684	0.548652	0.000197227	NA	NA	NA	NA	NA	NA	NA	NA	NA	NA	NA	NA	NA	NA	NA
FAM20C	NA	NA	NA	1.31616	6.87429	3.47614e-06	NA	NA	NA	NA	NA	NA	1.1587	6.87429	0.00200913	NA	NA	NA	NA	NA	NA	NA	NA	NA	NA	NA	NA	NA	NA	NA
FAM227B	NA	NA	NA	-1.2019	1.73798	0.0239282	NA	NA	NA	NA	NA	NA	-1.77558	1.73798	0.0306481	NA	NA	NA	NA	NA	NA	NA	NA	NA	NA	NA	NA	NA	NA	NA
FAM72B	NA	NA	NA	-1.2676	1.1652	0.0167954	NA	NA	NA	NA	NA	NA	-2.64589	1.1652	0.000744514	NA	NA	NA	NA	NA	NA	1.7902	1.1652	0.0277906	NA	NA	NA	NA	NA	NA
FAM72C	NA	NA	NA	-1.62566	0.617599	0.00040913	NA	NA	NA	3.40828	0.617599	0.0338077	-2.3803	0.617599	0.000350153	NA	NA	NA	NA	NA	NA	2.78157	0.617599	5.31721e-05	5.03394	0.617599	7.86856e-05	NA	NA	NA
FAM72D	NA	NA	NA	-1.09766	1.32236	0.0497219	NA	NA	NA	NA	NA	NA	NA	NA	NA	NA	NA	NA	NA	NA	NA	1.78984	1.32236	0.0324023	NA	NA	NA	NA	NA	NA
FAM81B	NA	NA	NA	NA	NA	NA	NA	NA	NA	NA	NA	NA	NA	NA	NA	NA	NA	NA	NA	NA	NA	NA	NA	NA	3.25229	0.882758	0.0268281	NA	NA	NA
FAM83F	NA	NA	NA	-2.19304	0.327006	0.000324152	NA	NA	NA	NA	NA	NA	-3.2275	0.327006	0.000190265	NA	NA	NA	NA	NA	NA	1.95215	0.327006	0.0407966	3.25347	0.327006	0.0277707	NA	NA	NA
FAM83G	NA	NA	NA	-0.95056	2.20919	0.0425945	NA	NA	NA	NA	NA	NA	NA	NA	NA	NA	NA	NA	NA	NA	NA	NA	NA	NA	NA	NA	NA	NA	NA	NA
FARP1	NA	NA	NA	-0.771395	5.58134	0.00338772	NA	NA	NA	NA	NA	NA	NA	NA	NA	NA	NA	NA	NA	NA	NA	0.945507	5.58134	0.0103242	NA	NA	NA	NA	NA	NA
FBLN7	NA	NA	NA	-1.7461	0.769229	0.00739013	NA	NA	NA	NA	NA	NA	-2.00704	0.769229	0.0434771	NA	NA	NA	NA	NA	NA	NA	NA	NA	NA	NA	NA	NA	NA	NA
FBP1	NA	NA	NA	0.729344	9.73882	0.011946	NA	NA	NA	NA	NA	NA	NA	NA	NA	NA	NA	NA	NA	NA	NA	NA	NA	NA	NA	NA	NA	NA	NA	NA
FBXL2	NA	NA	NA	-1.34814	2.32733	0.0111911	NA	NA	NA	NA	NA	NA	NA	NA	NA	NA	NA	NA	NA	NA	NA	NA	NA	NA	NA	NA	NA	NA	NA	NA
FBXO15	NA	NA	NA	1.45803	1.98577	0.022685	NA	NA	NA	NA	NA	NA	NA	NA	NA	NA	NA	NA	NA	NA	NA	NA	NA	NA	NA	NA	NA	NA	NA	NA
FCER1A	NA	NA	NA	NA	NA	NA	3.30747	0.897263	0.00297459	NA	NA	NA	NA	NA	NA	NA	NA	NA	NA	NA	NA	3.87331	0.897263	0.00147329	NA	NA	NA	NA	NA	NA
FCGR2A	NA	NA	NA	-0.557205	8.36534	0.00165014	NA	NA	NA	NA	NA	NA	NA	NA	NA	NA	NA	NA	NA	NA	NA	NA	NA	NA	NA	NA	NA	NA	NA	NA
FCHSD2	NA	NA	NA	-0.604753	7.03166	0.00261021	NA	NA	NA	NA	NA	NA	NA	NA	NA	NA	NA	NA	NA	NA	NA	0.773477	7.03166	0.00399571	NA	NA	NA	NA	NA	NA
FCMR	NA	NA	NA	1.57703	3.83786	0.00238995	NA	NA	NA	NA	NA	NA	NA	NA	NA	NA	NA	NA	NA	NA	NA	NA	NA	NA	NA	NA	NA	NA	NA	NA
FCN1	NA	NA	NA	NA	NA	NA	NA	NA	NA	NA	NA	NA	NA	NA	NA	NA	NA	NA	NA	NA	NA	1.49918	6.63264	0.0292704	NA	NA	NA	NA	NA	NA
FCRLB	NA	NA	NA	NA	NA	NA	1.27194	2.59992	0.0289371	NA	NA	NA	NA	NA	NA	NA	NA	NA	NA	NA	NA	NA	NA	NA	NA	NA	NA	NA	NA	NA
FDX1	NA	NA	NA	0.635167	8.32955	0.0180836	0.726115	8.32955	0.00946831	NA	NA	NA	NA	NA	NA	NA	NA	NA	NA	NA	NA	NA	NA	NA	NA	NA	NA	NA	NA	NA
FERMT1	NA	NA	NA	NA	NA	NA	NA	NA	NA	NA	NA	NA	NA	NA	NA	NA	NA	NA	NA	NA	NA	NA	NA	NA	3.788	0.806377	0.0391164	NA	NA	NA
FES	NA	NA	NA	-0.717741	5.7705	0.000169094	-0.468426	5.7705	0.0394944	NA	NA	NA	NA	NA	NA	NA	NA	NA	NA	NA	NA	NA	NA	NA	NA	NA	NA	NA	NA	NA
FFAR2	NA	NA	NA	-1.59152	2.62855	0.00120924	NA	NA	NA	NA	NA	NA	NA	NA	NA	NA	NA	NA	NA	NA	NA	NA	NA	NA	NA	NA	NA	NA	NA	NA
FGD1	NA	NA	NA	-2.16031	0.518982	0.000426296	NA	NA	NA	NA	NA	NA	-4.3838	0.518982	3.56156e-06	NA	NA	NA	NA	NA	NA	NA	NA	NA	2.69186	0.518982	0.0478803	NA	NA	NA
FGF13	NA	NA	NA	-2.01347	1.19379	0.00207116	NA	NA	NA	NA	NA	NA	-2.41302	1.19379	0.0145623	NA	NA	NA	NA	NA	NA	NA	NA	NA	NA	NA	NA	NA	NA	NA
FGF14	NA	NA	NA	-1.64258	0.956396	0.0302659	NA	NA	NA	NA	NA	NA	NA	NA	NA	NA	NA	NA	NA	NA	NA	NA	NA	NA	6.2424	0.956396	0.0118714	NA	NA	NA
FGL2	NA	NA	NA	-1.21519	6.44466	6.18416e-06	NA	NA	NA	NA	NA	NA	-1.07338	6.44466	0.0150895	NA	NA	NA	NA	NA	NA	1.18406	6.44466	0.00111808	NA	NA	NA	NA	NA	NA
FHL1	NA	NA	NA	-1.35747	5.46862	0.011946	NA	NA	NA	NA	NA	NA	NA	NA	NA	NA	NA	NA	NA	NA	NA	NA	NA	NA	NA	NA	NA	NA	NA	NA
FLRT2	NA	NA	NA	2.38641	4.82774	3.91942e-05	NA	NA	NA	NA	NA	NA	NA	NA	NA	NA	NA	NA	NA	NA	NA	NA	NA	NA	NA	NA	NA	NA	NA	NA
FLT3	NA	NA	NA	-1.44869	3.62052	0.00965432	-1.56517	3.62052	0.00710765	NA	NA	NA	NA	NA	NA	NA	NA	NA	NA	NA	NA	NA	NA	NA	NA	NA	NA	NA	NA	NA
FN1	NA	NA	NA	1.30203	9.912	0.0130112	NA	NA	NA	NA	NA	NA	NA	NA	NA	NA	NA	NA	NA	NA	NA	NA	NA	NA	NA	NA	NA	NA	NA	NA
FN3K	NA	NA	NA	-1.52365	2.3061	0.000244273	NA	NA	NA	NA	NA	NA	NA	NA	NA	NA	NA	NA	NA	NA	NA	NA	NA	NA	NA	NA	NA	NA	NA	NA
FOSL1	NA	NA	NA	-1.23941	4.40438	0.000362877	NA	NA	NA	NA	NA	NA	NA	NA	NA	NA	NA	NA	NA	NA	NA	NA	NA	NA	NA	NA	NA	NA	NA	NA
FOXJ1	NA	NA	NA	2.23789	0.745756	0.0185216	3.72098	0.745756	5.07393e-05	NA	NA	NA	NA	NA	NA	NA	NA	NA	NA	NA	NA	NA	NA	NA	NA	NA	NA	NA	NA	NA
FPR2	NA	NA	NA	-0.98563	5.75186	0.010323	NA	NA	NA	NA	NA	NA	NA	NA	NA	NA	NA	NA	NA	NA	NA	NA	NA	NA	NA	NA	NA	NA	NA	NA
FPR3	NA	NA	NA	0.90245	7.95982	0.000403723	NA	NA	NA	NA	NA	NA	NA	NA	NA	NA	NA	NA	NA	NA	NA	-0.802148	7.95982	0.0132633	-0.981284	7.95982	0.0274395	NA	NA	NA
FRMD4A	NA	NA	NA	-0.640123	7.86618	0.0025848	NA	NA	NA	NA	NA	NA	NA	NA	NA	NA	NA	NA	NA	NA	NA	NA	NA	NA	NA	NA	NA	NA	NA	NA
FRMD4B	NA	NA	NA	0.49792	7.74338	0.0287249	NA	NA	NA	NA	NA	NA	NA	NA	NA	NA	NA	NA	NA	NA	NA	NA	NA	NA	NA	NA	NA	NA	NA	NA
FSTL3	NA	NA	NA	-0.852439	2.75107	0.0194889	NA	NA	NA	NA	NA	NA	NA	NA	NA	NA	NA	NA	NA	NA	NA	NA	NA	NA	NA	NA	NA	NA	NA	NA
FUT1	NA	NA	NA	-1.9899	0.40078	0.00236979	NA	NA	NA	NA	NA	NA	-3.18887	0.40078	0.000652763	NA	NA	NA	NA	NA	NA	2.03655	0.40078	0.043954	NA	NA	NA	NA	NA	NA
FUT10	NA	NA	NA	-0.924435	3.66484	0.00593372	NA	NA	NA	NA	NA	NA	NA	NA	NA	NA	NA	NA	NA	NA	NA	NA	NA	NA	NA	NA	NA	NA	NA	NA
FXYD1	NA	NA	NA	1.63308	1.89251	0.00499777	NA	NA	NA	NA	NA	NA	NA	NA	NA	NA	NA	NA	NA	NA	NA	NA	NA	NA	NA	NA	NA	NA	NA	NA
FZD4	NA	NA	NA	-1.93287	2.25453	0.000807877	NA	NA	NA	NA	NA	NA	NA	NA	NA	NA	NA	NA	NA	NA	NA	NA	NA	NA	NA	NA	NA	NA	NA	NA
FZD5	NA	NA	NA	1.66319	3.36135	0.000154485	NA	NA	NA	NA	NA	NA	1.50159	3.36135	0.00890331	NA	NA	NA	NA	NA	NA	-1.6187	3.36135	0.00357499	-1.48401	3.36135	0.0454356	NA	NA	NA
GABARAP	NA	NA	NA	1.21432	8.3574	0.0210582	NA	NA	NA	NA	NA	NA	NA	NA	NA	NA	NA	NA	NA	NA	NA	NA	NA	NA	NA	NA	NA	NA	NA	NA
GABARAPL1	NA	NA	NA	-0.490401	7.52028	0.00685921	NA	NA	NA	NA	NA	NA	NA	NA	NA	NA	NA	NA	NA	NA	NA	NA	NA	NA	NA	NA	NA	NA	NA	NA
GADD45A	NA	NA	NA	-0.85041	4.9698	0.0117739	NA	NA	NA	NA	NA	NA	NA	NA	NA	NA	NA	NA	NA	NA	NA	NA	NA	NA	NA	NA	NA	NA	NA	NA
GAL	NA	NA	NA	3.67843	2.68788	0.0169991	NA	NA	NA	NA	NA	NA	NA	NA	NA	NA	NA	NA	NA	NA	NA	NA	NA	NA	NA	NA	NA	NA	NA	NA
GALK1	NA	NA	NA	0.692797	5.10363	0.0303078	NA	NA	NA	NA	NA	NA	NA	NA	NA	NA	NA	NA	NA	NA	NA	NA	NA	NA	NA	NA	NA	NA	NA	NA
GALM	NA	NA	NA	0.632452	6.42842	0.0231662	NA	NA	NA	NA	NA	NA	NA	NA	NA	NA	NA	NA	NA	NA	NA	NA	NA	NA	NA	NA	NA	NA	NA	NA
GARS1	NA	NA	NA	0.61741	6.18369	0.000224747	NA	NA	NA	NA	NA	NA	0.564481	6.18369	0.0195982	NA	NA	NA	NA	NA	NA	NA	NA	NA	NA	NA	NA	NA	NA	NA
GASK1B	NA	NA	NA	1.15792	6.12569	8.63219e-05	NA	NA	NA	NA	NA	NA	NA	NA	NA	NA	NA	NA	NA	NA	NA	NA	NA	NA	NA	NA	NA	NA	NA	NA
GATA3	NA	NA	NA	-1.34776	2.06637	0.00798616	NA	NA	NA	NA	NA	NA	NA	NA	NA	NA	NA	NA	NA	NA	NA	NA	NA	NA	NA	NA	NA	NA	NA	NA
GATD3	NA	NA	NA	1.50643	4.16705	0.0341238	NA	NA	NA	NA	NA	NA	NA	NA	NA	NA	NA	NA	NA	NA	NA	NA	NA	NA	NA	NA	NA	NA	NA	NA
GATM	NA	NA	NA	NA	NA	NA	NA	NA	NA	NA	NA	NA	NA	NA	NA	NA	NA	NA	NA	NA	NA	1.36518	3.58374	0.0216458	NA	NA	NA	NA	NA	NA
GBE1	NA	NA	NA	-0.54532	6.73495	0.00710272	NA	NA	NA	NA	NA	NA	NA	NA	NA	NA	NA	NA	NA	NA	NA	0.701081	6.73495	0.0103242	NA	NA	NA	NA	NA	NA
GBP1	NA	NA	NA	-0.897836	5.8619	0.00692272	NA	NA	NA	NA	NA	NA	NA	NA	NA	NA	NA	NA	NA	NA	NA	NA	NA	NA	NA	NA	NA	NA	NA	NA
GBP2	NA	NA	NA	-0.790756	6.30089	0.00248465	NA	NA	NA	NA	NA	NA	NA	NA	NA	NA	NA	NA	NA	NA	NA	NA	NA	NA	NA	NA	NA	NA	NA	NA
GBP4	NA	NA	NA	-1.27689	4.27252	7.93388e-05	NA	NA	NA	NA	NA	NA	NA	NA	NA	NA	NA	NA	NA	NA	NA	NA	NA	NA	NA	NA	NA	NA	NA	NA
GCH1	NA	NA	NA	-1.48186	5.63391	8.88229e-05	NA	NA	NA	NA	NA	NA	-1.58977	5.63391	0.0113255	NA	NA	NA	NA	NA	NA	1.49516	5.63391	0.00716675	NA	NA	NA	NA	NA	NA
GDF9	NA	NA	NA	-1.65168	0.45095	0.0037044	NA	NA	NA	NA	NA	NA	-1.97517	0.45095	0.0140507	NA	NA	NA	NA	NA	NA	1.99666	0.45095	0.0207844	NA	NA	NA	NA	NA	NA
GEMIN7	NA	NA	NA	1.13718	3.79764	0.0044362	NA	NA	NA	NA	NA	NA	NA	NA	NA	NA	NA	NA	NA	NA	NA	NA	NA	NA	NA	NA	NA	NA	NA	NA
GFPT2	NA	NA	NA	-1.32854	0.923158	0.0371891	NA	NA	NA	NA	NA	NA	-2.37327	0.923158	0.0105038	NA	NA	NA	NA	NA	NA	NA	NA	NA	5.9711	0.923158	0.00212954	NA	NA	NA
GINS2	NA	NA	NA	NA	NA	NA	1.37439	1.31803	0.013442	NA	NA	NA	NA	NA	NA	NA	NA	NA	NA	NA	NA	NA	NA	NA	NA	NA	NA	NA	NA	NA
GKAP1	NA	NA	NA	-0.913315	3.5286	0.000631166	NA	NA	NA	NA	NA	NA	NA	NA	NA	NA	NA	NA	NA	NA	NA	NA	NA	NA	NA	NA	NA	NA	NA	NA
GLCE	NA	NA	NA	0.46979	4.59241	0.0126635	NA	NA	NA	NA	NA	NA	NA	NA	NA	NA	NA	NA	NA	NA	NA	-0.534425	4.59241	0.0406653	NA	NA	NA	NA	NA	NA
GLE1	NA	NA	NA	0.490458	4.77518	0.00404563	NA	NA	NA	NA	NA	NA	0.574529	4.77518	0.0150895	NA	NA	NA	NA	NA	NA	-0.566954	4.77518	0.0119935	NA	NA	NA	NA	NA	NA
GLIS2	NA	NA	NA	-1.90557	0.387611	0.00309751	NA	NA	NA	NA	NA	NA	-2.00014	0.387611	0.0295409	NA	NA	NA	NA	NA	NA	2.08175	0.387611	0.0324023	NA	NA	NA	NA	NA	NA
GLMP	NA	NA	NA	0.981628	4.86284	0.00128609	NA	NA	NA	NA	NA	NA	1.28877	4.86284	0.000957134	NA	NA	NA	NA	NA	NA	-1.17085	4.86284	0.0023439	-1.27813	4.86284	0.0105818	NA	NA	NA
GML	NA	NA	NA	-1.84156	0.284896	0.00803214	NA	NA	NA	NA	NA	NA	-2.3308	0.284896	0.020243	NA	NA	NA	NA	NA	NA	NA	NA	NA	NA	NA	NA	NA	NA	NA
GNLY	NA	NA	NA	-1.29669	2.80693	0.0226317	NA	NA	NA	NA	NA	NA	NA	NA	NA	NA	NA	NA	NA	NA	NA	2.3026	2.80693	0.0055425	NA	NA	NA	NA	NA	NA
GOLGA7B	NA	NA	NA	2.03603	2.44769	0.00230654	NA	NA	NA	NA	NA	NA	NA	NA	NA	NA	NA	NA	NA	NA	NA	NA	NA	NA	NA	NA	NA	NA	NA	NA
GOLGB1	NA	NA	NA	-0.594719	7.13344	0.000147166	NA	NA	NA	NA	NA	NA	NA	NA	NA	NA	NA	NA	NA	NA	NA	NA	NA	NA	NA	NA	NA	NA	NA	NA
GON7	NA	NA	NA	0.701555	5.08962	0.00549969	NA	NA	NA	NA	NA	NA	NA	NA	NA	NA	NA	NA	NA	NA	NA	NA	NA	NA	NA	NA	NA	NA	NA	NA
GPAT2	NA	NA	NA	1.88304	2.03163	0.0251774	NA	NA	NA	NA	NA	NA	NA	NA	NA	NA	NA	NA	NA	NA	NA	NA	NA	NA	NA	NA	NA	NA	NA	NA
GPATCH4	NA	NA	NA	0.526271	4.95178	0.0478028	NA	NA	NA	NA	NA	NA	NA	NA	NA	NA	NA	NA	NA	NA	NA	NA	NA	NA	NA	NA	NA	NA	NA	NA
GPC3	NA	NA	NA	NA	NA	NA	NA	NA	NA	NA	NA	NA	NA	NA	NA	NA	NA	NA	NA	NA	NA	2.21208	1.98889	0.00357958	3.42494	1.98889	0.00639758	NA	NA	NA
GPC4	NA	NA	NA	2.97847	5.41099	0.00105057	NA	NA	NA	NA	NA	NA	NA	NA	NA	NA	NA	NA	NA	NA	NA	NA	NA	NA	NA	NA	NA	NA	NA	NA
GPD1	NA	NA	NA	-1.33785	3.41797	0.0251655	NA	NA	NA	NA	NA	NA	NA	NA	NA	NA	NA	NA	NA	NA	NA	NA	NA	NA	NA	NA	NA	NA	NA	NA
GPNMB	NA	NA	NA	0.812947	10.5132	0.000766105	0.517119	10.5132	0.046461	NA	NA	NA	NA	NA	NA	NA	NA	NA	NA	NA	NA	NA	NA	NA	NA	NA	NA	NA	NA	NA
GPR132	NA	NA	NA	-1.46523	6.14154	6.25974e-06	NA	NA	NA	NA	NA	NA	-1.72006	6.14154	0.000917284	NA	NA	NA	NA	NA	NA	1.34112	6.14154	0.00329612	NA	NA	NA	NA	NA	NA
GPR153	NA	NA	NA	-1.07037	2.83348	0.00831278	NA	NA	NA	NA	NA	NA	NA	NA	NA	NA	NA	NA	NA	NA	NA	NA	NA	NA	2.02741	2.83348	0.036255	NA	NA	NA
GPR155	NA	NA	NA	-0.782254	4.2826	0.0191092	NA	NA	NA	NA	NA	NA	NA	NA	NA	NA	NA	NA	NA	NA	NA	NA	NA	NA	NA	NA	NA	NA	NA	NA
GPR176	NA	NA	NA	-1.38114	0.879932	0.0243879	NA	NA	NA	NA	NA	NA	-2.10074	0.879932	0.0216667	NA	NA	NA	NA	NA	NA	NA	NA	NA	3.36988	0.879932	0.0258783	NA	NA	NA
GPR82	NA	NA	NA	1.17534	2.68573	0.026569	NA	NA	NA	NA	NA	NA	NA	NA	NA	NA	NA	NA	NA	NA	NA	NA	NA	NA	NA	NA	NA	NA	NA	NA
GPX3	NA	NA	NA	-0.963111	6.73679	0.00918506	NA	NA	NA	NA	NA	NA	NA	NA	NA	NA	NA	NA	NA	NA	NA	NA	NA	NA	NA	NA	NA	NA	NA	NA
GRIN2A	NA	NA	NA	-2.16453	0.645817	0.00309742	NA	NA	NA	NA	NA	NA	NA	NA	NA	NA	NA	NA	NA	NA	NA	NA	NA	NA	NA	NA	NA	NA	NA	NA
GRINA	NA	NA	NA	-0.584265	8.48505	0.000506477	NA	NA	NA	NA	NA	NA	NA	NA	NA	NA	NA	NA	NA	NA	NA	NA	NA	NA	NA	NA	NA	NA	NA	NA
GSDME	NA	NA	NA	1.56849	5.18966	0.000326262	NA	NA	NA	NA	NA	NA	1.37123	5.18966	0.0216414	NA	NA	NA	NA	NA	NA	NA	NA	NA	NA	NA	NA	NA	NA	NA
GSN	NA	NA	NA	0.784741	8.91154	0.00499337	NA	NA	NA	NA	NA	NA	NA	NA	NA	NA	NA	NA	NA	NA	NA	NA	NA	NA	NA	NA	NA	NA	NA	NA
GSTA1	NA	NA	NA	2.07761	1.09094	0.0193949	1.6194	1.09094	0.0489424	5.4602	1.09094	0.00929712	NA	NA	NA	NA	NA	NA	NA	NA	NA	NA	NA	NA	NA	NA	NA	NA	NA	NA
GUF1	NA	NA	NA	0.637174	4.47382	0.00092391	NA	NA	NA	NA	NA	NA	0.567356	4.47382	0.0402779	NA	NA	NA	NA	NA	NA	NA	NA	NA	NA	NA	NA	NA	NA	NA
GUK1	NA	NA	NA	0.495057	8.18146	0.0378847	NA	NA	NA	NA	NA	NA	NA	NA	NA	NA	NA	NA	NA	NA	NA	NA	NA	NA	NA	NA	NA	NA	NA	NA
H2AC6	NA	NA	NA	1.11905	5.3472	0.0106543	NA	NA	NA	NA	NA	NA	NA	NA	NA	NA	NA	NA	NA	NA	NA	-1.46969	5.3472	0.00860875	NA	NA	NA	NA	NA	NA
H2BC6	NA	NA	NA	1.26234	2.64476	0.0349026	NA	NA	NA	NA	NA	NA	NA	NA	NA	NA	NA	NA	NA	NA	NA	NA	NA	NA	NA	NA	NA	NA	NA	NA
HAGHL	NA	NA	NA	0.709775	5.01519	0.00535097	NA	NA	NA	NA	NA	NA	NA	NA	NA	NA	NA	NA	NA	NA	NA	NA	NA	NA	NA	NA	NA	NA	NA	NA
HAPLN3	NA	NA	NA	-1.14704	2.44213	0.0135468	NA	NA	NA	NA	NA	NA	NA	NA	NA	NA	NA	NA	NA	NA	NA	NA	NA	NA	NA	NA	NA	NA	NA	NA
HAS1	NA	NA	NA	-2.70992	1.60834	3.88764e-07	NA	NA	NA	NA	NA	NA	-2.82153	1.60834	0.00102736	NA	NA	NA	NA	NA	NA	3.44221	1.60834	5.31721e-05	NA	NA	NA	NA	NA	NA
HAS2	NA	NA	NA	-2.43383	0.890867	0.000136971	NA	NA	NA	NA	NA	NA	-3.39073	0.890867	0.000469665	NA	NA	NA	NA	NA	NA	2.91104	0.890867	0.0041571	5.61445	0.890867	0.00380019	NA	NA	NA
HCFC1R1	NA	NA	NA	0.822674	6.21056	0.00594785	NA	NA	NA	NA	NA	NA	NA	NA	NA	NA	NA	NA	NA	NA	NA	NA	NA	NA	NA	NA	NA	NA	NA	NA
HCN3	NA	NA	NA	-1.53039	0.847599	0.00236979	NA	NA	NA	NA	NA	NA	-2.0868	0.847599	0.00352778	NA	NA	NA	NA	NA	NA	NA	NA	NA	NA	NA	NA	NA	NA	NA
HDHD3	NA	NA	NA	-0.789323	3.86384	0.0167508	NA	NA	NA	NA	NA	NA	NA	NA	NA	NA	NA	NA	NA	NA	NA	NA	NA	NA	NA	NA	NA	NA	NA	NA
HECW2	NA	NA	NA	-1.9634	1.57781	0.00037811	NA	NA	NA	NA	NA	NA	-1.98562	1.57781	0.020617	NA	NA	NA	NA	NA	NA	2.51592	1.57781	0.00257526	NA	NA	NA	NA	NA	NA
HEPH	NA	NA	NA	-2.24619	0.331417	0.000340907	NA	NA	NA	NA	NA	NA	-3.42479	0.331417	0.000190265	NA	NA	NA	NA	NA	NA	2.12951	0.331417	0.0299087	3.81936	0.331417	0.0215307	NA	NA	NA
HIF3A	NA	NA	NA	-1.80928	0.783731	0.0125495	NA	NA	NA	NA	NA	NA	NA	NA	NA	NA	NA	NA	NA	NA	NA	NA	NA	NA	NA	NA	NA	NA	NA	NA
HIPK2	NA	NA	NA	-0.439706	8.02686	0.0358952	NA	NA	NA	NA	NA	NA	NA	NA	NA	NA	NA	NA	NA	NA	NA	NA	NA	NA	NA	NA	NA	NA	NA	NA
HK2	NA	NA	NA	1.16428	6.62188	0.000224354	NA	NA	NA	NA	NA	NA	NA	NA	NA	NA	NA	NA	NA	NA	NA	NA	NA	NA	-1.39241	6.62188	0.00670678	NA	NA	NA
HK3	NA	NA	NA	0.758816	5.46719	0.00338343	NA	NA	NA	NA	NA	NA	NA	NA	NA	NA	NA	NA	NA	NA	NA	NA	NA	NA	NA	NA	NA	NA	NA	NA
HLA.A	NA	NA	NA	-0.472917	10.8203	0.026417	NA	NA	NA	NA	NA	NA	NA	NA	NA	NA	NA	NA	NA	NA	NA	NA	NA	NA	NA	NA	NA	NA	NA	NA
HLA.DOA	NA	NA	NA	-1.15884	5.43169	0.000198915	NA	NA	NA	NA	NA	NA	NA	NA	NA	NA	NA	NA	NA	NA	NA	1.12687	5.43169	0.0110796	NA	NA	NA	NA	NA	NA
HLA.DOB	NA	NA	NA	-2.12131	0.932325	0.000679537	NA	NA	NA	NA	NA	NA	-2.37646	0.932325	0.0124548	NA	NA	NA	NA	NA	NA	NA	NA	NA	NA	NA	NA	NA	NA	NA
HLA.DPA1	NA	NA	NA	-0.793122	10.5261	0.000852482	NA	NA	NA	NA	NA	NA	NA	NA	NA	NA	NA	NA	NA	NA	NA	0.981459	10.5261	0.0012911	NA	NA	NA	NA	NA	NA
HLA.DPB1	NA	NA	NA	-0.710121	10.6844	0.00189459	NA	NA	NA	NA	NA	NA	NA	NA	NA	NA	NA	NA	NA	NA	NA	0.99007	10.6844	0.000660898	NA	NA	NA	NA	NA	NA
HLA.DQA1	NA	NA	NA	-1.07979	9.54421	0.00084165	NA	NA	NA	NA	NA	NA	NA	NA	NA	NA	NA	NA	NA	NA	NA	1.31827	9.54421	0.0019669	NA	NA	NA	NA	NA	NA
HLA.DQB1	NA	NA	NA	-0.771664	9.45343	0.00446311	NA	NA	NA	NA	NA	NA	NA	NA	NA	NA	NA	NA	NA	NA	NA	0.882614	9.45343	0.0145927	NA	NA	NA	NA	NA	NA
HLA.DQB2	NA	NA	NA	-1.33201	4.21987	0.00608673	NA	NA	NA	NA	NA	NA	NA	NA	NA	NA	NA	NA	NA	NA	NA	NA	NA	NA	NA	NA	NA	NA	NA	NA
HLA.DRA	NA	NA	NA	-0.702616	12.2057	0.00214322	NA	NA	NA	NA	NA	NA	NA	NA	NA	NA	NA	NA	NA	NA	NA	0.866438	12.2057	0.00335399	NA	NA	NA	NA	NA	NA
HLA.DRB1	NA	NA	NA	-0.751945	11.3408	0.00195714	NA	NA	NA	NA	NA	NA	NA	NA	NA	NA	NA	NA	NA	NA	NA	0.990668	11.3408	0.00139607	NA	NA	NA	NA	NA	NA
HLA.F	NA	NA	NA	-0.701832	6.75678	0.000227993	NA	NA	NA	NA	NA	NA	NA	NA	NA	NA	NA	NA	NA	NA	NA	0.621242	6.75678	0.0198106	NA	NA	NA	NA	NA	NA
HLCS	NA	NA	NA	-0.545572	4.65063	0.0262143	NA	NA	NA	NA	NA	NA	NA	NA	NA	NA	NA	NA	NA	NA	NA	NA	NA	NA	NA	NA	NA	NA	NA	NA
HLF	NA	NA	NA	-1.72005	0.652898	0.0078723	NA	NA	NA	NA	NA	NA	-2.13252	0.652898	0.0259847	NA	NA	NA	NA	NA	NA	2.54504	0.652898	0.00900002	NA	NA	NA	NA	NA	NA
HLTF	NA	NA	NA	0.528305	4.21935	0.0419281	NA	NA	NA	NA	NA	NA	NA	NA	NA	NA	NA	NA	NA	NA	NA	NA	NA	NA	NA	NA	NA	NA	NA	NA
HMG20B	NA	NA	NA	0.628706	5.9161	0.00420636	0.546564	5.9161	0.0225237	NA	NA	NA	NA	NA	NA	NA	NA	NA	NA	NA	NA	NA	NA	NA	NA	NA	NA	NA	NA	NA
HOMER1	NA	NA	NA	-1.62485	4.43005	1.61464e-05	NA	NA	NA	NA	NA	NA	-1.56645	4.43005	0.00985689	NA	NA	NA	NA	NA	NA	1.62481	4.43005	0.00283692	NA	NA	NA	NA	NA	NA
HORMAD1	NA	NA	NA	-1.1697	1.56672	0.0438619	-1.3807	1.56672	0.0443648	NA	NA	NA	NA	NA	NA	NA	NA	NA	NA	NA	NA	NA	NA	NA	NA	NA	NA	NA	NA	NA
HOXB3	NA	NA	NA	-2.03403	1.19044	0.00139793	NA	NA	NA	NA	NA	NA	NA	NA	NA	NA	NA	NA	NA	NA	NA	NA	NA	NA	NA	NA	NA	NA	NA	NA
HROB	1.94347	1.08157	0.0371273	-1.45771	1.08157	0.00610032	NA	NA	NA	NA	NA	NA	-3.40118	1.08157	2.5225e-05	NA	NA	NA	NA	NA	NA	NA	NA	NA	NA	NA	NA	NA	NA	NA
HSBP1	NA	NA	NA	0.71701	7.76067	0.0013795	0.485974	7.76067	0.046461	NA	NA	NA	NA	NA	NA	NA	NA	NA	NA	NA	NA	NA	NA	NA	NA	NA	NA	NA	NA	NA
HSD17B6	NA	NA	NA	-2.66028	1.17139	3.76091e-05	NA	NA	NA	NA	NA	NA	NA	NA	NA	NA	NA	NA	NA	NA	NA	NA	NA	NA	NA	NA	NA	NA	NA	NA
HSD17B8	NA	NA	NA	NA	NA	NA	1.18332	2.96927	0.00601923	NA	NA	NA	NA	NA	NA	NA	NA	NA	NA	NA	NA	NA	NA	NA	NA	NA	NA	NA	NA	NA
HSD3B7	NA	NA	NA	1.07738	6.24274	0.00012008	NA	NA	NA	NA	NA	NA	0.952612	6.24274	0.0149898	NA	NA	NA	NA	NA	NA	NA	NA	NA	NA	NA	NA	NA	NA	NA
HSP90B1	NA	NA	NA	0.539483	9.22516	0.00310322	NA	NA	NA	NA	NA	NA	NA	NA	NA	NA	NA	NA	NA	NA	NA	NA	NA	NA	NA	NA	NA	NA	NA	NA
HSPA12B	NA	NA	NA	-1.75687	0.447635	0.00765157	NA	NA	NA	NA	NA	NA	NA	NA	NA	NA	NA	NA	NA	NA	NA	NA	NA	NA	3.94076	0.447635	0.0284584	NA	NA	NA
HSPD1	NA	NA	NA	0.79689	8.1883	0.0104161	NA	NA	NA	NA	NA	NA	NA	NA	NA	NA	NA	NA	NA	NA	NA	NA	NA	NA	NA	NA	NA	NA	NA	NA
HSPG2	NA	NA	NA	2.04387	2.8491	0.0182145	NA	NA	NA	NA	NA	NA	NA	NA	NA	NA	NA	NA	NA	NA	NA	NA	NA	NA	NA	NA	NA	NA	NA	NA
HTR2A	NA	NA	NA	1.68272	1.26728	0.0417735	NA	NA	NA	NA	NA	NA	NA	NA	NA	NA	NA	NA	NA	NA	NA	NA	NA	NA	NA	NA	NA	NA	NA	NA
HTRA1	NA	NA	NA	2.35053	4.7722	0.000286004	NA	NA	NA	NA	NA	NA	NA	NA	NA	NA	NA	NA	NA	NA	NA	-2.10566	4.7722	0.0113813	NA	NA	NA	NA	NA	NA
IBA57	NA	NA	NA	-0.709455	3.15577	0.0335485	NA	NA	NA	NA	NA	NA	NA	NA	NA	NA	NA	NA	NA	NA	NA	NA	NA	NA	NA	NA	NA	NA	NA	NA
ICA1L	NA	NA	NA	-1.09285	3.42048	0.000351252	NA	NA	NA	NA	NA	NA	NA	NA	NA	NA	NA	NA	NA	NA	NA	1.05399	3.42048	0.0208488	NA	NA	NA	NA	NA	NA
ICMT	NA	NA	NA	0.531619	4.52497	0.019201	NA	NA	NA	NA	NA	NA	NA	NA	NA	NA	NA	NA	NA	NA	NA	NA	NA	NA	NA	NA	NA	NA	NA	NA
ICOS	NA	NA	NA	-1.92233	1.07022	0.00340943	NA	NA	NA	NA	NA	NA	NA	NA	NA	NA	NA	NA	NA	NA	NA	NA	NA	NA	NA	NA	NA	NA	NA	NA
ID2	NA	NA	NA	0.560452	8.61231	0.0077982	NA	NA	NA	NA	NA	NA	NA	NA	NA	NA	NA	NA	NA	NA	NA	NA	NA	NA	NA	NA	NA	NA	NA	NA
IDO1	NA	NA	NA	-2.40376	1.93189	0.00010523	NA	NA	NA	NA	NA	NA	-3.44327	1.93189	0.00132138	NA	NA	NA	NA	NA	NA	2.10847	1.93189	0.0483195	NA	NA	NA	NA	NA	NA
IFI27	NA	NA	NA	-1.09333	7.84922	0.04215	NA	NA	NA	NA	NA	NA	NA	NA	NA	NA	NA	NA	NA	NA	NA	NA	NA	NA	NA	NA	NA	NA	NA	NA
IFI27L2	NA	NA	NA	NA	NA	NA	0.759329	6.98629	0.0229364	NA	NA	NA	NA	NA	NA	NA	NA	NA	NA	NA	NA	NA	NA	NA	NA	NA	NA	NA	NA	NA
IGFBP6	NA	NA	NA	1.51178	2.13512	0.0340553	NA	NA	NA	NA	NA	NA	NA	NA	NA	NA	NA	NA	NA	NA	NA	NA	NA	NA	NA	NA	NA	NA	NA	NA
IGFBP7	NA	NA	NA	1.65426	4.80786	0.00461489	NA	NA	NA	NA	NA	NA	NA	NA	NA	NA	NA	NA	NA	NA	NA	NA	NA	NA	NA	NA	NA	NA	NA	NA
IGLON5	NA	NA	NA	-1.68416	1.3694	0.00613493	NA	NA	NA	NA	NA	NA	NA	NA	NA	NA	NA	NA	NA	NA	NA	NA	NA	NA	NA	NA	NA	NA	NA	NA
IGSF21	NA	NA	NA	-1.87524	2.26336	0.000212815	NA	NA	NA	NA	NA	NA	-1.73444	2.26336	0.0375724	NA	NA	NA	NA	NA	NA	NA	NA	NA	NA	NA	NA	NA	NA	NA
IHO1	NA	NA	NA	-2.04506	1.19864	0.00041136	NA	NA	NA	NA	NA	NA	-2.73355	1.19864	0.00188731	NA	NA	NA	NA	NA	NA	NA	NA	NA	NA	NA	NA	NA	NA	NA
IL12RB2	NA	NA	NA	-1.5837	0.889067	0.0189846	NA	NA	NA	NA	NA	NA	-4.24207	0.889067	5.46696e-05	NA	NA	NA	NA	NA	NA	NA	NA	NA	3.41454	0.889067	0.0436339	NA	NA	NA
IL15RA	NA	NA	NA	-0.749228	3.99989	0.00881852	NA	NA	NA	NA	NA	NA	NA	NA	NA	NA	NA	NA	NA	NA	NA	NA	NA	NA	NA	NA	NA	NA	NA	NA
IL17RA	NA	NA	NA	0.587975	6.83441	0.000876024	NA	NA	NA	NA	NA	NA	NA	NA	NA	NA	NA	NA	NA	NA	NA	NA	NA	NA	NA	NA	NA	NA	NA	NA
IL18BP	NA	NA	NA	-0.767046	4.53339	0.0336585	NA	NA	NA	NA	NA	NA	NA	NA	NA	NA	NA	NA	NA	NA	NA	NA	NA	NA	NA	NA	NA	NA	NA	NA
IL18R1	NA	NA	NA	NA	NA	NA	-1.49324	4.40744	0.0345453	NA	NA	NA	NA	NA	NA	NA	NA	NA	NA	NA	NA	NA	NA	NA	NA	NA	NA	NA	NA	NA
IL18RAP	NA	NA	NA	-2.21935	0.493205	0.000359023	NA	NA	NA	NA	NA	NA	NA	NA	NA	NA	NA	NA	NA	NA	NA	NA	NA	NA	NA	NA	NA	NA	NA	NA
IL1A	NA	NA	NA	-2.20857	4.1988	0.000248348	NA	NA	NA	NA	NA	NA	-2.82917	4.1988	0.00423082	NA	NA	NA	NA	NA	NA	NA	NA	NA	NA	NA	NA	NA	NA	NA
IL1B	NA	NA	NA	-1.935	8.06536	0.000766138	NA	NA	NA	NA	NA	NA	NA	NA	NA	NA	NA	NA	NA	NA	NA	NA	NA	NA	NA	NA	NA	NA	NA	NA
IL1R1	NA	NA	NA	-1.32653	5.92865	0.00117407	NA	NA	NA	NA	NA	NA	NA	NA	NA	NA	NA	NA	NA	NA	NA	1.47461	5.92865	0.0122288	NA	NA	NA	NA	NA	NA
IL1R2	NA	NA	NA	-1.82706	6.95265	7.81839e-05	NA	NA	NA	NA	NA	NA	NA	NA	NA	NA	NA	NA	NA	NA	NA	NA	NA	NA	NA	NA	NA	NA	NA	NA
IL1RL1	NA	NA	NA	-1.46665	1.82494	0.0405364	NA	NA	NA	NA	NA	NA	NA	NA	NA	NA	NA	NA	NA	NA	NA	NA	NA	NA	NA	NA	NA	NA	NA	NA
IL1RL2	NA	NA	NA	-1.74774	2.7164	6.29641e-05	NA	NA	NA	NA	NA	NA	-1.73055	2.7164	0.0105038	NA	NA	NA	NA	NA	NA	1.90858	2.7164	0.00325691	NA	NA	NA	NA	NA	NA
IL31RA	NA	NA	NA	-1.45819	0.959707	0.0241977	NA	NA	NA	NA	NA	NA	-2.01241	0.959707	0.0411805	NA	NA	NA	NA	NA	NA	NA	NA	NA	NA	NA	NA	NA	NA	NA
IL32	NA	NA	NA	-1.76213	3.55284	0.0001423	NA	NA	NA	NA	NA	NA	-1.69982	3.55284	0.0312396	NA	NA	NA	NA	NA	NA	1.79418	3.55284	0.00860875	NA	NA	NA	NA	NA	NA
IL34	NA	NA	NA	-1.80118	0.444983	0.00689965	NA	NA	NA	NA	NA	NA	-3.18071	0.444983	0.00147898	NA	NA	NA	NA	NA	NA	NA	NA	NA	5.44102	0.444983	0.00448144	NA	NA	NA
ILDR1	NA	NA	NA	-2.41203	0.585531	8.63219e-05	NA	NA	NA	NA	NA	NA	-2.45571	0.585531	0.00598339	NA	NA	NA	NA	NA	NA	2.66756	0.585531	0.00531966	3.67702	0.585531	0.014865	NA	NA	NA
ILF2	NA	NA	NA	0.514373	6.11876	0.0196162	NA	NA	NA	NA	NA	NA	NA	NA	NA	NA	NA	NA	NA	NA	NA	NA	NA	NA	NA	NA	NA	NA	NA	NA
INCENP	NA	NA	NA	-1.43757	2.62188	1.81316e-05	NA	NA	NA	NA	NA	NA	-1.42609	2.62188	0.0062416	NA	NA	NA	NA	NA	NA	NA	NA	NA	1.57074	2.62188	0.0392522	NA	NA	NA
INPP5J	NA	NA	NA	-1.8149	0.363377	0.0031022	NA	NA	NA	NA	NA	NA	NA	NA	NA	NA	NA	NA	NA	NA	NA	3.04991	0.363377	0.00115215	NA	NA	NA	NA	NA	NA
IP6K2	NA	NA	NA	-0.991192	5.06482	0.0101452	NA	NA	NA	NA	NA	NA	NA	NA	NA	NA	NA	NA	NA	NA	NA	NA	NA	NA	NA	NA	NA	NA	NA	NA
IPPK	NA	NA	NA	-0.654243	3.72438	0.00575713	NA	NA	NA	NA	NA	NA	NA	NA	NA	NA	NA	NA	NA	NA	NA	NA	NA	NA	NA	NA	NA	NA	NA	NA
IQCN	NA	NA	NA	NA	NA	NA	1.53646	3.35846	0.013442	NA	NA	NA	NA	NA	NA	NA	NA	NA	NA	NA	NA	NA	NA	NA	NA	NA	NA	NA	NA	NA
IQGAP2	NA	NA	NA	NA	NA	NA	NA	NA	NA	NA	NA	NA	NA	NA	NA	NA	NA	NA	NA	NA	NA	0.529978	8.66307	0.0119677	NA	NA	NA	NA	NA	NA
IQSEC3	NA	NA	NA	-1.46299	3.36805	0.0316829	NA	NA	NA	NA	NA	NA	NA	NA	NA	NA	NA	NA	NA	NA	NA	NA	NA	NA	NA	NA	NA	NA	NA	NA
IRF4	NA	NA	NA	-1.17983	2.83375	0.0175843	NA	NA	NA	NA	NA	NA	NA	NA	NA	NA	NA	NA	NA	NA	NA	NA	NA	NA	NA	NA	NA	NA	NA	NA
ISG20	NA	NA	NA	-1.26251	4.75266	0.00096533	NA	NA	NA	NA	NA	NA	NA	NA	NA	NA	NA	NA	NA	NA	NA	1.52033	4.75266	0.0068218	NA	NA	NA	NA	NA	NA
ITGA3	NA	NA	NA	1.4509	3.0477	0.0189846	NA	NA	NA	NA	NA	NA	NA	NA	NA	NA	NA	NA	NA	NA	NA	NA	NA	NA	NA	NA	NA	NA	NA	NA
ITGA6	NA	NA	NA	1.61912	4.81703	9.69371e-05	NA	NA	NA	NA	NA	NA	1.43922	4.81703	0.00899262	NA	NA	NA	NA	NA	NA	-1.12076	4.81703	0.0471871	NA	NA	NA	NA	NA	NA
ITGA8	NA	NA	NA	-1.79738	0.865656	0.00450851	NA	NA	NA	NA	NA	NA	-2.78425	0.865656	0.00358366	NA	NA	NA	NA	NA	NA	NA	NA	NA	6.11411	0.865656	0.00212954	NA	NA	NA
ITGAM	NA	NA	NA	0.944624	7.35493	4.31784e-05	NA	NA	NA	NA	NA	NA	0.870136	7.35493	0.00706481	NA	NA	NA	NA	NA	NA	NA	NA	NA	NA	NA	NA	NA	NA	NA
ITGB1BP1	NA	NA	NA	1.11915	6.82969	9.82988e-07	0.633306	6.82969	0.00562515	NA	NA	NA	NA	NA	NA	NA	NA	NA	NA	NA	NA	NA	NA	NA	NA	NA	NA	NA	NA	NA
ITGB5	NA	NA	NA	0.782306	5.74309	0.016739	NA	NA	NA	NA	NA	NA	NA	NA	NA	NA	NA	NA	NA	NA	NA	NA	NA	NA	NA	NA	NA	NA	NA	NA
ITIH4	NA	NA	NA	-1.19943	1.74949	0.0108234	NA	NA	NA	NA	NA	NA	NA	NA	NA	NA	NA	NA	NA	NA	NA	NA	NA	NA	NA	NA	NA	NA	NA	NA
ITIH5	NA	NA	NA	-2.35961	1.68434	0.000375785	NA	NA	NA	NA	NA	NA	NA	NA	NA	NA	NA	NA	NA	NA	NA	NA	NA	NA	NA	NA	NA	NA	NA	NA
ITK	NA	NA	NA	-1.7518	1.92651	0.000361361	NA	NA	NA	NA	NA	NA	-2.21727	1.92651	0.00619524	NA	NA	NA	NA	NA	NA	NA	NA	NA	2.76529	1.92651	0.0227115	NA	NA	NA
ITLN1	NA	NA	NA	-1.06368	2.05005	0.0360517	NA	NA	NA	NA	NA	NA	NA	NA	NA	NA	NA	NA	NA	NA	NA	2.08756	2.05005	0.0041571	NA	NA	NA	NA	NA	NA
ITPA	NA	NA	NA	0.444865	6.27364	0.0147509	NA	NA	NA	NA	NA	NA	NA	NA	NA	NA	NA	NA	NA	NA	NA	NA	NA	NA	NA	NA	NA	NA	NA	NA
JADE1	NA	NA	NA	0.60381	4.76985	0.0128573	NA	NA	NA	NA	NA	NA	NA	NA	NA	NA	NA	NA	NA	NA	NA	NA	NA	NA	NA	NA	NA	NA	NA	NA
JADE2	NA	NA	NA	-0.892441	4.26708	2.35582e-05	NA	NA	NA	NA	NA	NA	NA	NA	NA	NA	NA	NA	NA	NA	NA	NA	NA	NA	1.04917	4.26708	0.0171403	NA	NA	NA
JAKMIP2	NA	NA	NA	1.47437	5.48751	0.00299094	NA	NA	NA	NA	NA	NA	NA	NA	NA	NA	NA	NA	NA	NA	NA	NA	NA	NA	NA	NA	NA	NA	NA	NA
JAML	NA	NA	NA	-0.820746	6.53176	0.00444534	NA	NA	NA	NA	NA	NA	NA	NA	NA	NA	NA	NA	NA	NA	NA	0.927366	6.53176	0.024274	NA	NA	NA	NA	NA	NA
JMY	NA	NA	NA	-0.853183	5.46789	0.0026353	NA	NA	NA	NA	NA	NA	NA	NA	NA	NA	NA	NA	NA	NA	NA	NA	NA	NA	NA	NA	NA	NA	NA	NA
JSRP1	NA	NA	NA	-1.34245	0.975302	0.0375689	NA	NA	NA	NA	NA	NA	-3.19476	0.975302	0.00106322	NA	NA	NA	NA	NA	NA	NA	NA	NA	NA	NA	NA	NA	NA	NA
KBTBD11	NA	NA	NA	-1.22413	2.86302	0.00575713	NA	NA	NA	NA	NA	NA	NA	NA	NA	NA	NA	NA	NA	NA	NA	NA	NA	NA	NA	NA	NA	NA	NA	NA
KCNAB1	NA	NA	NA	-1.94964	2.41406	0.00119392	NA	NA	NA	NA	NA	NA	NA	NA	NA	NA	NA	NA	NA	NA	NA	2.40323	2.41406	0.0120768	NA	NA	NA	NA	NA	NA
KCNE4	NA	NA	NA	-1.91136	0.462868	0.00214359	NA	NA	NA	NA	NA	NA	-2.62746	0.462868	0.00280115	NA	NA	NA	NA	NA	NA	NA	NA	NA	NA	NA	NA	NA	NA	NA
KCNG2	NA	NA	NA	-2.15543	0.906732	0.000747286	NA	NA	NA	NA	NA	NA	-2.51783	0.906732	0.00867819	NA	NA	NA	NA	NA	NA	NA	NA	NA	NA	NA	NA	NA	NA	NA
KCNJ14	NA	NA	NA	-1.32212	1.65062	0.0042581	NA	NA	NA	NA	NA	NA	NA	NA	NA	NA	NA	NA	NA	NA	NA	NA	NA	NA	NA	NA	NA	NA	NA	NA
KCNJ5	NA	NA	NA	1.11122	4.44113	0.0179102	NA	NA	NA	NA	NA	NA	NA	NA	NA	NA	NA	NA	NA	NA	NA	NA	NA	NA	NA	NA	NA	NA	NA	NA
KCNMB3	NA	NA	NA	-1.02633	2.37959	0.0145948	NA	NA	NA	NA	NA	NA	NA	NA	NA	NA	NA	NA	NA	NA	NA	NA	NA	NA	NA	NA	NA	NA	NA	NA
KCP	NA	NA	NA	1.04664	3.68189	0.00881514	NA	NA	NA	NA	NA	NA	NA	NA	NA	NA	NA	NA	NA	NA	NA	NA	NA	NA	NA	NA	NA	NA	NA	NA
KCTD13	NA	NA	NA	0.599708	4.18754	0.00424052	NA	NA	NA	NA	NA	NA	NA	NA	NA	NA	NA	NA	NA	NA	NA	NA	NA	NA	NA	NA	NA	NA	NA	NA
KCTD14	NA	NA	NA	-1.63257	0.427581	0.00814716	NA	NA	NA	NA	NA	NA	-2.30433	0.427581	0.00820651	NA	NA	NA	NA	NA	NA	NA	NA	NA	NA	NA	NA	NA	NA	NA
KCTD5	NA	NA	NA	0.583891	5.71021	0.00457067	NA	NA	NA	NA	NA	NA	NA	NA	NA	NA	NA	NA	NA	NA	NA	NA	NA	NA	NA	NA	NA	NA	NA	NA
KIAA0040	NA	NA	NA	0.565844	4.03026	0.0297499	NA	NA	NA	NA	NA	NA	NA	NA	NA	NA	NA	NA	NA	NA	NA	NA	NA	NA	NA	NA	NA	NA	NA	NA
KIAA0513	NA	NA	NA	-0.569382	5.24026	0.000475476	NA	NA	NA	NA	NA	NA	NA	NA	NA	NA	NA	NA	NA	NA	NA	0.560974	5.24026	0.0147705	NA	NA	NA	NA	NA	NA
KIAA0825	NA	NA	NA	-1.31358	4.05526	0.00156766	NA	NA	NA	NA	NA	NA	NA	NA	NA	NA	NA	NA	NA	NA	NA	NA	NA	NA	1.92726	4.05526	0.0400424	NA	NA	NA
KIAA0930	NA	NA	NA	0.811762	7.02512	9.48335e-05	NA	NA	NA	NA	NA	NA	0.65294	7.02512	0.0335486	NA	NA	NA	NA	NA	NA	NA	NA	NA	-0.732679	7.02512	0.0491552	NA	NA	NA
KIAA2012	2.49786	1.1058	0.00818586	NA	NA	NA	NA	NA	NA	NA	NA	NA	-3.63007	1.1058	4.5075e-05	NA	NA	NA	NA	NA	NA	NA	NA	NA	4.80485	1.1058	0.00437	NA	NA	NA
KIF13B	NA	NA	NA	NA	NA	NA	NA	NA	NA	NA	NA	NA	NA	NA	NA	NA	NA	NA	NA	NA	NA	0.709333	7.23436	0.00663946	NA	NA	NA	NA	NA	NA
KIF21B	NA	NA	NA	-0.971754	2.60888	0.000973382	NA	NA	NA	NA	NA	NA	-1.19956	2.60888	0.00577224	NA	NA	NA	NA	NA	NA	NA	NA	NA	NA	NA	NA	NA	NA	NA
KIF24	NA	NA	NA	-1.76206	1.68767	0.000362877	NA	NA	NA	NA	NA	NA	-2.59731	1.68767	0.000607642	NA	NA	NA	NA	NA	NA	NA	NA	NA	2.39423	1.68767	0.0408754	NA	NA	NA
KIFC2	NA	NA	NA	NA	NA	NA	-1.5862	1.44889	0.0139184	NA	NA	NA	NA	NA	NA	NA	NA	NA	NA	NA	NA	NA	NA	NA	NA	NA	NA	NA	NA	NA
KIZ	NA	NA	NA	-0.505197	4.27117	0.0339015	NA	NA	NA	NA	NA	NA	NA	NA	NA	NA	NA	NA	NA	NA	NA	NA	NA	NA	NA	NA	NA	NA	NA	NA
KL	NA	NA	NA	-1.29468	1.56441	0.0131754	NA	NA	NA	NA	NA	NA	NA	NA	NA	NA	NA	NA	NA	NA	NA	NA	NA	NA	NA	NA	NA	NA	NA	NA
KLHDC9	NA	NA	NA	NA	NA	NA	1.65156	0.427365	0.0443648	NA	NA	NA	NA	NA	NA	NA	NA	NA	NA	NA	NA	NA	NA	NA	NA	NA	NA	NA	NA	NA
KLHL25	NA	NA	NA	-1.07343	2.12333	0.0389363	NA	NA	NA	NA	NA	NA	NA	NA	NA	NA	NA	NA	NA	NA	NA	NA	NA	NA	NA	NA	NA	NA	NA	NA
KLHL29	NA	NA	NA	-2.5703	3.76031	5.88242e-08	NA	NA	NA	NA	NA	NA	NA	NA	NA	NA	NA	NA	NA	NA	NA	NA	NA	NA	NA	NA	NA	NA	NA	NA
KLK1	NA	NA	NA	1.20897	1.6299	0.0434436	2.05484	1.6299	0.000619661	NA	NA	NA	NA	NA	NA	NA	NA	NA	NA	NA	NA	NA	NA	NA	NA	NA	NA	NA	NA	NA
KLRB1	NA	NA	NA	NA	NA	NA	NA	NA	NA	NA	NA	NA	-2.18111	1.4423	0.0387623	NA	NA	NA	NA	NA	NA	2.65731	1.4423	0.0122288	NA	NA	NA	NA	NA	NA
KMT5A	NA	NA	NA	-0.545639	4.96251	0.00253301	NA	NA	NA	NA	NA	NA	NA	NA	NA	NA	NA	NA	NA	NA	NA	0.52086	4.96251	0.0498834	NA	NA	NA	NA	NA	NA
KNSTRN	NA	NA	NA	1.07305	3.70023	0.000149821	NA	NA	NA	NA	NA	NA	NA	NA	NA	NA	NA	NA	NA	NA	NA	-0.896421	3.70023	0.0185666	NA	NA	NA	NA	NA	NA
KRT15	NA	NA	NA	2.08729	0.901489	0.0360517	NA	NA	NA	NA	NA	NA	NA	NA	NA	NA	NA	NA	NA	NA	NA	NA	NA	NA	NA	NA	NA	NA	NA	NA
KRT17	NA	NA	NA	NA	NA	NA	1.87921	1.66825	0.0187335	6.29098	1.66825	0.0057526	NA	NA	NA	NA	NA	NA	NA	NA	NA	NA	NA	NA	NA	NA	NA	NA	NA	NA
KRT19	NA	NA	NA	NA	NA	NA	1.60549	2.42062	0.00562515	NA	NA	NA	NA	NA	NA	NA	NA	NA	NA	NA	NA	NA	NA	NA	NA	NA	NA	NA	NA	NA
LAMA2	NA	NA	NA	-1.87717	2.62	0.000325161	NA	NA	NA	NA	NA	NA	-1.70188	2.62	0.046147	NA	NA	NA	NA	NA	NA	NA	NA	NA	2.34499	2.62	0.0490235	NA	NA	NA
LAMB3	NA	NA	NA	NA	NA	NA	NA	NA	NA	NA	NA	NA	NA	NA	NA	NA	NA	NA	NA	NA	NA	1.76747	2.55917	0.0178076	NA	NA	NA	NA	NA	NA
LAMP5	NA	NA	NA	NA	NA	NA	NA	NA	NA	NA	NA	NA	NA	NA	NA	NA	NA	NA	NA	NA	NA	2.10512	0.33403	0.0346023	NA	NA	NA	NA	NA	NA
LAMTOR5	NA	NA	NA	0.8411	7.72913	0.00306648	NA	NA	NA	NA	NA	NA	NA	NA	NA	NA	NA	NA	NA	NA	NA	NA	NA	NA	NA	NA	NA	NA	NA	NA
LAX1	NA	NA	NA	-1.45968	0.861231	0.0062702	NA	NA	NA	NA	NA	NA	-1.80365	0.861231	0.024513	NA	NA	NA	NA	NA	NA	1.74374	0.861231	0.0350475	2.42154	0.861231	0.0481532	NA	NA	NA
LBR	NA	NA	NA	0.539901	5.69447	0.0031022	NA	NA	NA	NA	NA	NA	0.546443	5.69447	0.0412375	NA	NA	NA	NA	NA	NA	-0.535636	5.69447	0.0303622	NA	NA	NA	NA	NA	NA
LCN2	NA	NA	NA	1.90973	1.66224	0.0262143	1.69498	1.66224	0.0405108	NA	NA	NA	NA	NA	NA	NA	NA	NA	NA	NA	NA	NA	NA	NA	NA	NA	NA	NA	NA	NA
LCP2	NA	NA	NA	-0.643517	8.0405	0.0004815	NA	NA	NA	NA	NA	NA	NA	NA	NA	NA	NA	NA	NA	NA	NA	0.656431	8.0405	0.00819919	NA	NA	NA	NA	NA	NA
LDLRAD4	NA	NA	NA	-0.456754	7.66148	0.0180836	NA	NA	NA	NA	NA	NA	NA	NA	NA	NA	NA	NA	NA	NA	NA	0.729852	7.66148	0.00357958	NA	NA	NA	NA	NA	NA
LEPR	NA	NA	NA	0.589623	4.19067	0.049551	NA	NA	NA	NA	NA	NA	NA	NA	NA	NA	NA	NA	NA	NA	NA	NA	NA	NA	NA	NA	NA	NA	NA	NA
LGALS1	NA	NA	NA	1.06028	10.789	0.000646622	NA	NA	NA	NA	NA	NA	NA	NA	NA	NA	NA	NA	NA	NA	NA	NA	NA	NA	NA	NA	NA	NA	NA	NA
LGALS3BP	NA	NA	NA	-1.45953	6.46659	9.03357e-06	NA	NA	NA	-1.33519	6.46659	0.0346992	NA	NA	NA	NA	NA	NA	NA	NA	NA	NA	NA	NA	NA	NA	NA	NA	NA	NA
LGALS4	NA	NA	NA	-1.84566	0.792697	0.000557929	NA	NA	NA	NA	NA	NA	NA	NA	NA	NA	NA	NA	NA	NA	NA	2.31357	0.792697	0.0047154	2.88248	0.792697	0.0258783	NA	NA	NA
LGMN	NA	NA	NA	1.26422	9.2772	0.000518032	NA	NA	NA	NA	NA	NA	NA	NA	NA	NA	NA	NA	NA	NA	NA	NA	NA	NA	NA	NA	NA	NA	NA	NA
LHFPL4	NA	NA	NA	-2.00779	0.962688	0.00460102	NA	NA	NA	NA	NA	NA	NA	NA	NA	NA	NA	NA	NA	NA	NA	NA	NA	NA	NA	NA	NA	NA	NA	NA
LILRA6	NA	NA	NA	1.08918	5.4907	0.000221782	NA	NA	NA	NA	NA	NA	NA	NA	NA	NA	NA	NA	NA	NA	NA	NA	NA	NA	NA	NA	NA	NA	NA	NA
LILRB4	NA	NA	NA	0.930066	7.65886	9.87153e-05	0.68009	7.65886	0.00562515	NA	NA	NA	NA	NA	NA	NA	NA	NA	NA	NA	NA	NA	NA	NA	-0.967577	7.65886	0.0198246	NA	NA	NA
LITAF	NA	NA	NA	NA	NA	NA	NA	NA	NA	NA	NA	NA	NA	NA	NA	NA	NA	NA	NA	NA	NA	0.445954	9.57988	0.0410105	NA	NA	NA	NA	NA	NA
LMO2	NA	NA	NA	0.982963	4.83908	0.000588536	NA	NA	NA	NA	NA	NA	1.01312	4.83908	0.00821743	NA	NA	NA	NA	NA	NA	-0.921964	4.83908	0.0136678	NA	NA	NA	NA	NA	NA
LMOD1	NA	NA	NA	-1.57985	0.626518	0.014452	NA	NA	NA	NA	NA	NA	-2.99353	0.626518	0.00153956	NA	NA	NA	NA	NA	NA	2.86496	0.626518	0.00966066	NA	NA	NA	NA	NA	NA
LONRF1	NA	NA	NA	NA	NA	NA	0.693558	5.84038	0.020738	NA	NA	NA	NA	NA	NA	NA	NA	NA	NA	NA	NA	NA	NA	NA	NA	NA	NA	NA	NA	NA
LOXL2	NA	NA	NA	-1.62391	1.26528	0.00439228	NA	NA	NA	NA	NA	NA	-1.8083	1.26528	0.0412562	NA	NA	NA	NA	NA	NA	1.80608	1.26528	0.0496864	4.44796	1.26528	0.00667013	NA	NA	NA
LPAR6	NA	NA	NA	-0.867377	5.82606	0.000870247	NA	NA	NA	NA	NA	NA	NA	NA	NA	NA	NA	NA	NA	NA	NA	NA	NA	NA	NA	NA	NA	NA	NA	NA
LPL	NA	NA	NA	1.16661	8.47834	0.0056362	NA	NA	NA	NA	NA	NA	NA	NA	NA	NA	NA	NA	NA	NA	NA	NA	NA	NA	NA	NA	NA	NA	NA	NA
LRRC2	NA	NA	NA	NA	NA	NA	NA	NA	NA	NA	NA	NA	-2.76986	0.773432	0.00325042	NA	NA	NA	NA	NA	NA	NA	NA	NA	4.75423	0.773432	0.00670678	NA	NA	NA
LRRIQ1	NA	NA	NA	NA	NA	NA	NA	NA	NA	5.51057	1.21459	0.0346992	NA	NA	NA	NA	NA	NA	NA	NA	NA	NA	NA	NA	NA	NA	NA	NA	NA	NA
LRRK2	NA	NA	NA	-1.13947	6.05612	2.89568e-05	NA	NA	NA	NA	NA	NA	-0.942141	6.05612	0.0393328	NA	NA	NA	NA	NA	NA	0.815137	6.05612	0.0434288	NA	NA	NA	NA	NA	NA
LRRTM2	NA	NA	NA	-1.93604	1.16149	0.00045465	NA	NA	NA	NA	NA	NA	-3.01024	1.16149	0.000294334	NA	NA	NA	NA	NA	NA	NA	NA	NA	NA	NA	NA	NA	NA	NA
LSAMP	NA	NA	NA	-3.17936	5.73526	2.08516e-06	NA	NA	NA	NA	NA	NA	NA	NA	NA	NA	NA	NA	NA	NA	NA	NA	NA	NA	NA	NA	NA	NA	NA	NA
LSM1	NA	NA	NA	1.01179	4.47374	0.00156057	NA	NA	NA	NA	NA	NA	1.00625	4.47374	0.0217809	NA	NA	NA	NA	NA	NA	NA	NA	NA	NA	NA	NA	NA	NA	NA
LSR	NA	NA	NA	0.808601	3.54436	0.0290723	NA	NA	NA	NA	NA	NA	NA	NA	NA	NA	NA	NA	NA	NA	NA	NA	NA	NA	NA	NA	NA	NA	NA	NA
LTBP1	NA	NA	NA	-1.27675	1.03199	0.0401817	NA	NA	NA	NA	NA	NA	NA	NA	NA	NA	NA	NA	NA	NA	NA	NA	NA	NA	5.14849	1.03199	0.00530919	NA	NA	NA
LXN	NA	NA	NA	0.846006	3.99382	0.0168118	NA	NA	NA	NA	NA	NA	NA	NA	NA	NA	NA	NA	NA	NA	NA	NA	NA	NA	NA	NA	NA	NA	NA	NA
LYST	NA	NA	NA	0.523659	7.34033	0.00387261	NA	NA	NA	NA	NA	NA	NA	NA	NA	NA	NA	NA	NA	NA	NA	NA	NA	NA	NA	NA	NA	NA	NA	NA
LYVE1	NA	NA	NA	-1.18734	3.52426	0.037262	NA	NA	NA	NA	NA	NA	NA	NA	NA	NA	NA	NA	NA	NA	NA	NA	NA	NA	NA	NA	NA	NA	NA	NA
LYZ	NA	NA	NA	-0.64339	10.2244	0.0193408	NA	NA	NA	NA	NA	NA	NA	NA	NA	NA	NA	NA	NA	NA	NA	1.04116	10.2244	0.00298936	NA	NA	NA	NA	NA	NA
LZTS1	NA	NA	NA	-2.43942	0.447364	2.07045e-05	NA	NA	NA	NA	NA	NA	-2.7652	0.447364	0.00106322	NA	NA	NA	NA	NA	NA	3.19598	0.447364	0.000415476	4.60854	0.447364	0.00477203	NA	NA	NA
MACROH2A1	NA	NA	NA	0.514506	9.72562	0.000138688	NA	NA	NA	NA	NA	NA	NA	NA	NA	NA	NA	NA	NA	NA	NA	NA	NA	NA	NA	NA	NA	NA	NA	NA
MAD2L1BP	NA	NA	NA	0.682093	3.97616	0.0133747	NA	NA	NA	NA	NA	NA	NA	NA	NA	NA	NA	NA	NA	NA	NA	NA	NA	NA	NA	NA	NA	NA	NA	NA
MANF	NA	NA	NA	1.2044	6.5788	0.00181539	NA	NA	NA	NA	NA	NA	1.12201	6.5788	0.0429208	NA	NA	NA	NA	NA	NA	-1.03622	6.5788	0.0425838	-1.5173	6.5788	0.0182462	NA	NA	NA
MAP3K10	NA	NA	NA	-0.701808	3.32099	0.0306017	NA	NA	NA	NA	NA	NA	NA	NA	NA	NA	NA	NA	NA	NA	NA	NA	NA	NA	NA	NA	NA	NA	NA	NA
MAP4K1	NA	NA	NA	-1.43596	2.28329	0.000766138	NA	NA	NA	NA	NA	NA	-1.71742	2.28329	0.00985689	NA	NA	NA	NA	NA	NA	2.24101	2.28329	0.000628048	NA	NA	NA	NA	NA	NA
MAPK13	NA	NA	NA	0.790635	5.58631	8.63219e-05	NA	NA	NA	NA	NA	NA	0.747632	5.58631	0.00684115	NA	NA	NA	NA	NA	NA	-0.704488	5.58631	0.00716675	NA	NA	NA	NA	NA	NA
MATK	NA	NA	NA	2.34458	6.07668	3.15471e-06	NA	NA	NA	NA	NA	NA	NA	NA	NA	NA	NA	NA	NA	NA	NA	NA	NA	NA	NA	NA	NA	NA	NA	NA
MBD4	NA	NA	NA	0.495397	6.35976	0.000227494	NA	NA	NA	NA	NA	NA	NA	NA	NA	NA	NA	NA	NA	NA	NA	-0.441763	6.35976	0.0123954	NA	NA	NA	NA	NA	NA
MBLAC2	NA	NA	NA	1.17328	1.89222	0.0240349	NA	NA	NA	NA	NA	NA	NA	NA	NA	NA	NA	NA	NA	NA	NA	NA	NA	NA	NA	NA	NA	NA	NA	NA
MBNL2	NA	NA	NA	-0.467306	6.79687	0.0130112	NA	NA	NA	NA	NA	NA	NA	NA	NA	NA	NA	NA	NA	NA	NA	NA	NA	NA	NA	NA	NA	NA	NA	NA
MCF2L	NA	NA	NA	-1.73107	0.821745	0.00424203	NA	NA	NA	NA	NA	NA	NA	NA	NA	NA	NA	NA	NA	NA	NA	1.96763	0.821745	0.0431265	NA	NA	NA	NA	NA	NA
MCM3	NA	NA	NA	0.669606	3.78724	0.0296967	NA	NA	NA	NA	NA	NA	NA	NA	NA	NA	NA	NA	NA	NA	NA	NA	NA	NA	NA	NA	NA	NA	NA	NA
MCOLN2	NA	NA	NA	-1.2503	3.11873	0.00299151	NA	NA	NA	NA	NA	NA	NA	NA	NA	NA	NA	NA	NA	NA	NA	NA	NA	NA	NA	NA	NA	NA	NA	NA
MCOLN3	NA	NA	NA	1.1503	4.1005	0.00593372	NA	NA	NA	NA	NA	NA	NA	NA	NA	NA	NA	NA	NA	NA	NA	NA	NA	NA	NA	NA	NA	NA	NA	NA
MCRIP1	NA	NA	NA	0.634712	6.64252	0.00127999	NA	NA	NA	NA	NA	NA	NA	NA	NA	NA	NA	NA	NA	NA	NA	NA	NA	NA	NA	NA	NA	NA	NA	NA
MCRIP2	NA	NA	NA	1.18283	6.58125	3.85397e-05	NA	NA	NA	NA	NA	NA	0.940348	6.58125	0.0199372	NA	NA	NA	NA	NA	NA	-0.815712	6.58125	0.0299872	NA	NA	NA	NA	NA	NA
MCTP1	NA	NA	NA	-0.774203	7.44876	0.000266368	NA	NA	NA	NA	NA	NA	NA	NA	NA	NA	NA	NA	NA	NA	NA	0.898339	7.44876	0.00144401	NA	NA	NA	NA	NA	NA
MDGA1	NA	NA	NA	-2.36724	0.526354	0.000334865	NA	NA	NA	NA	NA	NA	-2.89828	0.526354	0.00221746	NA	NA	NA	NA	NA	NA	NA	NA	NA	4.08921	0.526354	0.0224624	NA	NA	NA
MDK	NA	NA	NA	-0.835917	3.09252	0.0484879	NA	NA	NA	NA	NA	NA	NA	NA	NA	NA	NA	NA	NA	NA	NA	2.0667	3.09252	0.000660898	NA	NA	NA	NA	NA	NA
MDM2	NA	NA	NA	-1.00904	7.9627	6.47189e-06	NA	NA	NA	NA	NA	NA	NA	NA	NA	NA	NA	NA	NA	NA	NA	0.785414	7.9627	0.0103242	NA	NA	NA	NA	NA	NA
ME1	NA	NA	NA	-0.989342	5.99192	0.00084165	NA	NA	NA	NA	NA	NA	NA	NA	NA	NA	NA	NA	NA	NA	NA	NA	NA	NA	NA	NA	NA	NA	NA	NA
ME3	NA	NA	NA	0.901264	4.76391	0.00194867	NA	NA	NA	NA	NA	NA	NA	NA	NA	NA	NA	NA	NA	NA	NA	NA	NA	NA	NA	NA	NA	NA	NA	NA
MED18	NA	NA	NA	-0.953496	3.23167	0.000339297	NA	NA	NA	NA	NA	NA	NA	NA	NA	NA	NA	NA	NA	NA	NA	0.937693	3.23167	0.0141717	1.39558	3.23167	0.0122929	NA	NA	NA
MEFV	NA	NA	NA	-2.08437	3.27426	2.5014e-07	-1.07493	3.27426	0.042752	NA	NA	NA	-1.8716	3.27426	0.00210261	NA	NA	NA	NA	NA	NA	NA	NA	NA	NA	NA	NA	NA	NA	NA
MEIS2	NA	NA	NA	NA	NA	NA	NA	NA	NA	NA	NA	NA	-2.80481	0.933261	0.00158332	NA	NA	NA	NA	NA	NA	NA	NA	NA	NA	NA	NA	NA	NA	NA
MEIS3	NA	NA	NA	-2.21236	0.581185	0.000752513	NA	NA	NA	NA	NA	NA	NA	NA	NA	NA	NA	NA	NA	NA	NA	NA	NA	NA	NA	NA	NA	NA	NA	NA
METTL21A	NA	NA	NA	0.704692	5.28109	5.12865e-05	NA	NA	NA	NA	NA	NA	0.507862	5.28109	0.0498963	NA	NA	NA	NA	NA	NA	-0.491494	5.28109	0.0438576	-0.761882	5.28109	0.0133627	NA	NA	NA
MGAT3	NA	NA	NA	-2.52874	2.09808	2.18737e-05	NA	NA	NA	NA	NA	NA	NA	NA	NA	NA	NA	NA	NA	NA	NA	NA	NA	NA	NA	NA	NA	NA	NA	NA
MGLL	NA	NA	NA	1.09406	7.52853	2.61133e-06	NA	NA	NA	NA	NA	NA	1.10898	7.52853	0.00033628	NA	NA	NA	NA	NA	NA	-0.797175	7.52853	0.00640819	-1.03609	7.52853	0.00753768	NA	NA	NA
MID1	NA	NA	NA	-1.55939	1.69951	0.00594111	NA	NA	NA	NA	NA	NA	NA	NA	NA	NA	NA	NA	NA	NA	NA	NA	NA	NA	NA	NA	NA	NA	NA	NA
MID2	NA	NA	NA	-1.57229	0.809015	0.0108067	NA	NA	NA	NA	NA	NA	NA	NA	NA	NA	NA	NA	NA	NA	NA	NA	NA	NA	NA	NA	NA	NA	NA	NA
MIPOL1	NA	NA	NA	-1.94443	1.32033	0.000652714	NA	NA	NA	NA	NA	NA	-2.20846	1.32033	0.0107977	NA	NA	NA	NA	NA	NA	NA	NA	NA	NA	NA	NA	NA	NA	NA
MITD1	NA	NA	NA	0.624146	5.42289	0.000794283	NA	NA	NA	NA	NA	NA	0.575965	5.42289	0.0326496	NA	NA	NA	NA	NA	NA	-0.552643	5.42289	0.0299087	NA	NA	NA	NA	NA	NA
MLC1	3.89037	0.699378	0.00129864	NA	NA	NA	NA	NA	NA	NA	NA	NA	NA	NA	NA	NA	NA	NA	NA	NA	NA	NA	NA	NA	NA	NA	NA	NA	NA	NA
MLPH	NA	NA	NA	-1.18071	4.90199	0.0102002	NA	NA	NA	NA	NA	NA	NA	NA	NA	NA	NA	NA	NA	NA	NA	NA	NA	NA	NA	NA	NA	NA	NA	NA
MMP1	NA	NA	NA	2.17769	2.04458	0.0339602	2.94374	2.04458	0.0117548	NA	NA	NA	NA	NA	NA	NA	NA	NA	NA	NA	NA	NA	NA	NA	NA	NA	NA	NA	NA	NA
MMP11	NA	NA	NA	-1.41286	0.231299	0.0278147	NA	NA	NA	NA	NA	NA	-3.86837	0.231299	2.98149e-05	NA	NA	NA	NA	NA	NA	2.645	0.231299	0.00598385	NA	NA	NA	NA	NA	NA
MMP12	NA	NA	NA	2.36252	3.52125	0.0255235	NA	NA	NA	NA	NA	NA	NA	NA	NA	NA	NA	NA	NA	NA	NA	NA	NA	NA	NA	NA	NA	NA	NA	NA
MMP7	NA	NA	NA	4.57455	6.6103	0.000248348	NA	NA	NA	NA	NA	NA	NA	NA	NA	NA	NA	NA	NA	NA	NA	NA	NA	NA	NA	NA	NA	NA	NA	NA
MMP8	NA	NA	NA	2.97893	2.14698	0.00045558	NA	NA	NA	NA	NA	NA	2.46497	2.14698	0.0304222	NA	NA	NA	NA	NA	NA	NA	NA	NA	NA	NA	NA	NA	NA	NA
MMP9	NA	NA	NA	1.72128	7.16229	0.0234399	NA	NA	NA	NA	NA	NA	NA	NA	NA	NA	NA	NA	NA	NA	NA	NA	NA	NA	NA	NA	NA	NA	NA	NA
MORN5	NA	NA	NA	NA	NA	NA	1.80553	0.875266	0.0353637	NA	NA	NA	NA	NA	NA	NA	NA	NA	NA	NA	NA	2.07186	0.875266	0.0426238	3.45781	0.875266	0.0392522	NA	NA	NA
MOSPD2	NA	NA	NA	0.667145	5.77931	0.00137531	NA	NA	NA	NA	NA	NA	0.666348	5.77931	0.0263758	NA	NA	NA	NA	NA	NA	NA	NA	NA	-0.754098	5.77931	0.0428512	NA	NA	NA
MOV10L1	NA	NA	NA	-1.70531	0.862667	0.0200678	NA	NA	NA	NA	NA	NA	NA	NA	NA	NA	NA	NA	NA	NA	NA	NA	NA	NA	NA	NA	NA	NA	NA	NA
MOXD1	NA	NA	NA	NA	NA	NA	NA	NA	NA	NA	NA	NA	NA	NA	NA	NA	NA	NA	NA	NA	NA	NA	NA	NA	3.9442	0.705456	0.0449596	NA	NA	NA
MPLKIP	NA	NA	NA	0.61984	5.85797	0.00339979	NA	NA	NA	NA	NA	NA	NA	NA	NA	NA	NA	NA	NA	NA	NA	NA	NA	NA	NA	NA	NA	NA	NA	NA
MPZL2	NA	NA	NA	-1.32049	2.79118	0.0103274	NA	NA	NA	NA	NA	NA	NA	NA	NA	NA	NA	NA	NA	NA	NA	NA	NA	NA	NA	NA	NA	NA	NA	NA
MRAS	NA	NA	NA	1.03476	6.42644	3.27542e-08	0.469344	6.42644	0.0170735	NA	NA	NA	0.887714	6.42644	0.000357818	NA	NA	NA	NA	NA	NA	NA	NA	NA	NA	NA	NA	NA	NA	NA
MREG	NA	NA	NA	1.04859	5.31442	0.00818091	NA	NA	NA	NA	NA	NA	NA	NA	NA	NA	NA	NA	NA	NA	NA	NA	NA	NA	NA	NA	NA	NA	NA	NA
MRGPRF	NA	NA	NA	3.45899	0.160843	0.028468	NA	NA	NA	NA	NA	NA	NA	NA	NA	NA	NA	NA	NA	NA	NA	NA	NA	NA	NA	NA	NA	NA	NA	NA
MROH6	NA	NA	NA	-1.01674	3.48138	0.000227993	NA	NA	NA	NA	NA	NA	NA	NA	NA	NA	NA	NA	NA	NA	NA	NA	NA	NA	NA	NA	NA	NA	NA	NA
MRPL37	NA	NA	NA	0.89557	5.32852	0.0048177	NA	NA	NA	NA	NA	NA	NA	NA	NA	NA	NA	NA	NA	NA	NA	NA	NA	NA	NA	NA	NA	NA	NA	NA
MRPL51	NA	NA	NA	0.681164	6.70991	0.0494024	NA	NA	NA	NA	NA	NA	NA	NA	NA	NA	NA	NA	NA	NA	NA	NA	NA	NA	NA	NA	NA	NA	NA	NA
MRPL52	NA	NA	NA	0.802674	6.98151	0.000362333	NA	NA	NA	NA	NA	NA	NA	NA	NA	NA	NA	NA	NA	NA	NA	NA	NA	NA	NA	NA	NA	NA	NA	NA
MRPS34	NA	NA	NA	0.924502	6.38464	8.16034e-05	NA	NA	NA	NA	NA	NA	0.75953	6.38464	0.0246877	NA	NA	NA	NA	NA	NA	-0.646157	6.38464	0.0407873	NA	NA	NA	NA	NA	NA
MRTO4	NA	NA	NA	0.831561	5.32853	0.000633295	NA	NA	NA	NA	NA	NA	NA	NA	NA	NA	NA	NA	NA	NA	NA	NA	NA	NA	NA	NA	NA	NA	NA	NA
MS4A1	2.527	0.586945	0.0180918	NA	NA	NA	NA	NA	NA	NA	NA	NA	-3.10692	0.586945	0.00405359	NA	NA	NA	NA	NA	NA	NA	NA	NA	NA	NA	NA	NA	NA	NA
MSANTD1	NA	NA	NA	-1.64162	0.898679	0.00668523	NA	NA	NA	NA	NA	NA	-2.75689	0.898679	0.00184346	NA	NA	NA	NA	NA	NA	NA	NA	NA	NA	NA	NA	NA	NA	NA
MT1A	NA	NA	NA	-2.01284	2.47004	0.00139793	NA	NA	NA	NA	NA	NA	NA	NA	NA	NA	NA	NA	NA	NA	NA	3.6965	2.47004	0.000287986	NA	NA	NA	NA	NA	NA
MT1M	NA	NA	NA	-1.29134	4.58077	0.0454727	NA	NA	NA	NA	NA	NA	NA	NA	NA	NA	NA	NA	NA	NA	NA	NA	NA	NA	NA	NA	NA	NA	NA	NA
MTERF1	NA	NA	NA	-0.716156	4.09336	0.00404563	NA	NA	NA	NA	NA	NA	NA	NA	NA	NA	NA	NA	NA	NA	NA	NA	NA	NA	NA	NA	NA	NA	NA	NA
MTHFD1L	NA	NA	NA	-1.10697	6.78369	1.25793e-06	NA	NA	NA	NA	NA	NA	-0.953105	6.78369	0.0110532	NA	NA	NA	NA	NA	NA	0.969261	6.78369	0.0019669	NA	NA	NA	NA	NA	NA
MTHFS	NA	NA	NA	0.616408	5.83315	0.0203132	NA	NA	NA	NA	NA	NA	NA	NA	NA	NA	NA	NA	NA	NA	NA	NA	NA	NA	NA	NA	NA	NA	NA	NA
MTSS2	NA	NA	NA	-1.38156	1.85638	0.00845899	NA	NA	NA	NA	NA	NA	-1.75575	1.85638	0.0403149	NA	NA	NA	NA	NA	NA	1.79023	1.85638	0.031045	NA	NA	NA	NA	NA	NA
MTUS1	NA	NA	NA	1.64159	5.19702	7.40899e-05	NA	NA	NA	NA	NA	NA	NA	NA	NA	NA	NA	NA	NA	NA	NA	NA	NA	NA	NA	NA	NA	NA	NA	NA
MVB12B	NA	NA	NA	-1.35219	3.9787	1.48057e-06	NA	NA	NA	NA	NA	NA	NA	NA	NA	NA	NA	NA	NA	NA	NA	NA	NA	NA	NA	NA	NA	NA	NA	NA
MXD4	NA	NA	NA	-0.647036	4.93728	0.00311417	NA	NA	NA	NA	NA	NA	NA	NA	NA	NA	NA	NA	NA	NA	NA	NA	NA	NA	NA	NA	NA	NA	NA	NA
MYEF2	NA	NA	NA	-1.47429	1.33074	0.0112197	NA	NA	NA	NA	NA	NA	NA	NA	NA	NA	NA	NA	NA	NA	NA	NA	NA	NA	NA	NA	NA	NA	NA	NA
MYL6B	NA	NA	NA	1.08176	5.20484	0.0166441	1.22307	5.20484	0.00975272	NA	NA	NA	NA	NA	NA	NA	NA	NA	NA	NA	NA	NA	NA	NA	NA	NA	NA	NA	NA	NA
MYL9	NA	NA	NA	1.34825	3.37859	0.0091673	NA	NA	NA	NA	NA	NA	NA	NA	NA	NA	NA	NA	NA	NA	NA	NA	NA	NA	NA	NA	NA	NA	NA	NA
MYO1E	NA	NA	NA	NA	NA	NA	0.522378	7.63698	0.0148464	NA	NA	NA	NA	NA	NA	NA	NA	NA	NA	NA	NA	NA	NA	NA	NA	NA	NA	NA	NA	NA
MYO6	NA	NA	NA	-1.04797	4.42376	0.00113615	NA	NA	NA	NA	NA	NA	NA	NA	NA	NA	NA	NA	NA	NA	NA	NA	NA	NA	NA	NA	NA	NA	NA	NA
MYO7B	NA	NA	NA	-1.59319	1.25574	0.028736	-1.74547	1.25574	0.0303926	NA	NA	NA	NA	NA	NA	NA	NA	NA	NA	NA	NA	NA	NA	NA	NA	NA	NA	NA	NA	NA
MYOF	NA	NA	NA	0.462068	7.1894	0.0167826	NA	NA	NA	NA	NA	NA	NA	NA	NA	NA	NA	NA	NA	NA	NA	NA	NA	NA	NA	NA	NA	NA	NA	NA
MYOZ1	NA	NA	NA	NA	NA	NA	1.79279	1.31512	0.0291879	NA	NA	NA	NA	NA	NA	NA	NA	NA	NA	NA	NA	NA	NA	NA	NA	NA	NA	NA	NA	NA
MZB1	NA	NA	NA	-1.46983	1.02745	0.0347834	NA	NA	NA	NA	NA	NA	NA	NA	NA	NA	NA	NA	NA	NA	NA	NA	NA	NA	NA	NA	NA	NA	NA	NA
NAGK	NA	NA	NA	NA	NA	NA	NA	NA	NA	NA	NA	NA	NA	NA	NA	NA	NA	NA	NA	NA	NA	NA	NA	NA	-0.817526	7.04153	0.0371099	NA	NA	NA
NAIP	NA	NA	NA	-0.513292	6.59569	0.0394899	NA	NA	NA	NA	NA	NA	NA	NA	NA	NA	NA	NA	NA	NA	NA	NA	NA	NA	NA	NA	NA	NA	NA	NA
NAMPT	NA	NA	NA	-0.599181	10.0806	0.0335831	NA	NA	NA	NA	NA	NA	NA	NA	NA	NA	NA	NA	NA	NA	NA	NA	NA	NA	NA	NA	NA	NA	NA	NA
NARS1	NA	NA	NA	0.642145	6.97796	1.60029e-05	NA	NA	NA	NA	NA	NA	0.540094	6.97796	0.01131	NA	NA	NA	NA	NA	NA	NA	NA	NA	-0.541525	6.97796	0.0449876	NA	NA	NA
NBPF15	NA	NA	NA	NA	NA	NA	NA	NA	NA	NA	NA	NA	NA	NA	NA	NA	NA	NA	NA	NA	NA	NA	NA	NA	2.04142	3.94272	0.00212954	NA	NA	NA
NBPF19	NA	NA	NA	-0.552706	6.65684	0.0479218	NA	NA	NA	NA	NA	NA	NA	NA	NA	NA	NA	NA	NA	NA	NA	NA	NA	NA	NA	NA	NA	NA	NA	NA
NBR1	NA	NA	NA	0.457068	5.85793	0.00195838	NA	NA	NA	NA	NA	NA	NA	NA	NA	NA	NA	NA	NA	NA	NA	-0.492101	5.85793	0.0115599	NA	NA	NA	NA	NA	NA
NCK2	NA	NA	NA	0.553635	4.62078	0.0497062	NA	NA	NA	NA	NA	NA	NA	NA	NA	NA	NA	NA	NA	NA	NA	NA	NA	NA	NA	NA	NA	NA	NA	NA
NCLN	NA	NA	NA	0.888031	6.55413	0.000155009	NA	NA	NA	NA	NA	NA	0.894404	6.55413	0.006025	NA	NA	NA	NA	NA	NA	-0.746072	6.55413	0.0136816	NA	NA	NA	NA	NA	NA
NDP	NA	NA	NA	NA	NA	NA	1.62888	0.944565	0.0443648	NA	NA	NA	NA	NA	NA	NA	NA	NA	NA	NA	NA	NA	NA	NA	NA	NA	NA	NA	NA	NA
NECTIN3	NA	NA	NA	-1.75454	0.752983	0.00460396	NA	NA	NA	NA	NA	NA	NA	NA	NA	NA	NA	NA	NA	NA	NA	NA	NA	NA	NA	NA	NA	NA	NA	NA
NEIL1	NA	NA	NA	-1.12539	2.22145	0.00339365	NA	NA	NA	NA	NA	NA	NA	NA	NA	NA	NA	NA	NA	NA	NA	NA	NA	NA	NA	NA	NA	NA	NA	NA
NET1	NA	NA	NA	-0.730763	3.92351	0.0153076	NA	NA	NA	NA	NA	NA	-0.987773	3.92351	0.0355369	NA	NA	NA	NA	NA	NA	1.01112	3.92351	0.0202981	NA	NA	NA	NA	NA	NA
NEU4	NA	NA	NA	-1.58487	2.25467	0.00217153	NA	NA	NA	NA	NA	NA	NA	NA	NA	NA	NA	NA	NA	NA	NA	NA	NA	NA	NA	NA	NA	NA	NA	NA
NEURL1	NA	NA	NA	-1.58873	2.6025	2.26705e-05	NA	NA	NA	NA	NA	NA	-1.40945	2.6025	0.0143803	NA	NA	NA	NA	NA	NA	1.89758	2.6025	0.000528856	NA	NA	NA	NA	NA	NA
NFAT5	NA	NA	NA	-0.905344	7.34435	0.000120812	NA	NA	NA	NA	NA	NA	-0.953886	7.34435	0.0127864	NA	NA	NA	NA	NA	NA	0.839445	7.34435	0.00938544	NA	NA	NA	NA	NA	NA
NFIA	NA	NA	NA	-0.703743	5.87551	0.00084165	NA	NA	NA	NA	NA	NA	NA	NA	NA	NA	NA	NA	NA	NA	NA	NA	NA	NA	NA	NA	NA	NA	NA	NA
NFKB1	NA	NA	NA	-1.38087	8.47851	1.86944e-05	NA	NA	NA	NA	NA	NA	-1.5276	8.47851	0.00506953	NA	NA	NA	NA	NA	NA	1.61741	8.47851	0.000170675	NA	NA	NA	NA	NA	NA
NFYB	NA	NA	NA	0.715358	4.17351	0.00604781	NA	NA	NA	NA	NA	NA	NA	NA	NA	NA	NA	NA	NA	NA	NA	NA	NA	NA	NA	NA	NA	NA	NA	NA
NHSL1	NA	NA	NA	NA	NA	NA	NA	NA	NA	NA	NA	NA	NA	NA	NA	NA	NA	NA	NA	NA	NA	0.788609	6.62082	0.036116	NA	NA	NA	NA	NA	NA
NKIRAS2	NA	NA	NA	0.589615	5.0373	0.00521689	NA	NA	NA	NA	NA	NA	0.641368	5.0373	0.0338166	NA	NA	NA	NA	NA	NA	NA	NA	NA	NA	NA	NA	NA	NA	NA
NLGN3	NA	NA	NA	-1.56544	1.30798	0.00667991	NA	NA	NA	NA	NA	NA	NA	NA	NA	NA	NA	NA	NA	NA	NA	NA	NA	NA	NA	NA	NA	NA	NA	NA
NLN	NA	NA	NA	0.619589	5.57577	0.00366674	NA	NA	NA	NA	NA	NA	NA	NA	NA	NA	NA	NA	NA	NA	NA	NA	NA	NA	NA	NA	NA	NA	NA	NA
NLRC3	NA	NA	NA	-1.44989	0.706503	0.0134141	NA	NA	NA	NA	NA	NA	-2.45649	0.706503	0.0036652	NA	NA	NA	NA	NA	NA	NA	NA	NA	2.87058	0.706503	0.0339991	NA	NA	NA
NLRP1	NA	NA	NA	-0.511569	5.42939	0.0189382	NA	NA	NA	NA	NA	NA	NA	NA	NA	NA	NA	NA	NA	NA	NA	NA	NA	NA	NA	NA	NA	NA	NA	NA
NLRP3	NA	NA	NA	-2.09123	7.3975	1.55143e-07	NA	NA	NA	NA	NA	NA	-2.10211	7.3975	0.00261344	NA	NA	NA	NA	NA	NA	2.41948	7.3975	1.22487e-05	NA	NA	NA	NA	NA	NA
NMB	NA	NA	NA	NA	NA	NA	1.10919	5.71064	0.0486967	NA	NA	NA	NA	NA	NA	NA	NA	NA	NA	NA	NA	NA	NA	NA	NA	NA	NA	NA	NA	NA
NME1	NA	NA	NA	0.927719	5.51804	0.0203388	NA	NA	NA	NA	NA	NA	NA	NA	NA	NA	NA	NA	NA	NA	NA	NA	NA	NA	NA	NA	NA	NA	NA	NA
NME7	NA	NA	NA	-0.633295	4.81377	0.001367	NA	NA	NA	NA	NA	NA	NA	NA	NA	NA	NA	NA	NA	NA	NA	NA	NA	NA	NA	NA	NA	NA	NA	NA
NOP16	NA	NA	NA	0.71455	4.34891	0.0296851	0.697528	4.34891	0.046461	NA	NA	NA	NA	NA	NA	NA	NA	NA	NA	NA	NA	NA	NA	NA	NA	NA	NA	NA	NA	NA
NOS1AP	NA	NA	NA	NA	NA	NA	NA	NA	NA	4.71611	1.73759	0.0337518	NA	NA	NA	NA	NA	NA	NA	NA	NA	NA	NA	NA	NA	NA	NA	NA	NA	NA
NOXRED1	NA	NA	NA	NA	NA	NA	-1.66333	0.888279	0.0256999	NA	NA	NA	NA	NA	NA	-2.69689	0.888279	0.0133221	NA	NA	NA	NA	NA	NA	NA	NA	NA	NA	NA	NA
NPC2	NA	NA	NA	0.969694	10.6374	0.000345278	NA	NA	NA	NA	NA	NA	0.815407	10.6374	0.0441074	NA	NA	NA	NA	NA	NA	NA	NA	NA	NA	NA	NA	NA	NA	NA
NPEPL1	NA	NA	NA	2.74035	1.87786	0.0277325	-1.65337	1.87786	0.0210069	NA	NA	NA	NA	NA	NA	NA	NA	NA	NA	NA	NA	NA	NA	NA	NA	NA	NA	NA	NA	NA
NPIPB6	NA	NA	NA	-1.74746	1.06041	0.00269154	NA	NA	NA	NA	NA	NA	NA	NA	NA	NA	NA	NA	NA	NA	NA	2.39608	1.06041	0.00747116	4.55757	1.06041	0.00527291	NA	NA	NA
NPM3	NA	NA	NA	0.933527	4.42207	0.0137619	NA	NA	NA	NA	NA	NA	NA	NA	NA	NA	NA	NA	NA	NA	NA	NA	NA	NA	NA	NA	NA	NA	NA	NA
NR1H3	NA	NA	NA	0.820291	7.12548	0.0036928	NA	NA	NA	NA	NA	NA	NA	NA	NA	NA	NA	NA	NA	NA	NA	NA	NA	NA	NA	NA	NA	NA	NA	NA
NR1I3	NA	NA	NA	-1.75588	1.40677	0.000403723	NA	NA	NA	NA	NA	NA	-1.68457	1.40677	0.0310363	NA	NA	NA	NA	NA	NA	1.97326	1.40677	0.00901981	NA	NA	NA	NA	NA	NA
NR4A2	NA	NA	NA	-0.781808	8.06486	0.0209391	NA	NA	NA	NA	NA	NA	NA	NA	NA	NA	NA	NA	NA	NA	NA	NA	NA	NA	NA	NA	NA	NA	NA	NA
NRDE2	NA	NA	NA	-1.57304	5.39788	3.92862e-11	NA	NA	NA	NA	NA	NA	-1.48348	5.39788	4.43855e-05	NA	NA	NA	NA	NA	NA	1.65886	5.39788	1.92065e-07	1.57436	5.39788	0.00212954	NA	NA	NA
NSG1	NA	NA	NA	-1.63723	0.577441	0.0069951	NA	NA	NA	NA	NA	NA	-2.68113	0.577441	0.00188731	NA	NA	NA	NA	NA	NA	2.48828	0.577441	0.0122288	5.55063	0.577441	0.0018482	NA	NA	NA
NSL1	NA	NA	NA	0.495437	5.81448	0.00135285	NA	NA	NA	NA	NA	NA	0.4686	5.81448	0.0412375	NA	NA	NA	NA	NA	NA	-0.485937	5.81448	0.0198106	NA	NA	NA	NA	NA	NA
NSMCE1	NA	NA	NA	0.511825	6.00954	0.00720651	NA	NA	NA	NA	NA	NA	NA	NA	NA	NA	NA	NA	NA	NA	NA	NA	NA	NA	NA	NA	NA	NA	NA	NA
NT5DC4	NA	NA	NA	-1.24151	0.942604	0.0152884	NA	NA	NA	NA	NA	NA	-1.97028	0.942604	0.00839234	NA	NA	NA	NA	NA	NA	NA	NA	NA	NA	NA	NA	NA	NA	NA
NTAN1	NA	NA	NA	0.648566	5.3027	0.013753	NA	NA	NA	NA	NA	NA	NA	NA	NA	NA	NA	NA	NA	NA	NA	NA	NA	NA	NA	NA	NA	NA	NA	NA
NTN4	NA	NA	NA	-1.76633	1.19123	0.00130354	NA	NA	NA	NA	NA	NA	NA	NA	NA	NA	NA	NA	NA	NA	NA	1.93762	1.19123	0.024671	4.22994	1.19123	0.00404937	NA	NA	NA
NUDT16	NA	NA	NA	NA	NA	NA	NA	NA	NA	NA	NA	NA	NA	NA	NA	NA	NA	NA	NA	NA	NA	0.734292	6.14133	0.0206771	NA	NA	NA	NA	NA	NA
NUDT16L1	NA	NA	NA	1.04298	4.37997	0.000473652	NA	NA	NA	NA	NA	NA	NA	NA	NA	NA	NA	NA	NA	NA	NA	NA	NA	NA	NA	NA	NA	NA	NA	NA
NUP50	NA	NA	NA	NA	NA	NA	NA	NA	NA	NA	NA	NA	NA	NA	NA	NA	NA	NA	NA	NA	NA	NA	NA	NA	-0.566153	5.68649	0.0320562	NA	NA	NA
NWD1	NA	NA	NA	-1.29957	0.900386	0.0382124	NA	NA	NA	NA	NA	NA	-3.36544	0.900386	0.000358135	NA	NA	NA	NA	NA	NA	2.00374	0.900386	0.0426238	NA	NA	NA	NA	NA	NA
OAF	NA	NA	NA	1.15367	3.68319	0.001898	NA	NA	NA	NA	NA	NA	NA	NA	NA	NA	NA	NA	NA	NA	NA	NA	NA	NA	NA	NA	NA	NA	NA	NA
OARD1	NA	NA	NA	0.489194	5.63668	0.00449834	NA	NA	NA	NA	NA	NA	NA	NA	NA	NA	NA	NA	NA	NA	NA	NA	NA	NA	NA	NA	NA	NA	NA	NA
OAZ1	NA	NA	NA	0.678365	10.4481	0.0271714	NA	NA	NA	NA	NA	NA	NA	NA	NA	NA	NA	NA	NA	NA	NA	NA	NA	NA	NA	NA	NA	NA	NA	NA
ODAD1	NA	NA	NA	NA	NA	NA	NA	NA	NA	NA	NA	NA	NA	NA	NA	NA	NA	NA	NA	NA	NA	NA	NA	NA	5.30309	0.813394	0.0157993	NA	NA	NA
ODAD4	NA	NA	NA	-1.48324	1.33373	0.00511331	NA	NA	NA	NA	NA	NA	-2.12359	1.33373	0.00864564	NA	NA	NA	NA	NA	NA	NA	NA	NA	NA	NA	NA	NA	NA	NA
OLAH	NA	NA	NA	-2.35604	1.78586	3.92782e-05	NA	NA	NA	NA	NA	NA	NA	NA	NA	NA	NA	NA	NA	NA	NA	NA	NA	NA	NA	NA	NA	NA	NA	NA
OLFML2B	NA	NA	NA	1.52558	5.66932	0.000154485	NA	NA	NA	NA	NA	NA	1.54191	5.66932	0.00291462	NA	NA	NA	NA	NA	NA	-1.90934	5.66932	8.80293e-05	NA	NA	NA	NA	NA	NA
OMD	NA	NA	NA	-1.54208	0.546382	0.0360517	-1.85845	0.546382	0.0248469	NA	NA	NA	-3.27771	0.546382	0.0021156	-3.59409	0.546382	0.00201437	NA	NA	NA	NA	NA	NA	NA	NA	NA	NA	NA	NA
OSBP2	NA	NA	NA	-1.67463	1.86236	0.0100283	NA	NA	NA	NA	NA	NA	-2.68753	1.86236	0.0117695	NA	NA	NA	NA	NA	NA	NA	NA	NA	NA	NA	NA	NA	NA	NA
OSBPL10	NA	NA	NA	-1.47016	3.18882	0.00265089	NA	NA	NA	NA	NA	NA	NA	NA	NA	NA	NA	NA	NA	NA	NA	NA	NA	NA	NA	NA	NA	NA	NA	NA
OSBPL6	NA	NA	NA	-1.21392	1.27898	0.0292738	NA	NA	NA	NA	NA	NA	NA	NA	NA	NA	NA	NA	NA	NA	NA	NA	NA	NA	NA	NA	NA	NA	NA	NA
OSBPL8	NA	NA	NA	0.525638	8.53784	0.00528352	0.586596	8.53784	0.00202986	NA	NA	NA	NA	NA	NA	NA	NA	NA	NA	NA	NA	NA	NA	NA	NA	NA	NA	NA	NA	NA
OSMR	NA	NA	NA	NA	NA	NA	NA	NA	NA	NA	NA	NA	NA	NA	NA	NA	NA	NA	NA	NA	NA	2.1742	1.58018	0.0436299	4.34247	1.58018	0.0250261	NA	NA	NA
P2RX4	NA	NA	NA	0.679429	7.61198	9.99556e-06	NA	NA	NA	NA	NA	NA	0.695976	7.61198	0.000976118	NA	NA	NA	NA	NA	NA	-0.488615	7.61198	0.0132368	-0.568092	7.61198	0.0411135	NA	NA	NA
P2RX7	NA	NA	NA	0.682137	6.4602	0.000625954	NA	NA	NA	NA	NA	NA	NA	NA	NA	NA	NA	NA	NA	NA	NA	NA	NA	NA	NA	NA	NA	NA	NA	NA
P2RY6	NA	NA	NA	-1.43124	2.49835	0.0190358	NA	NA	NA	NA	NA	NA	NA	NA	NA	NA	NA	NA	NA	NA	NA	NA	NA	NA	NA	NA	NA	NA	NA	NA
P2RY8	NA	NA	NA	-1.16414	4.01551	0.00610769	NA	NA	NA	NA	NA	NA	NA	NA	NA	NA	NA	NA	NA	NA	NA	NA	NA	NA	NA	NA	NA	NA	NA	NA
PACRG	NA	NA	NA	NA	NA	NA	NA	NA	NA	NA	NA	NA	NA	NA	NA	NA	NA	NA	NA	NA	NA	NA	NA	NA	5.43349	1.13322	0.00670678	NA	NA	NA
PADI4	NA	NA	NA	-1.17312	2.15051	0.0486155	NA	NA	NA	NA	NA	NA	NA	NA	NA	NA	NA	NA	NA	NA	NA	NA	NA	NA	NA	NA	NA	NA	NA	NA
PALD1	NA	NA	NA	-1.75583	3.23179	6.0842e-06	NA	NA	NA	NA	NA	NA	-1.36267	3.23179	0.0255806	NA	NA	NA	NA	NA	NA	NA	NA	NA	NA	NA	NA	NA	NA	NA
PALLD	NA	NA	NA	0.990483	6.22974	0.00722607	NA	NA	NA	NA	NA	NA	NA	NA	NA	NA	NA	NA	NA	NA	NA	NA	NA	NA	NA	NA	NA	NA	NA	NA
PAOX	NA	NA	NA	-0.876956	3.21281	0.000245989	NA	NA	NA	NA	NA	NA	-0.803728	3.21281	0.0284929	NA	NA	NA	NA	NA	NA	NA	NA	NA	NA	NA	NA	NA	NA	NA
PAPLN	NA	NA	NA	1.09649	3.4506	0.0213797	NA	NA	NA	NA	NA	NA	NA	NA	NA	NA	NA	NA	NA	NA	NA	NA	NA	NA	NA	NA	NA	NA	NA	NA
PAPOLG	NA	NA	NA	-0.587242	5.57618	0.0123455	NA	NA	NA	NA	NA	NA	NA	NA	NA	NA	NA	NA	NA	NA	NA	0.736533	5.57618	0.0274001	NA	NA	NA	NA	NA	NA
PAPSS1	NA	NA	NA	0.859161	7.22105	1.55143e-07	NA	NA	NA	NA	NA	NA	0.672433	7.22105	0.00313838	NA	NA	NA	NA	NA	NA	-0.533994	7.22105	0.0113143	NA	NA	NA	NA	NA	NA
PAQR5	NA	NA	NA	1.19286	4.95894	0.00614108	NA	NA	NA	NA	NA	NA	NA	NA	NA	NA	NA	NA	NA	NA	NA	NA	NA	NA	NA	NA	NA	NA	NA	NA
PARP10	NA	NA	NA	-0.671323	5.52733	1.35672e-05	NA	NA	NA	NA	NA	NA	NA	NA	NA	NA	NA	NA	NA	NA	NA	0.575556	5.52733	0.00716675	NA	NA	NA	NA	NA	NA
PBX1	NA	NA	NA	NA	NA	NA	NA	NA	NA	NA	NA	NA	NA	NA	NA	NA	NA	NA	NA	NA	NA	NA	NA	NA	5.15439	1.539	0.00415707	NA	NA	NA
PC	NA	NA	NA	0.885679	5.06975	0.00532826	NA	NA	NA	NA	NA	NA	NA	NA	NA	NA	NA	NA	NA	NA	NA	NA	NA	NA	NA	NA	NA	NA	NA	NA
PCBP3	NA	NA	NA	-1.72986	2.20875	0.00709016	-1.56494	2.20875	0.046461	NA	NA	NA	NA	NA	NA	NA	NA	NA	NA	NA	NA	NA	NA	NA	NA	NA	NA	NA	NA	NA
PCID2	NA	NA	NA	0.725204	5.42411	1.79711e-05	NA	NA	NA	NA	NA	NA	0.564462	5.42411	0.0177531	NA	NA	NA	NA	NA	NA	-0.652153	5.42411	0.00273903	NA	NA	NA	NA	NA	NA
PCNX1	NA	NA	NA	-0.444619	7.44654	0.0117576	NA	NA	NA	NA	NA	NA	NA	NA	NA	NA	NA	NA	NA	NA	NA	0.581338	7.44654	0.0132368	NA	NA	NA	NA	NA	NA
PDCD1LG2	NA	NA	NA	-1.16307	3.10039	0.00472942	NA	NA	NA	NA	NA	NA	NA	NA	NA	NA	NA	NA	NA	NA	NA	NA	NA	NA	NA	NA	NA	NA	NA	NA
PDE1B	-0.672897	4.10629	0.0442423	-0.666302	4.10629	0.00472942	NA	NA	NA	NA	NA	NA	NA	NA	NA	NA	NA	NA	NA	NA	NA	NA	NA	NA	NA	NA	NA	NA	NA	NA
PDE4B	NA	NA	NA	-1.11345	8.09679	0.000174999	NA	NA	NA	NA	NA	NA	NA	NA	NA	NA	NA	NA	NA	NA	NA	NA	NA	NA	NA	NA	NA	NA	NA	NA
PDE6A	NA	NA	NA	-1.64553	1.02067	0.00261186	NA	NA	NA	NA	NA	NA	NA	NA	NA	NA	NA	NA	NA	NA	NA	NA	NA	NA	NA	NA	NA	NA	NA	NA
PDE6G	NA	NA	NA	NA	NA	NA	NA	NA	NA	NA	NA	NA	NA	NA	NA	NA	NA	NA	NA	NA	NA	1.49789	2.747	0.00102511	NA	NA	NA	NA	NA	NA
PDE7B	NA	NA	NA	-1.74639	3.14468	0.000166476	NA	NA	NA	NA	NA	NA	NA	NA	NA	NA	NA	NA	NA	NA	NA	1.57005	3.14468	0.0281037	NA	NA	NA	NA	NA	NA
PDE8B	NA	NA	NA	-1.47418	2.32294	0.00394393	NA	NA	NA	NA	NA	NA	NA	NA	NA	NA	NA	NA	NA	NA	NA	NA	NA	NA	NA	NA	NA	NA	NA	NA
PDGFB	NA	NA	NA	-1.41342	3.33367	0.00242635	NA	NA	NA	NA	NA	NA	NA	NA	NA	NA	NA	NA	NA	NA	NA	NA	NA	NA	NA	NA	NA	NA	NA	NA
PDIA4	NA	NA	NA	0.608806	7.01535	0.00873572	NA	NA	NA	NA	NA	NA	0.754886	7.01535	0.0248225	NA	NA	NA	NA	NA	NA	NA	NA	NA	NA	NA	NA	NA	NA	NA
PDLIM4	NA	NA	NA	1.43175	3.56937	0.0244669	NA	NA	NA	NA	NA	NA	NA	NA	NA	NA	NA	NA	NA	NA	NA	NA	NA	NA	NA	NA	NA	NA	NA	NA
PDLIM7	NA	NA	NA	0.843513	5.91731	0.00441788	NA	NA	NA	NA	NA	NA	NA	NA	NA	NA	NA	NA	NA	NA	NA	NA	NA	NA	NA	NA	NA	NA	NA	NA
PDPN	NA	NA	NA	NA	NA	NA	2.16591	2.25643	0.0029314	NA	NA	NA	NA	NA	NA	NA	NA	NA	NA	NA	NA	NA	NA	NA	NA	NA	NA	NA	NA	NA
PDZD8	NA	NA	NA	-0.556234	5.86021	0.00096533	NA	NA	NA	NA	NA	NA	-0.569195	5.86021	0.0337991	NA	NA	NA	NA	NA	NA	0.60849	5.86021	0.00928931	NA	NA	NA	NA	NA	NA
PEA15	NA	NA	NA	0.899669	6.38515	0.0010267	NA	NA	NA	NA	NA	NA	NA	NA	NA	NA	NA	NA	NA	NA	NA	NA	NA	NA	NA	NA	NA	NA	NA	NA
PELI1	NA	NA	NA	-1.19448	8.48844	1.28002e-05	NA	NA	NA	NA	NA	NA	-1.29603	8.48844	0.00413062	NA	NA	NA	NA	NA	NA	1.22396	8.48844	0.000706668	1.25574	8.48844	0.0366965	NA	NA	NA
PER2	NA	NA	NA	-1.04922	4.6879	0.000357774	NA	NA	NA	NA	NA	NA	-1.1456	4.6879	0.0147127	NA	NA	NA	NA	NA	NA	1.14617	4.6879	0.0076835	NA	NA	NA	NA	NA	NA
PERP	NA	NA	NA	NA	NA	NA	1.32986	1.89705	0.0407088	NA	NA	NA	NA	NA	NA	NA	NA	NA	NA	NA	NA	NA	NA	NA	NA	NA	NA	NA	NA	NA
PGAP4	NA	NA	NA	-1.62889	0.349778	0.014452	NA	NA	NA	NA	NA	NA	-2.22795	0.349778	0.0199073	NA	NA	NA	NA	NA	NA	2.26101	0.349778	0.0235445	NA	NA	NA	NA	NA	NA
PGBD5	NA	NA	NA	-1.8275	1.31364	0.00166427	NA	NA	NA	NA	NA	NA	-2.25373	1.31364	0.0119904	NA	NA	NA	NA	NA	NA	NA	NA	NA	NA	NA	NA	NA	NA	NA
PGGHG	NA	NA	NA	-0.951427	2.61258	0.0128945	NA	NA	NA	NA	NA	NA	NA	NA	NA	NA	NA	NA	NA	NA	NA	NA	NA	NA	NA	NA	NA	NA	NA	NA
PHACTR1	NA	NA	NA	-0.486214	8.1427	0.0299256	NA	NA	NA	NA	NA	NA	NA	NA	NA	NA	NA	NA	NA	NA	NA	NA	NA	NA	NA	NA	NA	NA	NA	NA
PHEX	NA	NA	NA	-2.54067	1.06428	2.94793e-05	NA	NA	NA	NA	NA	NA	-2.54796	1.06428	0.00769916	NA	NA	NA	NA	NA	NA	NA	NA	NA	NA	NA	NA	NA	NA	NA
PHKG2	NA	NA	NA	0.513956	4.48912	0.0125587	NA	NA	NA	NA	NA	NA	NA	NA	NA	NA	NA	NA	NA	NA	NA	NA	NA	NA	NA	NA	NA	NA	NA	NA
PHLDA1	NA	NA	NA	0.856709	7.66285	0.0180836	NA	NA	NA	NA	NA	NA	NA	NA	NA	NA	NA	NA	NA	NA	NA	NA	NA	NA	NA	NA	NA	NA	NA	NA
PHLDB3	NA	NA	NA	-0.734564	3.44609	0.0340159	NA	NA	NA	NA	NA	NA	NA	NA	NA	NA	NA	NA	NA	NA	NA	NA	NA	NA	NA	NA	NA	NA	NA	NA
PIERCE1	NA	NA	NA	NA	NA	NA	1.5175	1.5866	0.0029314	NA	NA	NA	NA	NA	NA	NA	NA	NA	NA	NA	NA	NA	NA	NA	NA	NA	NA	NA	NA	NA
PIM2	NA	NA	NA	-1.29011	3.33125	0.00195483	NA	NA	NA	NA	NA	NA	-1.67268	3.33125	0.00932851	NA	NA	NA	NA	NA	NA	NA	NA	NA	NA	NA	NA	NA	NA	NA
PIP	NA	NA	NA	NA	NA	NA	NA	NA	NA	4.19262	0.942004	0.0294068	NA	NA	NA	NA	NA	NA	NA	NA	NA	NA	NA	NA	NA	NA	NA	NA	NA	NA
PIP4P2	NA	NA	NA	0.52692	4.64288	0.0101145	NA	NA	NA	NA	NA	NA	NA	NA	NA	NA	NA	NA	NA	NA	NA	-0.613288	4.64288	0.0280807	NA	NA	NA	NA	NA	NA
PJA1	NA	NA	NA	1.27912	2.97807	0.00177899	NA	NA	NA	NA	NA	NA	1.34451	2.97807	0.0127817	NA	NA	NA	NA	NA	NA	NA	NA	NA	NA	NA	NA	NA	NA	NA
PKD2	NA	NA	NA	0.481588	5.63574	0.0383658	NA	NA	NA	NA	NA	NA	NA	NA	NA	NA	NA	NA	NA	NA	NA	NA	NA	NA	NA	NA	NA	NA	NA	NA
PKIA	NA	NA	NA	-1.51192	1.96344	0.000986445	NA	NA	NA	NA	NA	NA	NA	NA	NA	NA	NA	NA	NA	NA	NA	NA	NA	NA	NA	NA	NA	NA	NA	NA
PLA2G7	NA	NA	NA	0.930961	8.29469	0.000975423	NA	NA	NA	NA	NA	NA	NA	NA	NA	NA	NA	NA	NA	NA	NA	NA	NA	NA	-1.02724	8.29469	0.0371099	NA	NA	NA
PLAAT3	NA	NA	NA	-1.0447	6.42133	0.00033064	NA	NA	NA	NA	NA	NA	NA	NA	NA	NA	NA	NA	NA	NA	NA	NA	NA	NA	NA	NA	NA	NA	NA	NA
PLAAT4	NA	NA	NA	-1.19764	4.59006	0.000177509	NA	NA	NA	NA	NA	NA	NA	NA	NA	NA	NA	NA	NA	NA	NA	1.2363	4.59006	0.00638243	NA	NA	NA	NA	NA	NA
PLAC8	NA	NA	NA	-1.26221	4.99383	0.00121194	NA	NA	NA	NA	NA	NA	NA	NA	NA	NA	NA	NA	NA	NA	NA	NA	NA	NA	NA	NA	NA	NA	NA	NA
PLCE1	NA	NA	NA	NA	NA	NA	NA	NA	NA	NA	NA	NA	NA	NA	NA	NA	NA	NA	NA	NA	NA	1.93372	1.82754	0.00482516	NA	NA	NA	NA	NA	NA
PLD4	NA	NA	NA	NA	NA	NA	2.21255	1.09671	0.0125494	NA	NA	NA	NA	NA	NA	NA	NA	NA	NA	NA	NA	NA	NA	NA	NA	NA	NA	NA	NA	NA
PLEKHF1	NA	NA	NA	1.54036	1.74022	0.0114309	NA	NA	NA	NA	NA	NA	NA	NA	NA	NA	NA	NA	NA	NA	NA	NA	NA	NA	NA	NA	NA	NA	NA	NA
PLEKHG2	NA	NA	NA	-1.35139	5.42524	1.31471e-05	NA	NA	NA	NA	NA	NA	-1.58702	5.42524	0.00138052	NA	NA	NA	NA	NA	NA	1.36866	5.42524	0.00201136	NA	NA	NA	NA	NA	NA
PLEKHG4B	NA	NA	NA	-2.07178	0.259773	0.00242635	NA	NA	NA	NA	NA	NA	-3.06956	0.259773	0.00147269	NA	NA	NA	NA	NA	NA	NA	NA	NA	4.10562	0.259773	0.0180261	NA	NA	NA
PLEKHG6	NA	NA	NA	-1.9739	1.4128	0.00152409	NA	NA	NA	NA	NA	NA	NA	NA	NA	NA	NA	NA	NA	NA	NA	NA	NA	NA	NA	NA	NA	NA	NA	NA
PLEKHO1	NA	NA	NA	0.687726	6.47798	0.0141516	NA	NA	NA	NA	NA	NA	NA	NA	NA	NA	NA	NA	NA	NA	NA	NA	NA	NA	NA	NA	NA	NA	NA	NA
PLIN2	NA	NA	NA	0.558035	10.1429	0.0339254	NA	NA	NA	NA	NA	NA	NA	NA	NA	NA	NA	NA	NA	NA	NA	NA	NA	NA	-1.0468	10.1429	0.0230713	NA	NA	NA
PLIN5	NA	NA	NA	-1.70541	1.39066	0.00113615	NA	NA	NA	NA	NA	NA	-1.80357	1.39066	0.0244669	NA	NA	NA	NA	NA	NA	NA	NA	NA	NA	NA	NA	NA	NA	NA
PLLP	NA	NA	NA	-1.08638	1.54192	0.0309449	NA	NA	NA	NA	NA	NA	NA	NA	NA	NA	NA	NA	NA	NA	NA	NA	NA	NA	NA	NA	NA	NA	NA	NA
PLPP1	NA	NA	NA	-1.27354	3.59166	0.000692116	NA	NA	NA	NA	NA	NA	NA	NA	NA	NA	NA	NA	NA	NA	NA	1.27329	3.59166	0.0257378	NA	NA	NA	NA	NA	NA
PLPP2	NA	NA	NA	1.97688	0.895312	0.02056	NA	NA	NA	NA	NA	NA	NA	NA	NA	NA	NA	NA	NA	NA	NA	NA	NA	NA	NA	NA	NA	NA	NA	NA
PLS1	NA	NA	NA	-1.60697	2.09089	0.000677267	NA	NA	NA	NA	NA	NA	NA	NA	NA	NA	NA	NA	NA	NA	NA	NA	NA	NA	NA	NA	NA	NA	NA	NA
PLXNA2	NA	NA	NA	-1.17952	4.49263	2.33445e-06	NA	NA	NA	NA	NA	NA	NA	NA	NA	NA	NA	NA	NA	NA	NA	NA	NA	NA	NA	NA	NA	NA	NA	NA
PNPLA1	NA	NA	NA	-1.31509	1.07254	0.0303587	NA	NA	NA	NA	NA	NA	-2.16611	1.07254	0.013892	NA	NA	NA	NA	NA	NA	NA	NA	NA	NA	NA	NA	NA	NA	NA
PODXL2	NA	NA	NA	-1.03572	1.42511	0.0185659	NA	NA	NA	NA	NA	NA	NA	NA	NA	NA	NA	NA	NA	NA	NA	NA	NA	NA	NA	NA	NA	NA	NA	NA
POLD2	NA	NA	NA	0.962996	4.34925	0.00306648	0.70912	4.34925	0.0431519	NA	NA	NA	NA	NA	NA	NA	NA	NA	NA	NA	NA	NA	NA	NA	NA	NA	NA	NA	NA	NA
POLE4	NA	NA	NA	0.985299	6.52659	0.00211539	NA	NA	NA	NA	NA	NA	NA	NA	NA	NA	NA	NA	NA	NA	NA	NA	NA	NA	NA	NA	NA	NA	NA	NA
POLR1H	NA	NA	NA	NA	NA	NA	NA	NA	NA	NA	NA	NA	NA	NA	NA	NA	NA	NA	NA	NA	NA	0.707443	5.38923	0.0264795	NA	NA	NA	NA	NA	NA
PON3	NA	NA	NA	-1.59037	0.340489	0.0200525	NA	NA	NA	NA	NA	NA	-2.63184	0.340489	0.0067547	NA	NA	NA	NA	NA	NA	2.22549	0.340489	0.0367158	3.6225	0.340489	0.0421688	NA	NA	NA
POPDC2	NA	NA	NA	-1.34889	1.82205	0.0026457	NA	NA	NA	NA	NA	NA	NA	NA	NA	NA	NA	NA	NA	NA	NA	1.44151	1.82205	0.0362248	1.99358	1.82205	0.0433528	NA	NA	NA
POSTN	NA	NA	NA	3.97006	1.26852	0.000482916	NA	NA	NA	NA	NA	NA	3.7548	1.26852	0.00757789	NA	NA	NA	NA	NA	NA	NA	NA	NA	NA	NA	NA	NA	NA	NA
POU2AF1	NA	NA	NA	NA	NA	NA	NA	NA	NA	NA	NA	NA	NA	NA	NA	NA	NA	NA	NA	NA	NA	NA	NA	NA	4.85845	0.86916	0.0165789	NA	NA	NA
PPBP	NA	NA	NA	2.39476	4.39231	0.02295	NA	NA	NA	NA	NA	NA	NA	NA	NA	NA	NA	NA	NA	NA	NA	NA	NA	NA	NA	NA	NA	NA	NA	NA
PPDPF	NA	NA	NA	0.856684	8.94111	0.0457896	NA	NA	NA	NA	NA	NA	NA	NA	NA	NA	NA	NA	NA	NA	NA	NA	NA	NA	NA	NA	NA	NA	NA	NA
PPFIBP1	NA	NA	NA	0.626375	4.25876	0.046126	NA	NA	NA	NA	NA	NA	NA	NA	NA	NA	NA	NA	NA	NA	NA	NA	NA	NA	NA	NA	NA	NA	NA	NA
PPFIBP2	NA	NA	NA	-0.551163	5.42927	0.0154371	NA	NA	NA	NA	NA	NA	NA	NA	NA	NA	NA	NA	NA	NA	NA	NA	NA	NA	NA	NA	NA	NA	NA	NA
PPIL1	NA	NA	NA	1.01309	3.52209	0.00240208	NA	NA	NA	NA	NA	NA	NA	NA	NA	NA	NA	NA	NA	NA	NA	NA	NA	NA	NA	NA	NA	NA	NA	NA
PPM1E	NA	NA	NA	-2.86554	1.67281	3.08922e-08	NA	NA	NA	NA	NA	NA	-4.58716	1.67281	1.42822e-06	NA	NA	NA	NA	NA	NA	2.34033	1.67281	0.00482516	7.26563	1.67281	0.000106127	NA	NA	NA
PPP1R13B	NA	NA	NA	-1.22692	2.61225	0.00521689	NA	NA	NA	NA	NA	NA	NA	NA	NA	NA	NA	NA	NA	NA	NA	NA	NA	NA	NA	NA	NA	NA	NA	NA
PPP1R14B	NA	NA	NA	1.05556	5.73308	0.00232841	NA	NA	NA	NA	NA	NA	NA	NA	NA	NA	NA	NA	NA	NA	NA	NA	NA	NA	NA	NA	NA	NA	NA	NA
PPP1R18	NA	NA	NA	0.556244	6.80397	0.000403723	NA	NA	NA	NA	NA	NA	0.549809	6.80397	0.0160323	NA	NA	NA	NA	NA	NA	-0.508827	6.80397	0.013081	-0.61556	6.80397	0.0319972	NA	NA	NA
PPP1R9A	NA	NA	NA	-1.31544	1.13082	0.0240349	NA	NA	NA	NA	NA	NA	-2.68867	1.13082	0.00159391	NA	NA	NA	NA	NA	NA	NA	NA	NA	NA	NA	NA	NA	NA	NA
PRDX1	NA	NA	NA	0.482587	8.49295	0.0313668	NA	NA	NA	NA	NA	NA	NA	NA	NA	NA	NA	NA	NA	NA	NA	NA	NA	NA	NA	NA	NA	NA	NA	NA
PRDX4	NA	NA	NA	0.54095	6.00037	0.0193518	NA	NA	NA	NA	NA	NA	NA	NA	NA	NA	NA	NA	NA	NA	NA	NA	NA	NA	NA	NA	NA	NA	NA	NA
PRELID2	NA	NA	NA	-1.01644	3.16081	0.00050164	NA	NA	NA	NA	NA	NA	NA	NA	NA	NA	NA	NA	NA	NA	NA	NA	NA	NA	1.38642	3.16081	0.0288284	NA	NA	NA
PRF1	NA	NA	NA	-1.62129	1.15939	0.00298098	NA	NA	NA	NA	NA	NA	-2.09795	1.15939	0.00899968	NA	NA	NA	NA	NA	NA	2.36148	1.15939	0.00902482	NA	NA	NA	NA	NA	NA
PRG4	2.30892	0.512116	0.0203371	NA	NA	NA	NA	NA	NA	NA	NA	NA	-3.1822	0.512116	0.00106322	NA	NA	NA	NA	NA	NA	NA	NA	NA	3.78432	0.512116	0.0319972	NA	NA	NA
PRKAR2B	NA	NA	NA	-1.07661	4.98992	4.0688e-06	NA	NA	NA	NA	NA	NA	-0.835171	4.98992	0.0277323	NA	NA	NA	NA	NA	NA	1.26215	4.98992	0.000115809	NA	NA	NA	NA	NA	NA
PRKCE	NA	NA	NA	-0.489142	7.56337	0.0332155	NA	NA	NA	NA	NA	NA	NA	NA	NA	NA	NA	NA	NA	NA	NA	NA	NA	NA	NA	NA	NA	NA	NA	NA
PRKCH	NA	NA	NA	-0.770753	6.56929	0.000362333	NA	NA	NA	NA	NA	NA	NA	NA	NA	NA	NA	NA	NA	NA	NA	0.893382	6.56929	0.00245053	NA	NA	NA	NA	NA	NA
PRKCQ	NA	NA	NA	-1.59924	1.39395	0.00839375	NA	NA	NA	NA	NA	NA	-2.80297	1.39395	0.00207615	NA	NA	NA	NA	NA	NA	NA	NA	NA	NA	NA	NA	NA	NA	NA
PRKCZ	NA	NA	NA	-1.62621	1.76822	0.00130252	NA	NA	NA	NA	NA	NA	NA	NA	NA	NA	NA	NA	NA	NA	NA	NA	NA	NA	NA	NA	NA	NA	NA	NA
PRKN	NA	NA	NA	-1.73734	3.46397	0.00109439	NA	NA	NA	NA	NA	NA	NA	NA	NA	NA	NA	NA	NA	NA	NA	NA	NA	NA	NA	NA	NA	NA	NA	NA
PROCR	NA	NA	NA	0.746399	5.37573	0.0341899	NA	NA	NA	NA	NA	NA	NA	NA	NA	NA	NA	NA	NA	NA	NA	NA	NA	NA	NA	NA	NA	NA	NA	NA
PROM1	NA	NA	NA	NA	NA	NA	NA	NA	NA	NA	NA	NA	NA	NA	NA	NA	NA	NA	NA	NA	NA	NA	NA	NA	5.49051	0.737685	0.00427592	NA	NA	NA
PROSER2	NA	NA	NA	-1.89891	1.89172	0.000174755	NA	NA	NA	NA	NA	NA	NA	NA	NA	NA	NA	NA	NA	NA	NA	NA	NA	NA	NA	NA	NA	NA	NA	NA
PRPSAP1	NA	NA	NA	-0.67349	5.22923	0.00012008	NA	NA	NA	NA	NA	NA	NA	NA	NA	NA	NA	NA	NA	NA	NA	0.541991	5.22923	0.0331496	0.729448	5.22923	0.0417607	NA	NA	NA
PRRT4	NA	NA	NA	-2.55933	0.0888348	0.000435912	NA	NA	NA	NA	NA	NA	-2.34691	0.0888348	0.0210314	NA	NA	NA	NA	NA	NA	3.46373	0.0888348	0.00168112	NA	NA	NA	NA	NA	NA
PRTFDC1	NA	NA	NA	-1.51803	0.991039	0.0119384	NA	NA	NA	NA	NA	NA	NA	NA	NA	NA	NA	NA	NA	NA	NA	NA	NA	NA	NA	NA	NA	NA	NA	NA
PRTG	NA	NA	NA	-1.88709	0.567667	0.00936338	NA	NA	NA	NA	NA	NA	NA	NA	NA	NA	NA	NA	NA	NA	NA	NA	NA	NA	NA	NA	NA	NA	NA	NA
PRXL2B	NA	NA	NA	0.812733	3.77194	0.0167815	NA	NA	NA	NA	NA	NA	NA	NA	NA	NA	NA	NA	NA	NA	NA	NA	NA	NA	NA	NA	NA	NA	NA	NA
PSD3	NA	NA	NA	NA	NA	NA	0.597991	6.99095	0.0340685	NA	NA	NA	NA	NA	NA	NA	NA	NA	NA	NA	NA	NA	NA	NA	NA	NA	NA	NA	NA	NA
PSEN2	NA	NA	NA	0.509744	4.34583	0.0333468	NA	NA	NA	NA	NA	NA	NA	NA	NA	NA	NA	NA	NA	NA	NA	NA	NA	NA	NA	NA	NA	NA	NA	NA
PTGDS	NA	NA	NA	-1.71495	4.55828	0.00607234	NA	NA	NA	NA	NA	NA	NA	NA	NA	NA	NA	NA	NA	NA	NA	2.97629	4.55828	0.00309735	NA	NA	NA	NA	NA	NA
PTGS1	NA	NA	NA	1.29522	4.36207	0.000617516	NA	NA	NA	NA	NA	NA	NA	NA	NA	NA	NA	NA	NA	NA	NA	NA	NA	NA	NA	NA	NA	NA	NA	NA
PTMA	NA	NA	NA	0.804092	11.0851	0.000204105	NA	NA	NA	NA	NA	NA	NA	NA	NA	NA	NA	NA	NA	NA	NA	NA	NA	NA	NA	NA	NA	NA	NA	NA
PTPN1	NA	NA	NA	-0.489122	8.24173	0.0305311	NA	NA	NA	NA	NA	NA	NA	NA	NA	NA	NA	NA	NA	NA	NA	0.74304	8.24173	0.0120768	NA	NA	NA	NA	NA	NA
PTPRS	NA	NA	NA	-1.69679	1.60978	0.00532826	NA	NA	NA	NA	NA	NA	-2.40429	1.60978	0.0133557	NA	NA	NA	NA	NA	NA	NA	NA	NA	6.85552	1.60978	0.00156497	NA	NA	NA
PZP	NA	NA	NA	-1.62854	0.719146	0.0240349	NA	NA	NA	NA	NA	NA	NA	NA	NA	NA	NA	NA	NA	NA	NA	NA	NA	NA	NA	NA	NA	NA	NA	NA
QPCTL	NA	NA	NA	-0.972767	3.17799	0.00589886	NA	NA	NA	NA	NA	NA	NA	NA	NA	NA	NA	NA	NA	NA	NA	NA	NA	NA	NA	NA	NA	NA	NA	NA
RAB15	NA	NA	NA	NA	NA	NA	-1.91862	0.252974	0.0117796	NA	NA	NA	NA	NA	NA	-3.39214	0.252974	0.00201437	NA	NA	NA	NA	NA	NA	NA	NA	NA	NA	NA	NA
RAB29	NA	NA	NA	0.452992	5.24137	0.0200765	NA	NA	NA	NA	NA	NA	NA	NA	NA	NA	NA	NA	NA	NA	NA	NA	NA	NA	NA	NA	NA	NA	NA	NA
RAB3IL1	NA	NA	NA	1.77561	3.84653	0.00521689	NA	NA	NA	NA	NA	NA	NA	NA	NA	NA	NA	NA	NA	NA	NA	NA	NA	NA	NA	NA	NA	NA	NA	NA
RAB42	NA	NA	NA	1.52327	4.77974	0.000807043	NA	NA	NA	NA	NA	NA	NA	NA	NA	NA	NA	NA	NA	NA	NA	NA	NA	NA	NA	NA	NA	NA	NA	NA
RAB6B	NA	NA	NA	-1.67282	0.719334	0.00874593	NA	NA	NA	NA	NA	NA	NA	NA	NA	NA	NA	NA	NA	NA	NA	2.26761	0.719334	0.0236492	3.40971	0.719334	0.0387903	NA	NA	NA
RAC2	NA	NA	NA	1.15155	6.53299	0.00623832	NA	NA	NA	NA	NA	NA	NA	NA	NA	NA	NA	NA	NA	NA	NA	NA	NA	NA	NA	NA	NA	NA	NA	NA
RAD51AP1	NA	NA	NA	0.808817	3.71974	0.0204356	NA	NA	NA	NA	NA	NA	NA	NA	NA	NA	NA	NA	NA	NA	NA	NA	NA	NA	NA	NA	NA	NA	NA	NA
RAD54B	NA	NA	NA	NA	NA	NA	NA	NA	NA	NA	NA	NA	-1.77699	1.17518	0.0387623	NA	NA	NA	NA	NA	NA	NA	NA	NA	NA	NA	NA	NA	NA	NA
RAD54L	NA	NA	NA	-1.76354	0.738422	0.0021714	NA	NA	NA	NA	NA	NA	-3.44113	0.738422	4.79907e-05	NA	NA	NA	NA	NA	NA	NA	NA	NA	2.53766	0.738422	0.0475142	NA	NA	NA
RAD9B	NA	NA	NA	-1.32876	1.72024	0.00109948	NA	NA	NA	NA	NA	NA	-1.55242	1.72024	0.0113255	NA	NA	NA	NA	NA	NA	NA	NA	NA	2.14759	1.72024	0.0167008	NA	NA	NA
RAI14	NA	NA	NA	2.24565	4.00427	0.00113615	NA	NA	NA	NA	NA	NA	NA	NA	NA	NA	NA	NA	NA	NA	NA	NA	NA	NA	NA	NA	NA	NA	NA	NA
RAN	NA	NA	NA	0.718019	7.77411	0.0088077	0.669443	7.77411	0.0216391	NA	NA	NA	NA	NA	NA	NA	NA	NA	NA	NA	NA	NA	NA	NA	NA	NA	NA	NA	NA	NA
RAPSN	NA	NA	NA	-1.70962	1.21637	0.00194867	NA	NA	NA	NA	NA	NA	-2.30869	1.21637	0.00598339	NA	NA	NA	NA	NA	NA	NA	NA	NA	NA	NA	NA	NA	NA	NA
RARA	NA	NA	NA	-0.63736	6.58061	0.00265089	NA	NA	NA	NA	NA	NA	NA	NA	NA	NA	NA	NA	NA	NA	NA	NA	NA	NA	NA	NA	NA	NA	NA	NA
RASAL2	NA	NA	NA	NA	NA	NA	0.536239	7.52249	0.0443648	NA	NA	NA	NA	NA	NA	NA	NA	NA	NA	NA	NA	NA	NA	NA	NA	NA	NA	NA	NA	NA
RASGRF2	NA	NA	NA	-1.78226	0.825671	0.0109948	NA	NA	NA	NA	NA	NA	-2.66401	0.825671	0.0108493	NA	NA	NA	NA	NA	NA	NA	NA	NA	NA	NA	NA	NA	NA	NA
RBP5	NA	NA	NA	NA	NA	NA	NA	NA	NA	NA	NA	NA	-3.90643	0.575273	0.00022894	NA	NA	NA	NA	NA	NA	NA	NA	NA	5.40386	0.575273	0.00598395	NA	NA	NA
RBP7	NA	NA	NA	-0.672666	4.74365	0.0401817	NA	NA	NA	NA	NA	NA	NA	NA	NA	NA	NA	NA	NA	NA	NA	NA	NA	NA	NA	NA	NA	NA	NA	NA
RCC1	NA	NA	NA	0.674666	5.69877	0.00414184	NA	NA	NA	NA	NA	NA	NA	NA	NA	NA	NA	NA	NA	NA	NA	-0.685865	5.69877	0.0298159	NA	NA	NA	NA	NA	NA
RDH11	NA	NA	NA	1.41948	4.38763	5.31633e-05	NA	NA	NA	NA	NA	NA	1.35229	4.38763	0.00284492	NA	NA	NA	NA	NA	NA	-1.43398	4.38763	0.00105462	NA	NA	NA	NA	NA	NA
RDX	NA	NA	NA	NA	NA	NA	NA	NA	NA	NA	NA	NA	NA	NA	NA	NA	NA	NA	NA	NA	NA	0.648996	8.24042	0.00830032	NA	NA	NA	NA	NA	NA
REEP6	NA	NA	NA	NA	NA	NA	NA	NA	NA	NA	NA	NA	NA	NA	NA	NA	NA	NA	NA	NA	NA	1.81081	1.30047	0.00874977	NA	NA	NA	NA	NA	NA
REL	NA	NA	NA	-0.480954	8.78092	0.0389536	NA	NA	NA	NA	NA	NA	NA	NA	NA	NA	NA	NA	NA	NA	NA	0.793129	8.78092	0.00874977	NA	NA	NA	NA	NA	NA
RFFL	NA	NA	NA	-0.487163	5.61711	0.00168488	NA	NA	NA	NA	NA	NA	NA	NA	NA	NA	NA	NA	NA	NA	NA	NA	NA	NA	NA	NA	NA	NA	NA	NA
RFX8	NA	NA	NA	-1.557	1.05915	0.0172031	NA	NA	NA	NA	NA	NA	-2.06873	1.05915	0.0408881	NA	NA	NA	NA	NA	NA	NA	NA	NA	4.9461	1.05915	0.0135963	NA	NA	NA
RGCC	NA	NA	NA	0.645468	9.61836	0.0460949	0.905571	9.61836	0.00562515	NA	NA	NA	NA	NA	NA	NA	NA	NA	NA	NA	NA	NA	NA	NA	NA	NA	NA	NA	NA	NA
RGL3	NA	NA	NA	-1.09314	2.56374	0.0110717	-1.38004	2.56374	0.0029314	NA	NA	NA	NA	NA	NA	NA	NA	NA	NA	NA	NA	NA	NA	NA	NA	NA	NA	NA	NA	NA
RGPD5	NA	NA	NA	-1.38406	3.93921	0.000437129	NA	NA	NA	NA	NA	NA	NA	NA	NA	NA	NA	NA	NA	NA	NA	NA	NA	NA	NA	NA	NA	NA	NA	NA
RGPD8	NA	NA	NA	-1.02524	4.25439	0.00604781	NA	NA	NA	NA	NA	NA	NA	NA	NA	NA	NA	NA	NA	NA	NA	NA	NA	NA	NA	NA	NA	NA	NA	NA
RGS22	NA	NA	NA	-2.23885	0.920575	2.38769e-05	NA	NA	NA	NA	NA	NA	-2.89123	0.920575	0.000541825	NA	NA	NA	NA	NA	NA	3.50532	0.920575	5.31721e-05	4.58027	0.920575	0.00212954	NA	NA	NA
RGS9	NA	NA	NA	-2.47068	1.66935	6.06572e-05	NA	NA	NA	NA	NA	NA	-3.01988	1.66935	0.00191937	NA	NA	NA	NA	NA	NA	NA	NA	NA	NA	NA	NA	NA	NA	NA
RHBDF1	NA	NA	NA	1.89462	0.697008	0.0399209	NA	NA	NA	NA	NA	NA	NA	NA	NA	NA	NA	NA	NA	NA	NA	NA	NA	NA	NA	NA	NA	NA	NA	NA
RHCE	NA	NA	NA	-1.52083	0.93664	0.0115658	NA	NA	NA	NA	NA	NA	-2.38631	0.93664	0.0071819	NA	NA	NA	NA	NA	NA	NA	NA	NA	NA	NA	NA	NA	NA	NA
RHCG	NA	NA	NA	-2.37905	1.61506	0.000231679	NA	NA	NA	NA	NA	NA	NA	NA	NA	NA	NA	NA	NA	NA	NA	NA	NA	NA	NA	NA	NA	NA	NA	NA
RHEX	NA	NA	NA	NA	NA	NA	NA	NA	NA	NA	NA	NA	NA	NA	NA	NA	NA	NA	NA	NA	NA	NA	NA	NA	4.48978	0.891119	0.00948584	NA	NA	NA
RHOBTB3	NA	NA	NA	0.576005	5.51128	0.0260331	NA	NA	NA	NA	NA	NA	NA	NA	NA	NA	NA	NA	NA	NA	NA	NA	NA	NA	NA	NA	NA	NA	NA	NA
RHOC	NA	NA	NA	0.943753	6.37735	0.00213363	NA	NA	NA	NA	NA	NA	NA	NA	NA	NA	NA	NA	NA	NA	NA	NA	NA	NA	NA	NA	NA	NA	NA	NA
RHOH	NA	NA	NA	-0.874297	5.69083	0.0106454	NA	NA	NA	NA	NA	NA	NA	NA	NA	NA	NA	NA	NA	NA	NA	NA	NA	NA	NA	NA	NA	NA	NA	NA
RIC1	NA	NA	NA	-0.840294	6.3122	8.71247e-07	NA	NA	NA	NA	NA	NA	-0.729005	6.3122	0.00670195	NA	NA	NA	NA	NA	NA	0.784282	6.3122	0.000660898	NA	NA	NA	NA	NA	NA
RIGI	NA	NA	NA	-0.476032	5.14806	0.0298734	NA	NA	NA	NA	NA	NA	NA	NA	NA	NA	NA	NA	NA	NA	NA	NA	NA	NA	NA	NA	NA	NA	NA	NA
RILPL2	NA	NA	NA	-0.696571	8.04393	0.000246774	NA	NA	NA	NA	NA	NA	-0.712035	8.04393	0.0228063	NA	NA	NA	NA	NA	NA	0.718481	8.04393	0.00449484	NA	NA	NA	NA	NA	NA
RIMKLB	NA	NA	NA	-0.597319	4.61686	0.0205376	NA	NA	NA	NA	NA	NA	NA	NA	NA	NA	NA	NA	NA	NA	NA	NA	NA	NA	NA	NA	NA	NA	NA	NA
RIPK3	NA	NA	NA	4.76046	1.40531	0.00556771	NA	NA	NA	NA	NA	NA	NA	NA	NA	NA	NA	NA	NA	NA	NA	NA	NA	NA	NA	NA	NA	NA	NA	NA
RIPOR3	NA	NA	NA	-1.84646	2.17299	0.00159831	NA	NA	NA	NA	NA	NA	NA	NA	NA	NA	NA	NA	NA	NA	NA	2.21018	2.17299	0.0120709	NA	NA	NA	NA	NA	NA
RNASE1	NA	NA	NA	1.62983	8.80829	0.00240208	NA	NA	NA	NA	NA	NA	1.57127	8.80829	0.0385535	NA	NA	NA	NA	NA	NA	-1.86454	8.80829	0.0042786	NA	NA	NA	NA	NA	NA
RNF135	NA	NA	NA	0.494686	6.17403	0.00544291	NA	NA	NA	NA	NA	NA	0.747182	6.17403	0.00200913	NA	NA	NA	NA	NA	NA	NA	NA	NA	NA	NA	NA	NA	NA	NA
RNF207	NA	NA	NA	NA	NA	NA	NA	NA	NA	NA	NA	NA	-2.429	0.61802	0.0065304	NA	NA	NA	NA	NA	NA	NA	NA	NA	NA	NA	NA	NA	NA	NA
RNF212	NA	NA	NA	-1.64535	0.601589	0.0131953	NA	NA	NA	NA	NA	NA	NA	NA	NA	NA	NA	NA	NA	NA	NA	NA	NA	NA	NA	NA	NA	NA	NA	NA
RNF32	NA	NA	NA	-1.33647	1.64789	0.00458354	NA	NA	NA	NA	NA	NA	NA	NA	NA	NA	NA	NA	NA	NA	NA	NA	NA	NA	2.21725	1.64789	0.0339453	NA	NA	NA
RNF39	NA	NA	NA	-1.39151	0.321647	0.0414342	NA	NA	NA	NA	NA	NA	-2.30013	0.321647	0.0219042	NA	NA	NA	NA	NA	NA	NA	NA	NA	NA	NA	NA	NA	NA	NA
ROPN1L	NA	NA	NA	NA	NA	NA	1.63147	1.30452	0.0187951	NA	NA	NA	NA	NA	NA	NA	NA	NA	NA	NA	NA	NA	NA	NA	NA	NA	NA	NA	NA	NA
RORA	NA	NA	NA	-0.948696	3.7211	0.00692272	NA	NA	NA	NA	NA	NA	NA	NA	NA	NA	NA	NA	NA	NA	NA	NA	NA	NA	NA	NA	NA	NA	NA	NA
RP1	NA	NA	NA	NA	NA	NA	NA	NA	NA	NA	NA	NA	-2.14859	0.983204	0.0339177	NA	NA	NA	NA	NA	NA	2.62566	0.983204	0.00988798	NA	NA	NA	NA	NA	NA
RRAGB	NA	NA	NA	0.480705	4.54306	0.00838378	NA	NA	NA	NA	NA	NA	NA	NA	NA	NA	NA	NA	NA	NA	NA	NA	NA	NA	NA	NA	NA	NA	NA	NA
RRAGD	NA	NA	NA	0.684452	6.6045	0.0001423	NA	NA	NA	NA	NA	NA	0.606319	6.6045	0.0205088	NA	NA	NA	NA	NA	NA	NA	NA	NA	NA	NA	NA	NA	NA	NA
RRP1	NA	NA	NA	0.642357	5.27381	0.0042508	NA	NA	NA	NA	NA	NA	NA	NA	NA	NA	NA	NA	NA	NA	NA	NA	NA	NA	NA	NA	NA	NA	NA	NA
RSPH1	NA	NA	NA	NA	NA	NA	NA	NA	NA	3.28586	1.67218	0.0346992	NA	NA	NA	NA	NA	NA	NA	NA	NA	NA	NA	NA	NA	NA	NA	NA	NA	NA
RTL5	NA	NA	NA	0.914927	2.98879	0.0250832	NA	NA	NA	NA	NA	NA	NA	NA	NA	NA	NA	NA	NA	NA	NA	-1.09332	2.98879	0.0485497	NA	NA	NA	NA	NA	NA
RTL8C	NA	NA	NA	0.651949	5.57028	0.0129513	NA	NA	NA	NA	NA	NA	NA	NA	NA	NA	NA	NA	NA	NA	NA	NA	NA	NA	NA	NA	NA	NA	NA	NA
RTN4R	NA	NA	NA	1.62948	2.74951	0.00286628	NA	NA	NA	NA	NA	NA	NA	NA	NA	NA	NA	NA	NA	NA	NA	NA	NA	NA	NA	NA	NA	NA	NA	NA
RUSC2	NA	NA	NA	0.499551	4.49272	0.0418716	NA	NA	NA	NA	NA	NA	NA	NA	NA	NA	NA	NA	NA	NA	NA	NA	NA	NA	NA	NA	NA	NA	NA	NA
RUVBL1	NA	NA	NA	0.467568	4.81894	0.019202	NA	NA	NA	NA	NA	NA	NA	NA	NA	NA	NA	NA	NA	NA	NA	NA	NA	NA	NA	NA	NA	NA	NA	NA
RXRB	NA	NA	NA	0.459274	4.47878	0.0229461	NA	NA	NA	NA	NA	NA	NA	NA	NA	NA	NA	NA	NA	NA	NA	NA	NA	NA	NA	NA	NA	NA	NA	NA
S100A10	NA	NA	NA	0.666486	10.9632	0.0056026	0.609113	10.9632	0.0148464	NA	NA	NA	NA	NA	NA	NA	NA	NA	NA	NA	NA	NA	NA	NA	NA	NA	NA	NA	NA	NA
S100A2	NA	NA	NA	1.00948	2.52419	0.0467819	2.11986	2.52419	5.07393e-05	NA	NA	NA	NA	NA	NA	NA	NA	NA	NA	NA	NA	NA	NA	NA	NA	NA	NA	NA	NA	NA
S100B	NA	NA	NA	NA	NA	NA	1.84115	2.80665	0.00555471	NA	NA	NA	NA	NA	NA	NA	NA	NA	NA	NA	NA	NA	NA	NA	NA	NA	NA	NA	NA	NA
SAMD1	NA	NA	NA	0.534311	4.45527	0.0297313	NA	NA	NA	NA	NA	NA	NA	NA	NA	NA	NA	NA	NA	NA	NA	-0.727548	4.45527	0.0274001	NA	NA	NA	NA	NA	NA
SAMSN1	NA	NA	NA	-0.834481	9.41841	0.0024754	NA	NA	NA	NA	NA	NA	NA	NA	NA	NA	NA	NA	NA	NA	NA	NA	NA	NA	NA	NA	NA	NA	NA	NA
SATB2	NA	NA	NA	-1.23501	2.15839	0.00240312	-1.12735	2.15839	0.025094	NA	NA	NA	NA	NA	NA	NA	NA	NA	NA	NA	NA	NA	NA	NA	NA	NA	NA	NA	NA	NA
SBF1	NA	NA	NA	-0.508028	3.89608	0.0135115	NA	NA	NA	NA	NA	NA	NA	NA	NA	NA	NA	NA	NA	NA	NA	NA	NA	NA	NA	NA	NA	NA	NA	NA
SBK1	NA	NA	NA	-2.06235	0.405632	0.00107909	NA	NA	NA	NA	NA	NA	-3.11118	0.405632	0.000603504	NA	NA	NA	NA	NA	NA	3.047	0.405632	0.00172718	5.54044	0.405632	0.00212954	NA	NA	NA
SCEL	NA	NA	NA	-1.8341	0.831049	0.0148339	NA	NA	NA	NA	NA	NA	NA	NA	NA	NA	NA	NA	NA	NA	NA	NA	NA	NA	NA	NA	NA	NA	NA	NA
SCG5	NA	NA	NA	1.77551	2.6667	0.0155413	NA	NA	NA	NA	NA	NA	NA	NA	NA	NA	NA	NA	NA	NA	NA	NA	NA	NA	NA	NA	NA	NA	NA	NA
SCGB1A1	NA	NA	NA	NA	NA	NA	1.91552	6.15913	0.0345101	NA	NA	NA	NA	NA	NA	NA	NA	NA	NA	NA	NA	NA	NA	NA	NA	NA	NA	NA	NA	NA
SCGB3A1	NA	NA	NA	1.63375	5.66723	0.0168414	2.80465	5.66723	5.07393e-05	NA	NA	NA	NA	NA	NA	2.59219	5.66723	0.00551937	NA	NA	NA	NA	NA	NA	NA	NA	NA	NA	NA	NA
SCIN	NA	NA	NA	1.13556	4.10986	0.0329352	NA	NA	NA	NA	NA	NA	NA	NA	NA	NA	NA	NA	NA	NA	NA	NA	NA	NA	NA	NA	NA	NA	NA	NA
SCML1	NA	NA	NA	-0.686281	5.75672	2.89568e-05	NA	NA	NA	NA	NA	NA	NA	NA	NA	NA	NA	NA	NA	NA	NA	NA	NA	NA	NA	NA	NA	NA	NA	NA
SCUBE1	NA	NA	NA	-2.29761	0.401192	0.000154485	NA	NA	NA	NA	NA	NA	-4.25837	0.401192	3.56156e-06	NA	NA	NA	NA	NA	NA	2.05712	0.401192	0.0304778	3.45775	0.401192	0.0182462	NA	NA	NA
SDC1	NA	NA	NA	1.64422	1.86885	0.0251774	NA	NA	NA	NA	NA	NA	NA	NA	NA	NA	NA	NA	NA	NA	NA	NA	NA	NA	NA	NA	NA	NA	NA	NA
SDC2	NA	NA	NA	1.83407	9.10717	1.40482e-07	0.707414	9.10717	0.046461	NA	NA	NA	1.50661	9.10717	0.000792816	NA	NA	NA	NA	NA	NA	-1.12665	9.10717	0.0068218	-1.20929	9.10717	0.0366965	NA	NA	NA
SDSL	NA	NA	NA	0.550917	6.17595	0.0178644	NA	NA	NA	NA	NA	NA	0.731194	6.17595	0.031253	NA	NA	NA	NA	NA	NA	NA	NA	NA	NA	NA	NA	NA	NA	NA
SEC14L1	NA	NA	NA	NA	NA	NA	NA	NA	NA	NA	NA	NA	NA	NA	NA	NA	NA	NA	NA	NA	NA	0.499147	7.47906	0.0132368	NA	NA	NA	NA	NA	NA
SEC16B	NA	NA	NA	-1.17446	0.999981	0.0440712	NA	NA	NA	NA	NA	NA	NA	NA	NA	NA	NA	NA	NA	NA	NA	NA	NA	NA	NA	NA	NA	NA	NA	NA
SECTM1	NA	NA	NA	-1.27995	4.65392	2.89568e-05	NA	NA	NA	NA	NA	NA	NA	NA	NA	NA	NA	NA	NA	NA	NA	NA	NA	NA	NA	NA	NA	NA	NA	NA
SELENOW	NA	NA	NA	0.605392	7.28915	0.0311698	NA	NA	NA	NA	NA	NA	NA	NA	NA	NA	NA	NA	NA	NA	NA	NA	NA	NA	NA	NA	NA	NA	NA	NA
SELL	NA	NA	NA	NA	NA	NA	NA	NA	NA	NA	NA	NA	NA	NA	NA	NA	NA	NA	NA	NA	NA	1.60945	2.94291	0.0097537	NA	NA	NA	NA	NA	NA
SEMA3C	NA	NA	NA	0.858539	7.54221	0.000197704	NA	NA	NA	NA	NA	NA	NA	NA	NA	NA	NA	NA	NA	NA	NA	NA	NA	NA	NA	NA	NA	NA	NA	NA
SEPHS2	NA	NA	NA	1.81761	5.24482	0.00115923	NA	NA	NA	NA	NA	NA	NA	NA	NA	NA	NA	NA	NA	NA	NA	NA	NA	NA	NA	NA	NA	NA	NA	NA
SERF2	NA	NA	NA	0.534416	10.9065	0.0365463	NA	NA	NA	NA	NA	NA	NA	NA	NA	NA	NA	NA	NA	NA	NA	NA	NA	NA	NA	NA	NA	NA	NA	NA
SERHL2	NA	NA	NA	-1.07698	1.47193	0.0367305	NA	NA	NA	NA	NA	NA	-1.85425	1.47193	0.0153563	NA	NA	NA	NA	NA	NA	NA	NA	NA	2.81896	1.47193	0.0188916	NA	NA	NA
SERP2	NA	NA	NA	-2.47321	0.389239	2.94793e-05	NA	NA	NA	NA	NA	NA	-3.40633	0.389239	0.000112511	NA	NA	NA	NA	NA	NA	NA	NA	NA	4.78884	0.389239	0.00560404	NA	NA	NA
SERPINA1	NA	NA	NA	-1.05913	8.7471	0.00084165	NA	NA	NA	NA	NA	NA	NA	NA	NA	NA	NA	NA	NA	NA	NA	NA	NA	NA	NA	NA	NA	NA	NA	NA
SERPINB9	NA	NA	NA	-1.34799	6.74024	0.000426923	NA	NA	NA	NA	NA	NA	-1.54085	6.74024	0.0188398	NA	NA	NA	NA	NA	NA	1.45653	6.74024	0.00739712	NA	NA	NA	NA	NA	NA
SERPINE1	NA	NA	NA	0.946588	6.09925	0.0494013	NA	NA	NA	NA	NA	NA	NA	NA	NA	NA	NA	NA	NA	NA	NA	NA	NA	NA	NA	NA	NA	NA	NA	NA
SERPINF1	NA	NA	NA	-1.48547	4.94806	0.000252993	NA	NA	NA	NA	NA	NA	NA	NA	NA	NA	NA	NA	NA	NA	NA	1.65929	4.94806	0.00692731	NA	NA	NA	NA	NA	NA
SERPING1	NA	NA	NA	-2.0645	7.18558	1.55143e-07	NA	NA	NA	-1.80575	7.18558	0.0101787	NA	NA	NA	NA	NA	NA	NA	NA	NA	NA	NA	NA	NA	NA	NA	NA	NA	NA
SERPINI2	NA	NA	NA	-2.14844	1.25864	7.92348e-05	NA	NA	NA	NA	NA	NA	-2.43876	1.25864	0.00470775	NA	NA	NA	NA	NA	NA	NA	NA	NA	3.10758	1.25864	0.0182246	NA	NA	NA
SFMBT1	NA	NA	NA	-0.784441	4.6727	0.000503982	NA	NA	NA	NA	NA	NA	NA	NA	NA	NA	NA	NA	NA	NA	NA	0.779263	4.6727	0.0187892	NA	NA	NA	NA	NA	NA
SFRP2	NA	NA	NA	2.69179	1.17333	0.00692272	NA	NA	NA	5.47467	1.17333	0.014796	NA	NA	NA	NA	NA	NA	NA	NA	NA	NA	NA	NA	NA	NA	NA	NA	NA	NA
SFTA2	NA	NA	NA	-1.38546	2.03124	0.0123455	NA	NA	NA	NA	NA	NA	NA	NA	NA	NA	NA	NA	NA	NA	NA	NA	NA	NA	NA	NA	NA	NA	NA	NA
SFTPC	NA	NA	NA	-1.58089	6.63123	0.0352412	NA	NA	NA	NA	NA	NA	NA	NA	NA	NA	NA	NA	NA	NA	NA	NA	NA	NA	NA	NA	NA	NA	NA	NA
SGCG	NA	NA	NA	-1.95406	0.976525	0.0101128	NA	NA	NA	NA	NA	NA	NA	NA	NA	NA	NA	NA	NA	NA	NA	NA	NA	NA	NA	NA	NA	NA	NA	NA
SGK1	NA	NA	NA	NA	NA	NA	0.600285	9.21448	0.00975272	NA	NA	NA	NA	NA	NA	NA	NA	NA	NA	NA	NA	NA	NA	NA	NA	NA	NA	NA	NA	NA
SGSM1	NA	NA	NA	-1.41164	1.03272	0.0354272	NA	NA	NA	NA	NA	NA	-2.18709	1.03272	0.0385536	NA	NA	NA	NA	NA	NA	NA	NA	NA	NA	NA	NA	NA	NA	NA
SH3BGRL3	NA	NA	NA	0.691064	10.3928	0.0150743	NA	NA	NA	NA	NA	NA	NA	NA	NA	NA	NA	NA	NA	NA	NA	NA	NA	NA	NA	NA	NA	NA	NA	NA
SH3BP4	NA	NA	NA	-1.57404	4.05535	3.48303e-05	NA	NA	NA	NA	NA	NA	NA	NA	NA	NA	NA	NA	NA	NA	NA	1.58867	4.05535	0.0041571	NA	NA	NA	NA	NA	NA
SH3RF3	NA	NA	NA	0.878685	5.16611	0.0368914	NA	NA	NA	NA	NA	NA	NA	NA	NA	NA	NA	NA	NA	NA	NA	NA	NA	NA	NA	NA	NA	NA	NA	NA
SHBG	NA	NA	NA	-1.74059	0.846746	0.002911	NA	NA	NA	NA	NA	NA	-2.25883	0.846746	0.00825738	NA	NA	NA	NA	NA	NA	NA	NA	NA	2.78943	0.846746	0.0435071	NA	NA	NA
SHC3	NA	NA	NA	NA	NA	NA	NA	NA	NA	NA	NA	NA	-3.12385	0.80651	0.00164714	NA	NA	NA	NA	NA	NA	NA	NA	NA	NA	NA	NA	NA	NA	NA
SHISA4	NA	NA	NA	-0.845303	1.60787	0.0434882	NA	NA	NA	NA	NA	NA	NA	NA	NA	NA	NA	NA	NA	NA	NA	1.61252	1.60787	0.0076837	NA	NA	NA	NA	NA	NA
SHOX2	NA	NA	NA	1.72029	1.82842	0.0397672	NA	NA	NA	NA	NA	NA	NA	NA	NA	NA	NA	NA	NA	NA	NA	NA	NA	NA	NA	NA	NA	NA	NA	NA
SIGLEC10	NA	NA	NA	NA	NA	NA	-1.31731	6.03112	0.00562515	NA	NA	NA	NA	NA	NA	NA	NA	NA	NA	NA	NA	NA	NA	NA	NA	NA	NA	NA	NA	NA
SIGLEC15	NA	NA	NA	1.52704	2.99728	0.00432726	NA	NA	NA	NA	NA	NA	NA	NA	NA	NA	NA	NA	NA	NA	NA	NA	NA	NA	NA	NA	NA	NA	NA	NA
SIGLEC8	NA	NA	NA	-3.08686	1.0598	1.15515e-05	NA	NA	NA	NA	NA	NA	NA	NA	NA	NA	NA	NA	NA	NA	NA	NA	NA	NA	NA	NA	NA	NA	NA	NA
SIGLEC9	NA	NA	NA	0.524544	5.72999	0.00765793	NA	NA	NA	NA	NA	NA	0.588376	5.72999	0.0408745	NA	NA	NA	NA	NA	NA	-0.556352	5.72999	0.0378062	-0.784164	5.72999	0.0224624	NA	NA	NA
SIRPG	NA	NA	NA	-1.70633	0.249835	0.0155648	NA	NA	NA	NA	NA	NA	-3.41624	0.249835	0.000722806	NA	NA	NA	NA	NA	NA	NA	NA	NA	NA	NA	NA	NA	NA	NA
SKI	NA	NA	NA	-0.648276	6.71738	8.1052e-05	NA	NA	NA	NA	NA	NA	NA	NA	NA	NA	NA	NA	NA	NA	NA	NA	NA	NA	NA	NA	NA	NA	NA	NA
SKIL	NA	NA	NA	-0.591148	7.72414	0.00327733	NA	NA	NA	NA	NA	NA	NA	NA	NA	NA	NA	NA	NA	NA	NA	NA	NA	NA	NA	NA	NA	NA	NA	NA
SLAMF1	NA	NA	NA	-2.24226	3.70478	2.61133e-06	NA	NA	NA	NA	NA	NA	-3.02856	3.70478	0.000141426	NA	NA	NA	NA	NA	NA	3.31414	3.70478	1.1347e-05	2.50202	3.70478	0.0335308	NA	NA	NA
SLAMF9	NA	NA	NA	1.40797	3.26296	0.00422976	1.3063	3.26296	0.00644856	NA	NA	NA	NA	NA	NA	NA	NA	NA	NA	NA	NA	NA	NA	NA	NA	NA	NA	NA	NA	NA
SLC12A5	NA	NA	NA	-1.3047	1.82229	0.0142396	NA	NA	NA	NA	NA	NA	NA	NA	NA	NA	NA	NA	NA	NA	NA	NA	NA	NA	NA	NA	NA	NA	NA	NA
SLC12A8	NA	NA	NA	1.42337	3.56785	0.0290538	NA	NA	NA	NA	NA	NA	NA	NA	NA	NA	NA	NA	NA	NA	NA	NA	NA	NA	NA	NA	NA	NA	NA	NA
SLC19A3	NA	NA	NA	-2.26114	3.13399	0.000587808	NA	NA	NA	NA	NA	NA	NA	NA	NA	NA	NA	NA	NA	NA	NA	NA	NA	NA	NA	NA	NA	NA	NA	NA
SLC1A4	NA	NA	NA	1.04234	5.09543	0.000376638	NA	NA	NA	NA	NA	NA	NA	NA	NA	NA	NA	NA	NA	NA	NA	NA	NA	NA	NA	NA	NA	NA	NA	NA
SLC22A23	NA	NA	NA	-1.1974	2.22022	0.030422	NA	NA	NA	NA	NA	NA	NA	NA	NA	NA	NA	NA	NA	NA	NA	NA	NA	NA	NA	NA	NA	NA	NA	NA
SLC24A4	NA	NA	NA	-1.15677	3.59739	0.000971026	NA	NA	NA	NA	NA	NA	NA	NA	NA	NA	NA	NA	NA	NA	NA	NA	NA	NA	NA	NA	NA	NA	NA	NA
SLC25A40	NA	NA	NA	0.607377	5.28267	0.0016555	NA	NA	NA	NA	NA	NA	NA	NA	NA	NA	NA	NA	NA	NA	NA	-0.694355	5.28267	0.00574647	NA	NA	NA	NA	NA	NA
SLC26A11	NA	NA	NA	0.78739	6.03339	0.00050164	NA	NA	NA	NA	NA	NA	0.761812	6.03339	0.0178582	NA	NA	NA	NA	NA	NA	NA	NA	NA	NA	NA	NA	NA	NA	NA
SLC26A8	NA	NA	NA	-2.75353	0.996605	3.22441e-07	NA	NA	NA	NA	NA	NA	-3.5356	0.996605	1.90212e-05	NA	NA	NA	NA	NA	NA	1.70876	0.996605	0.0474951	3.60259	0.996605	0.00670678	NA	NA	NA
SLC27A1	NA	NA	NA	0.807399	5.66682	0.000338096	NA	NA	NA	NA	NA	NA	0.734692	5.66682	0.0220629	NA	NA	NA	NA	NA	NA	NA	NA	NA	NA	NA	NA	NA	NA	NA
SLC28A3	NA	NA	NA	2.09338	4.58618	0.000501753	NA	NA	NA	NA	NA	NA	NA	NA	NA	NA	NA	NA	NA	NA	NA	NA	NA	NA	NA	NA	NA	NA	NA	NA
SLC29A1	NA	NA	NA	0.657556	5.93625	0.0228122	NA	NA	NA	NA	NA	NA	NA	NA	NA	NA	NA	NA	NA	NA	NA	NA	NA	NA	NA	NA	NA	NA	NA	NA
SLC29A3	NA	NA	NA	1.0642	5.5706	0.000189116	NA	NA	NA	NA	NA	NA	0.868549	5.5706	0.0345323	NA	NA	NA	NA	NA	NA	NA	NA	NA	NA	NA	NA	NA	NA	NA
SLC2A5	NA	NA	NA	1.33277	3.58287	0.0450016	NA	NA	NA	NA	NA	NA	NA	NA	NA	NA	NA	NA	NA	NA	NA	NA	NA	NA	NA	NA	NA	NA	NA	NA
SLC37A2	NA	NA	NA	0.463964	5.50858	0.0333923	NA	NA	NA	NA	NA	NA	NA	NA	NA	NA	NA	NA	NA	NA	NA	NA	NA	NA	NA	NA	NA	NA	NA	NA
SLC38A6	NA	NA	NA	0.85747	7.10364	4.88112e-05	NA	NA	NA	NA	NA	NA	NA	NA	NA	NA	NA	NA	NA	NA	NA	NA	NA	NA	NA	NA	NA	NA	NA	NA
SLC39A11	NA	NA	NA	0.620399	7.79573	0.000835731	0.446295	7.79573	0.0268209	NA	NA	NA	0.576433	7.79573	0.0402779	NA	NA	NA	NA	NA	NA	NA	NA	NA	NA	NA	NA	NA	NA	NA
SLC40A1	NA	NA	NA	-1.74555	5.43405	0.000292521	NA	NA	NA	NA	NA	NA	NA	NA	NA	NA	NA	NA	NA	NA	NA	NA	NA	NA	NA	NA	NA	NA	NA	NA
SLC47A1	NA	NA	NA	-1.41029	4.08914	2.39601e-05	NA	NA	NA	NA	NA	NA	NA	NA	NA	NA	NA	NA	NA	NA	NA	NA	NA	NA	NA	NA	NA	NA	NA	NA
SLC47A2	NA	NA	NA	-1.96463	0.589464	0.00334082	NA	NA	NA	NA	NA	NA	-3.0447	0.589464	0.00200913	NA	NA	NA	NA	NA	NA	NA	NA	NA	5.71721	0.589464	0.00450164	NA	NA	NA
SLC4A2	NA	NA	NA	0.71944	4.10331	0.0161107	NA	NA	NA	NA	NA	NA	NA	NA	NA	NA	NA	NA	NA	NA	NA	-0.893428	4.10331	0.0280421	NA	NA	NA	NA	NA	NA
SLC66A3	NA	NA	NA	0.522643	6.13662	0.00451687	0.435847	6.13662	0.0340685	NA	NA	NA	NA	NA	NA	NA	NA	NA	NA	NA	NA	NA	NA	NA	NA	NA	NA	NA	NA	NA
SLC6A9	NA	NA	NA	-1.85278	0.363578	0.00197186	NA	NA	NA	NA	NA	NA	-3.26386	0.363578	0.000108013	NA	NA	NA	NA	NA	NA	NA	NA	NA	4.56318	0.363578	0.00333865	NA	NA	NA
SLCO5A1	NA	NA	NA	-1.86823	0.53126	0.00424052	NA	NA	NA	NA	NA	NA	-5.04899	0.53126	1.48551e-06	NA	NA	NA	NA	NA	NA	NA	NA	NA	3.85405	0.53126	0.0273682	NA	NA	NA
SLIT2	NA	NA	NA	-2.08927	1.11689	0.000807877	NA	NA	NA	NA	NA	NA	NA	NA	NA	NA	NA	NA	NA	NA	NA	NA	NA	NA	NA	NA	NA	NA	NA	NA
SLX9	NA	NA	NA	0.996349	5.12319	3.76091e-05	NA	NA	NA	NA	NA	NA	NA	NA	NA	NA	NA	NA	NA	NA	NA	-0.675702	5.12319	0.0426238	NA	NA	NA	NA	NA	NA
SMAD3	NA	NA	NA	-1.36926	3.88071	0.00128168	NA	NA	NA	NA	NA	NA	NA	NA	NA	NA	NA	NA	NA	NA	NA	NA	NA	NA	NA	NA	NA	NA	NA	NA
SMAD9	NA	NA	NA	-1.87112	0.532962	0.0037044	NA	NA	NA	NA	NA	NA	-2.79456	0.532962	0.00285969	NA	NA	NA	NA	NA	NA	NA	NA	NA	NA	NA	NA	NA	NA	NA
SMC3	NA	NA	NA	0.610462	6.12826	8.16034e-05	NA	NA	NA	NA	NA	NA	0.47274	6.12826	0.0411805	NA	NA	NA	NA	NA	NA	-0.459129	6.12826	0.028745	NA	NA	NA	NA	NA	NA
SMIM10	NA	NA	NA	1.19424	2.24806	0.0222515	NA	NA	NA	NA	NA	NA	NA	NA	NA	NA	NA	NA	NA	NA	NA	NA	NA	NA	NA	NA	NA	NA	NA	NA
SMIM22	NA	NA	NA	NA	NA	NA	1.75408	1.72251	0.0380591	NA	NA	NA	NA	NA	NA	NA	NA	NA	NA	NA	NA	NA	NA	NA	NA	NA	NA	NA	NA	NA
SMPD1	NA	NA	NA	0.540573	4.80029	0.0400528	NA	NA	NA	NA	NA	NA	NA	NA	NA	NA	NA	NA	NA	NA	NA	NA	NA	NA	NA	NA	NA	NA	NA	NA
SMPDL3A	NA	NA	NA	0.905528	5.93335	0.0332155	NA	NA	NA	NA	NA	NA	NA	NA	NA	NA	NA	NA	NA	NA	NA	NA	NA	NA	NA	NA	NA	NA	NA	NA
SMPDL3B	NA	NA	NA	-1.27074	0.626525	0.048099	NA	NA	NA	NA	NA	NA	-3.5652	0.626525	0.000188661	NA	NA	NA	NA	NA	NA	2.32004	0.626525	0.024274	NA	NA	NA	NA	NA	NA
SNCA	NA	NA	NA	0.881659	5.99898	0.00117138	NA	NA	NA	NA	NA	NA	NA	NA	NA	NA	NA	NA	NA	NA	NA	NA	NA	NA	NA	NA	NA	NA	NA	NA
SNRPN	NA	NA	NA	-0.684673	5.06143	0.00627168	NA	NA	NA	NA	NA	NA	NA	NA	NA	NA	NA	NA	NA	NA	NA	0.792019	5.06143	0.0280421	NA	NA	NA	NA	NA	NA
SNX25	NA	NA	NA	-1.78621	3.26593	1.02719e-05	NA	NA	NA	NA	NA	NA	NA	NA	NA	NA	NA	NA	NA	NA	NA	NA	NA	NA	NA	NA	NA	NA	NA	NA
SOX9	NA	NA	NA	3.1889	0.127667	0.0361196	NA	NA	NA	NA	NA	NA	NA	NA	NA	NA	NA	NA	NA	NA	NA	NA	NA	NA	NA	NA	NA	NA	NA	NA
SP110	NA	NA	NA	NA	NA	NA	NA	NA	NA	NA	NA	NA	NA	NA	NA	NA	NA	NA	NA	NA	NA	0.548699	6.18713	0.0364791	NA	NA	NA	NA	NA	NA
SPAG6	NA	NA	NA	NA	NA	NA	NA	NA	NA	NA	NA	NA	NA	NA	NA	NA	NA	NA	NA	NA	NA	1.62463	1.53582	0.0342016	2.39969	1.53582	0.0394487	NA	NA	NA
SPAG8	NA	NA	NA	1.3182	1.41887	0.0259809	NA	NA	NA	NA	NA	NA	NA	NA	NA	NA	NA	NA	NA	NA	NA	NA	NA	NA	NA	NA	NA	NA	NA	NA
SPARC	NA	NA	NA	1.18308	6.38174	0.0234399	NA	NA	NA	NA	NA	NA	NA	NA	NA	NA	NA	NA	NA	NA	NA	NA	NA	NA	NA	NA	NA	NA	NA	NA
SPATA21	NA	NA	NA	-1.61454	1.0638	0.0104161	NA	NA	NA	NA	NA	NA	-3.54886	1.0638	0.00033628	NA	NA	NA	NA	NA	NA	NA	NA	NA	NA	NA	NA	NA	NA	NA
SPATA4	NA	NA	NA	3.26146	0.115228	0.0485482	NA	NA	NA	NA	NA	NA	NA	NA	NA	NA	NA	NA	NA	NA	NA	NA	NA	NA	NA	NA	NA	NA	NA	NA
SPATA7	NA	NA	NA	-1.10598	3.53785	0.000376638	NA	NA	NA	NA	NA	NA	NA	NA	NA	NA	NA	NA	NA	NA	NA	NA	NA	NA	NA	NA	NA	NA	NA	NA
SPATA9	NA	NA	NA	NA	NA	NA	NA	NA	NA	NA	NA	NA	NA	NA	NA	-2.85556	0.47575	0.0217826	NA	NA	NA	NA	NA	NA	NA	NA	NA	NA	NA	NA
SPIN2A	NA	NA	NA	-1.39769	0.655504	0.0306084	NA	NA	NA	NA	NA	NA	NA	NA	NA	NA	NA	NA	NA	NA	NA	NA	NA	NA	NA	NA	NA	NA	NA	NA
SPINK1	NA	NA	NA	2.25211	4.4951	0.014768	NA	NA	NA	NA	NA	NA	NA	NA	NA	NA	NA	NA	NA	NA	NA	NA	NA	NA	NA	NA	NA	NA	NA	NA
SPINT1	NA	NA	NA	0.777475	4.9653	0.00628384	NA	NA	NA	NA	NA	NA	NA	NA	NA	NA	NA	NA	NA	NA	NA	NA	NA	NA	NA	NA	NA	NA	NA	NA
SPON2	NA	NA	NA	NA	NA	NA	1.67673	3.10349	0.000500994	NA	NA	NA	NA	NA	NA	NA	NA	NA	NA	NA	NA	NA	NA	NA	NA	NA	NA	NA	NA	NA
SPP1	NA	NA	NA	4.09744	11.1286	9.82988e-07	NA	NA	NA	NA	NA	NA	3.49304	11.1286	0.000294334	NA	NA	NA	NA	NA	NA	-2.83921	11.1286	0.00168112	-2.73663	11.1286	0.0188916	NA	NA	NA
SPRYD7	NA	NA	NA	0.525204	4.65171	0.00836526	NA	NA	NA	NA	NA	NA	NA	NA	NA	NA	NA	NA	NA	NA	NA	NA	NA	NA	NA	NA	NA	NA	NA	NA
SPTBN1	NA	NA	NA	1.89983	4.80924	1.15515e-05	1.13629	4.80924	0.00544015	NA	NA	NA	NA	NA	NA	NA	NA	NA	NA	NA	NA	NA	NA	NA	NA	NA	NA	NA	NA	NA
SPTLC3	NA	NA	NA	-1.303	2.92976	0.00908496	NA	NA	NA	NA	NA	NA	NA	NA	NA	NA	NA	NA	NA	NA	NA	NA	NA	NA	NA	NA	NA	NA	NA	NA
SQOR	NA	NA	NA	0.67215	7.42168	2.23041e-05	NA	NA	NA	NA	NA	NA	0.5649	7.42168	0.013892	NA	NA	NA	NA	NA	NA	NA	NA	NA	NA	NA	NA	NA	NA	NA
SRD5A3	NA	NA	NA	0.525561	5.75893	0.0285737	0.563158	5.75893	0.0371492	NA	NA	NA	NA	NA	NA	NA	NA	NA	NA	NA	NA	NA	NA	NA	NA	NA	NA	NA	NA	NA
SRGAP1	NA	NA	NA	-0.611435	6.80679	0.0208981	NA	NA	NA	NA	NA	NA	NA	NA	NA	NA	NA	NA	NA	NA	NA	0.877882	6.80679	0.0141982	NA	NA	NA	NA	NA	NA
SRGAP2	NA	NA	NA	NA	NA	NA	NA	NA	NA	NA	NA	NA	NA	NA	NA	NA	NA	NA	NA	NA	NA	0.549921	7.22411	0.00831433	NA	NA	NA	NA	NA	NA
SRGAP2B	NA	NA	NA	NA	NA	NA	NA	NA	NA	NA	NA	NA	NA	NA	NA	NA	NA	NA	NA	NA	NA	0.610661	6.71122	0.0407966	NA	NA	NA	NA	NA	NA
SRPX	NA	NA	NA	2.01021	2.03196	0.0123155	NA	NA	NA	NA	NA	NA	NA	NA	NA	NA	NA	NA	NA	NA	NA	NA	NA	NA	NA	NA	NA	NA	NA	NA
SRSF12	NA	NA	NA	-2.15055	1.80791	0.000134554	NA	NA	NA	NA	NA	NA	-2.47345	1.80791	0.0067547	NA	NA	NA	NA	NA	NA	1.94882	1.80791	0.0298062	NA	NA	NA	NA	NA	NA
SSBP4	NA	NA	NA	0.508532	5.46053	0.00754778	NA	NA	NA	NA	NA	NA	NA	NA	NA	NA	NA	NA	NA	NA	NA	NA	NA	NA	NA	NA	NA	NA	NA	NA
ST14	NA	NA	NA	0.841669	6.5966	0.000231238	NA	NA	NA	NA	NA	NA	0.770021	6.5966	0.0178767	NA	NA	NA	NA	NA	NA	-0.794911	6.5966	0.0065938	NA	NA	NA	NA	NA	NA
ST6GALNAC3	NA	NA	NA	-1.69741	5.01035	2.41415e-08	NA	NA	NA	NA	NA	NA	-1.37564	5.01035	0.00314481	NA	NA	NA	NA	NA	NA	1.35497	5.01035	0.00165437	1.77606	5.01035	0.00640513	NA	NA	NA
ST8SIA6	NA	NA	NA	-1.49545	0.621696	0.0161615	NA	NA	NA	NA	NA	NA	-4.47614	0.621696	4.34907e-06	NA	NA	NA	NA	NA	NA	NA	NA	NA	3.65568	0.621696	0.0283238	NA	NA	NA
STAT3	NA	NA	NA	NA	NA	NA	NA	NA	NA	NA	NA	NA	NA	NA	NA	NA	NA	NA	NA	NA	NA	0.464615	8.08444	0.0094828	NA	NA	NA	NA	NA	NA
STK17B	NA	NA	NA	-0.495766	7.97173	0.0325038	NA	NA	NA	NA	NA	NA	NA	NA	NA	NA	NA	NA	NA	NA	NA	NA	NA	NA	NA	NA	NA	NA	NA	NA
STOM	NA	NA	NA	-0.700728	7.59074	0.00129252	NA	NA	NA	NA	NA	NA	-0.738985	7.59074	0.044047	NA	NA	NA	NA	NA	NA	0.771848	7.59074	0.00858564	NA	NA	NA	NA	NA	NA
STON1	NA	NA	NA	-2.16898	2.42491	6.66741e-06	NA	NA	NA	NA	NA	NA	NA	NA	NA	NA	NA	NA	NA	NA	NA	NA	NA	NA	NA	NA	NA	NA	NA	NA
STX2	NA	NA	NA	0.733222	5.20551	0.00217153	NA	NA	NA	NA	NA	NA	NA	NA	NA	NA	NA	NA	NA	NA	NA	NA	NA	NA	NA	NA	NA	NA	NA	NA
SUGT1	NA	NA	NA	0.482656	6.26513	0.0010646	NA	NA	NA	NA	NA	NA	0.449237	6.26513	0.0429671	NA	NA	NA	NA	NA	NA	NA	NA	NA	NA	NA	NA	NA	NA	NA
SULT1B1	NA	NA	NA	-1.14918	2.91194	0.0405364	NA	NA	NA	NA	NA	NA	NA	NA	NA	NA	NA	NA	NA	NA	NA	NA	NA	NA	NA	NA	NA	NA	NA	NA
SVEP1	NA	NA	NA	-1.89324	0.880626	0.00607657	NA	NA	NA	NA	NA	NA	NA	NA	NA	NA	NA	NA	NA	NA	NA	NA	NA	NA	NA	NA	NA	NA	NA	NA
SVIL	NA	NA	NA	-0.671539	7.28135	0.0214677	NA	NA	NA	NA	NA	NA	NA	NA	NA	NA	NA	NA	NA	NA	NA	NA	NA	NA	NA	NA	NA	NA	NA	NA
SYAP1	NA	NA	NA	-0.530271	7.71105	0.0125874	NA	NA	NA	NA	NA	NA	NA	NA	NA	NA	NA	NA	NA	NA	NA	NA	NA	NA	NA	NA	NA	NA	NA	NA
SYN1	NA	NA	NA	-1.97106	2.0371	0.000649829	NA	NA	NA	NA	NA	NA	NA	NA	NA	NA	NA	NA	NA	NA	NA	NA	NA	NA	NA	NA	NA	NA	NA	NA
SYNE1	NA	NA	NA	0.754762	4.88005	0.0446615	NA	NA	NA	NA	NA	NA	NA	NA	NA	NA	NA	NA	NA	NA	NA	NA	NA	NA	NA	NA	NA	NA	NA	NA
SYTL2	NA	NA	NA	-1.30876	1.69458	0.00339365	NA	NA	NA	NA	NA	NA	-1.43791	1.69458	0.0383148	NA	NA	NA	NA	NA	NA	NA	NA	NA	1.97074	1.69458	0.0449596	NA	NA	NA
SYTL4	NA	NA	NA	-1.91908	1.63649	0.000138373	NA	NA	NA	NA	NA	NA	NA	NA	NA	NA	NA	NA	NA	NA	NA	NA	NA	NA	NA	NA	NA	NA	NA	NA
TACC2	NA	NA	NA	-1.41113	2.37973	0.011442	NA	NA	NA	NA	NA	NA	NA	NA	NA	NA	NA	NA	NA	NA	NA	NA	NA	NA	NA	NA	NA	NA	NA	NA
TACSTD2	NA	NA	NA	1.54883	2.66648	0.036418	NA	NA	NA	NA	NA	NA	NA	NA	NA	NA	NA	NA	NA	NA	NA	NA	NA	NA	NA	NA	NA	NA	NA	NA
TAF10	NA	NA	NA	-0.537045	5.78346	0.021316	NA	NA	NA	NA	NA	NA	NA	NA	NA	NA	NA	NA	NA	NA	NA	0.777848	5.78346	0.0147313	NA	NA	NA	NA	NA	NA
TAF5L	NA	NA	NA	NA	NA	NA	NA	NA	NA	NA	NA	NA	NA	NA	NA	NA	NA	NA	NA	NA	NA	0.514583	4.83538	0.0309383	NA	NA	NA	NA	NA	NA
TANC2	NA	NA	NA	-0.727012	7.14614	0.000260769	NA	NA	NA	NA	NA	NA	NA	NA	NA	NA	NA	NA	NA	NA	NA	0.700152	7.14614	0.0107095	NA	NA	NA	NA	NA	NA
TAP1	NA	NA	NA	-0.499208	4.86371	0.0497518	NA	NA	NA	NA	NA	NA	NA	NA	NA	NA	NA	NA	NA	NA	NA	NA	NA	NA	NA	NA	NA	NA	NA	NA
TARBP2	NA	NA	NA	0.933178	3.84474	0.00535097	NA	NA	NA	NA	NA	NA	NA	NA	NA	NA	NA	NA	NA	NA	NA	NA	NA	NA	NA	NA	NA	NA	NA	NA
TBC1D10C	NA	NA	NA	-0.803832	4.22704	0.034874	NA	NA	NA	NA	NA	NA	NA	NA	NA	NA	NA	NA	NA	NA	NA	NA	NA	NA	NA	NA	NA	NA	NA	NA
TBC1D2	NA	NA	NA	0.637958	7.08315	0.000876978	NA	NA	NA	NA	NA	NA	0.633187	7.08315	0.0241433	NA	NA	NA	NA	NA	NA	-0.662082	7.08315	0.00712296	-0.690057	7.08315	0.0452934	NA	NA	NA
TBC1D32	NA	NA	NA	-0.731104	3.22491	0.0195337	NA	NA	NA	NA	NA	NA	NA	NA	NA	NA	NA	NA	NA	NA	NA	NA	NA	NA	NA	NA	NA	NA	NA	NA
TBC1D9	NA	NA	NA	NA	NA	NA	NA	NA	NA	NA	NA	NA	NA	NA	NA	NA	NA	NA	NA	NA	NA	0.541105	7.26773	0.004158	NA	NA	NA	NA	NA	NA
TBL2	NA	NA	NA	0.852072	4.09018	0.00150515	NA	NA	NA	NA	NA	NA	NA	NA	NA	NA	NA	NA	NA	NA	NA	NA	NA	NA	NA	NA	NA	NA	NA	NA
TBX21	NA	NA	NA	NA	NA	NA	NA	NA	NA	NA	NA	NA	-2.17746	0.878686	0.024513	NA	NA	NA	NA	NA	NA	NA	NA	NA	4.16053	0.878686	0.0246912	NA	NA	NA
TBXAS1	NA	NA	NA	-0.629805	8.47937	5.12865e-05	NA	NA	NA	NA	NA	NA	NA	NA	NA	NA	NA	NA	NA	NA	NA	NA	NA	NA	NA	NA	NA	NA	NA	NA
TCEA3	NA	NA	NA	-1.52338	1.86263	0.00146193	NA	NA	NA	NA	NA	NA	NA	NA	NA	NA	NA	NA	NA	NA	NA	2.07805	1.86263	0.0041571	NA	NA	NA	NA	NA	NA
TCF19	NA	NA	NA	1.24071	1.74896	0.0167048	NA	NA	NA	NA	NA	NA	NA	NA	NA	NA	NA	NA	NA	NA	NA	NA	NA	NA	NA	NA	NA	NA	NA	NA
TCF7L1	NA	NA	NA	-2.10144	2.34758	6.7667e-06	NA	NA	NA	NA	NA	NA	NA	NA	NA	NA	NA	NA	NA	NA	NA	NA	NA	NA	NA	NA	NA	NA	NA	NA
TCIRG1	NA	NA	NA	0.81725	7.64789	6.7667e-06	NA	NA	NA	NA	NA	NA	0.766259	7.64789	0.00206827	NA	NA	NA	NA	NA	NA	-0.610629	7.64789	0.0078314	-0.693906	7.64789	0.0319972	NA	NA	NA
TCP1	NA	NA	NA	0.505977	6.69125	0.0142037	NA	NA	NA	NA	NA	NA	NA	NA	NA	NA	NA	NA	NA	NA	NA	NA	NA	NA	NA	NA	NA	NA	NA	NA
TCP10L	NA	NA	NA	-2.39906	0.706539	7.8698e-06	NA	NA	NA	NA	NA	NA	-3.56746	0.706539	9.75985e-06	NA	NA	NA	NA	NA	NA	2.76662	0.706539	0.000654405	2.75098	0.706539	0.0318848	NA	NA	NA
TDP2	NA	NA	NA	1.01315	7.0157	2.18841e-06	NA	NA	NA	NA	NA	NA	0.803078	7.0157	0.00693358	NA	NA	NA	NA	NA	NA	-0.810716	7.0157	0.0023439	-0.836399	7.0157	0.025356	NA	NA	NA
TEKT5	NA	NA	NA	-2.22563	0.329386	0.000304051	NA	NA	NA	NA	NA	NA	-4.43759	0.329386	1.80168e-06	NA	NA	NA	NA	NA	NA	1.92429	0.329386	0.038634	NA	NA	NA	NA	NA	NA
TET1	NA	NA	NA	-1.4538	1.10195	0.0197343	NA	NA	NA	NA	NA	NA	-2.1467	1.10195	0.0204857	NA	NA	NA	NA	NA	NA	NA	NA	NA	6.26249	1.10195	0.00182694	NA	NA	NA
TFDP2	NA	NA	NA	-1.36037	6.69003	9.82988e-07	NA	NA	NA	NA	NA	NA	-1.27136	6.69003	0.00577537	NA	NA	NA	NA	NA	NA	1.40353	6.69003	0.000265313	1.32127	6.69003	0.0317439	NA	NA	NA
TGDS	NA	NA	NA	0.863714	4.03195	0.00107909	NA	NA	NA	NA	NA	NA	NA	NA	NA	NA	NA	NA	NA	NA	NA	-0.734506	4.03195	0.0462636	NA	NA	NA	NA	NA	NA
TGFB2	NA	NA	NA	-1.54029	2.32292	0.0123648	NA	NA	NA	NA	NA	NA	NA	NA	NA	NA	NA	NA	NA	NA	NA	2.65046	2.32292	0.00674626	NA	NA	NA	NA	NA	NA
TGFBI	NA	NA	NA	0.970695	8.35425	0.000245989	NA	NA	NA	NA	NA	NA	NA	NA	NA	NA	NA	NA	NA	NA	NA	NA	NA	NA	NA	NA	NA	NA	NA	NA
TGFBR3	NA	NA	NA	-2.07062	2.12487	0.000652714	NA	NA	NA	NA	NA	NA	-2.57934	2.12487	0.00913865	NA	NA	NA	NA	NA	NA	2.10218	2.12487	0.0335936	5.0386	2.12487	0.00530251	NA	NA	NA
THBS1	NA	NA	NA	-1.807	9.08311	4.88112e-05	NA	NA	NA	NA	NA	NA	NA	NA	NA	NA	NA	NA	NA	NA	NA	NA	NA	NA	NA	NA	NA	NA	NA	NA
THEMIS	NA	NA	NA	NA	NA	NA	NA	NA	NA	NA	NA	NA	-2.2725	0.834392	0.0328083	NA	NA	NA	NA	NA	NA	NA	NA	NA	4.18175	0.834392	0.0352617	NA	NA	NA
THSD1	NA	NA	NA	-1.7277	0.731099	0.00202895	NA	NA	NA	NA	NA	NA	NA	NA	NA	NA	NA	NA	NA	NA	NA	1.89363	0.731099	0.0278611	NA	NA	NA	NA	NA	NA
TIGIT	NA	NA	NA	NA	NA	NA	NA	NA	NA	NA	NA	NA	-2.10589	0.531364	0.0242694	NA	NA	NA	NA	NA	NA	NA	NA	NA	NA	NA	NA	NA	NA	NA
TIMD4	NA	NA	NA	-1.34432	1.70186	0.0250475	NA	NA	NA	NA	NA	NA	NA	NA	NA	NA	NA	NA	NA	NA	NA	2.00036	1.70186	0.0403078	2.97667	1.70186	0.0432326	NA	NA	NA
TIMELESS	NA	NA	NA	-1.17153	3.21567	0.000131566	NA	NA	NA	NA	NA	NA	-1.22687	3.21567	0.00859999	NA	NA	NA	NA	NA	NA	0.950958	3.21567	0.0400152	1.76839	3.21567	0.00667013	NA	NA	NA
TIMM17A	NA	NA	NA	0.821161	6.50045	1.01537e-05	NA	NA	NA	NA	NA	NA	NA	NA	NA	NA	NA	NA	NA	NA	NA	NA	NA	NA	NA	NA	NA	NA	NA	NA
TIMM8A	NA	NA	NA	0.738609	3.4722	0.0272832	NA	NA	NA	NA	NA	NA	NA	NA	NA	NA	NA	NA	NA	NA	NA	NA	NA	NA	NA	NA	NA	NA	NA	NA
TIMM8B	NA	NA	NA	0.733846	7.1043	0.00942572	NA	NA	NA	NA	NA	NA	NA	NA	NA	NA	NA	NA	NA	NA	NA	NA	NA	NA	NA	NA	NA	NA	NA	NA
TIMP3	NA	NA	NA	1.76598	5.27044	0.0245623	NA	NA	NA	NA	NA	NA	NA	NA	NA	NA	NA	NA	NA	NA	NA	NA	NA	NA	NA	NA	NA	NA	NA	NA
TIMP4	NA	NA	NA	1.73694	2.38914	0.0244669	NA	NA	NA	NA	NA	NA	NA	NA	NA	NA	NA	NA	NA	NA	NA	NA	NA	NA	NA	NA	NA	NA	NA	NA
TINAGL1	NA	NA	NA	1.91015	1.09857	0.0240349	NA	NA	NA	NA	NA	NA	NA	NA	NA	NA	NA	NA	NA	NA	NA	NA	NA	NA	NA	NA	NA	NA	NA	NA
TJP2	NA	NA	NA	-1.28645	3.84922	0.000114168	NA	NA	NA	NA	NA	NA	-1.21776	3.84922	0.0237241	NA	NA	NA	NA	NA	NA	1.43353	3.84922	0.00340368	NA	NA	NA	NA	NA	NA
TJP3	NA	NA	NA	NA	NA	NA	NA	NA	NA	NA	NA	NA	NA	NA	NA	NA	NA	NA	NA	NA	NA	NA	NA	NA	4.77304	0.864922	0.0103135	NA	NA	NA
TKTL1	NA	NA	NA	-1.39342	1.07282	0.0336198	NA	NA	NA	NA	NA	NA	NA	NA	NA	NA	NA	NA	NA	NA	NA	NA	NA	NA	NA	NA	NA	NA	NA	NA
TLCD2	NA	NA	NA	-0.990935	3.69982	0.00117407	NA	NA	NA	NA	NA	NA	NA	NA	NA	NA	NA	NA	NA	NA	NA	1.0495	3.69982	0.0187892	NA	NA	NA	NA	NA	NA
TLCD4	NA	NA	NA	-1.57325	1.19679	0.0388532	NA	NA	NA	NA	NA	NA	NA	NA	NA	NA	NA	NA	NA	NA	NA	NA	NA	NA	NA	NA	NA	NA	NA	NA
TLE2	NA	NA	NA	-2.12862	0.87132	0.000389188	NA	NA	NA	NA	NA	NA	-2.01179	0.87132	0.0257425	NA	NA	NA	NA	NA	NA	NA	NA	NA	NA	NA	NA	NA	NA	NA
TLE4	NA	NA	NA	-0.472674	7.22903	0.0160271	NA	NA	NA	NA	NA	NA	NA	NA	NA	NA	NA	NA	NA	NA	NA	NA	NA	NA	NA	NA	NA	NA	NA	NA
TLR1	NA	NA	NA	0.803805	5.79786	1.15515e-05	NA	NA	NA	NA	NA	NA	0.6041	5.79786	0.0210314	NA	NA	NA	NA	NA	NA	-0.70919	5.79786	0.00250716	NA	NA	NA	NA	NA	NA
TLR3	NA	NA	NA	-1.2852	1.50587	0.00499777	NA	NA	NA	NA	NA	NA	NA	NA	NA	NA	NA	NA	NA	NA	NA	NA	NA	NA	NA	NA	NA	NA	NA	NA
TM2D3	NA	NA	NA	0.476504	5.66487	0.0117797	NA	NA	NA	NA	NA	NA	NA	NA	NA	NA	NA	NA	NA	NA	NA	NA	NA	NA	-0.721502	5.66487	0.0326423	NA	NA	NA
TMC1	NA	NA	NA	-2.0832	0.985502	0.00363868	NA	NA	NA	NA	NA	NA	NA	NA	NA	NA	NA	NA	NA	NA	NA	NA	NA	NA	NA	NA	NA	NA	NA	NA
TMC7	NA	NA	NA	-2.17096	0.94526	0.00135961	NA	NA	NA	NA	NA	NA	-2.45042	0.94526	0.016693	NA	NA	NA	NA	NA	NA	NA	NA	NA	NA	NA	NA	NA	NA	NA
TMED8	NA	NA	NA	0.617233	4.97508	0.00261021	NA	NA	NA	NA	NA	NA	NA	NA	NA	NA	NA	NA	NA	NA	NA	-0.692301	4.97508	0.010193	NA	NA	NA	NA	NA	NA
TMEM132A	NA	NA	NA	-1.28145	0.824463	0.0360517	NA	NA	NA	NA	NA	NA	-2.24013	0.824463	0.0117695	NA	NA	NA	NA	NA	NA	NA	NA	NA	NA	NA	NA	NA	NA	NA
TMEM147	NA	NA	NA	0.657368	7.24257	0.0132151	NA	NA	NA	NA	NA	NA	NA	NA	NA	NA	NA	NA	NA	NA	NA	NA	NA	NA	NA	NA	NA	NA	NA	NA
TMEM150C	NA	NA	NA	NA	NA	NA	NA	NA	NA	NA	NA	NA	-2.32985	1.04998	0.0163825	NA	NA	NA	NA	NA	NA	NA	NA	NA	NA	NA	NA	NA	NA	NA
TMEM190	NA	NA	NA	2.11744	1.29962	0.0111431	1.60193	1.29962	0.0316697	NA	NA	NA	NA	NA	NA	NA	NA	NA	NA	NA	NA	NA	NA	NA	NA	NA	NA	NA	NA	NA
TMEM217	NA	NA	NA	NA	NA	NA	NA	NA	NA	NA	NA	NA	NA	NA	NA	NA	NA	NA	NA	NA	NA	2.19925	2.79734	0.00248823	NA	NA	NA	NA	NA	NA
TMEM229B	NA	NA	NA	-1.41687	1.43965	0.00381775	NA	NA	NA	NA	NA	NA	NA	NA	NA	NA	NA	NA	NA	NA	NA	1.82128	1.43965	0.0120487	NA	NA	NA	NA	NA	NA
TMEM37	NA	NA	NA	0.939059	4.54887	0.0261471	NA	NA	NA	NA	NA	NA	NA	NA	NA	NA	NA	NA	NA	NA	NA	NA	NA	NA	NA	NA	NA	NA	NA	NA
TMIGD2	NA	NA	NA	-2.00092	0.249995	0.00109593	NA	NA	NA	NA	NA	NA	-2.78317	0.249995	0.00113566	NA	NA	NA	NA	NA	NA	2.90357	0.249995	0.0019669	4.67423	0.249995	0.00424061	NA	NA	NA
TMIGD3	NA	NA	NA	NA	NA	NA	-1.71653	5.77499	0.000539734	NA	NA	NA	NA	NA	NA	NA	NA	NA	NA	NA	NA	NA	NA	NA	NA	NA	NA	NA	NA	NA
TMSB4X	NA	NA	NA	0.453703	13.4685	0.0246357	NA	NA	NA	NA	NA	NA	NA	NA	NA	NA	NA	NA	NA	NA	NA	NA	NA	NA	NA	NA	NA	NA	NA	NA
TNFSF14	NA	NA	NA	1.88952	3.94884	0.0063389	NA	NA	NA	NA	NA	NA	NA	NA	NA	NA	NA	NA	NA	NA	NA	NA	NA	NA	NA	NA	NA	NA	NA	NA
TNS1	NA	NA	NA	0.775711	6.64056	0.00292307	NA	NA	NA	NA	NA	NA	NA	NA	NA	NA	NA	NA	NA	NA	NA	NA	NA	NA	NA	NA	NA	NA	NA	NA
TOE1	NA	NA	NA	-0.64231	2.79701	0.0473955	NA	NA	NA	NA	NA	NA	NA	NA	NA	NA	NA	NA	NA	NA	NA	NA	NA	NA	NA	NA	NA	NA	NA	NA
TOGARAM2	NA	NA	NA	-1.67599	1.86354	0.00269154	NA	NA	NA	NA	NA	NA	NA	NA	NA	NA	NA	NA	NA	NA	NA	NA	NA	NA	2.92107	1.86354	0.0352494	NA	NA	NA
TP53I11	NA	NA	NA	0.62756	4.65632	0.0178173	NA	NA	NA	NA	NA	NA	NA	NA	NA	NA	NA	NA	NA	NA	NA	NA	NA	NA	NA	NA	NA	NA	NA	NA
TP53INP2	NA	NA	NA	-0.5327	4.12986	0.0355708	NA	NA	NA	NA	NA	NA	NA	NA	NA	NA	NA	NA	NA	NA	NA	NA	NA	NA	NA	NA	NA	NA	NA	NA
TPD52	NA	NA	NA	-0.993842	4.51892	0.00035153	NA	NA	NA	NA	NA	NA	NA	NA	NA	NA	NA	NA	NA	NA	NA	NA	NA	NA	NA	NA	NA	NA	NA	NA
TPD52L2	NA	NA	NA	0.461485	6.58516	0.00464938	NA	NA	NA	NA	NA	NA	NA	NA	NA	NA	NA	NA	NA	NA	NA	NA	NA	NA	NA	NA	NA	NA	NA	NA
TPI1	NA	NA	NA	0.77647	8.36976	0.0103024	NA	NA	NA	NA	NA	NA	NA	NA	NA	NA	NA	NA	NA	NA	NA	NA	NA	NA	NA	NA	NA	NA	NA	NA
TPP1	NA	NA	NA	0.566622	8.27379	0.000371209	NA	NA	NA	NA	NA	NA	NA	NA	NA	NA	NA	NA	NA	NA	NA	NA	NA	NA	NA	NA	NA	NA	NA	NA
TPPP3	NA	NA	NA	1.79563	3.17217	0.0017385	1.75452	3.17217	0.00156782	NA	NA	NA	NA	NA	NA	NA	NA	NA	NA	NA	NA	NA	NA	NA	NA	NA	NA	NA	NA	NA
TPRG1	NA	NA	NA	0.926378	6.70564	0.00651011	NA	NA	NA	NA	NA	NA	NA	NA	NA	NA	NA	NA	NA	NA	NA	NA	NA	NA	NA	NA	NA	NA	NA	NA
TRAF3IP3	NA	NA	NA	1.13267	3.07697	0.0273686	NA	NA	NA	NA	NA	NA	NA	NA	NA	NA	NA	NA	NA	NA	NA	NA	NA	NA	NA	NA	NA	NA	NA	NA
TRAPPC2L	NA	NA	NA	0.860924	6.42254	0.0134141	NA	NA	NA	NA	NA	NA	NA	NA	NA	NA	NA	NA	NA	NA	NA	NA	NA	NA	NA	NA	NA	NA	NA	NA
TRERF1	NA	NA	NA	1.03406	4.77048	0.00431084	NA	NA	NA	NA	NA	NA	NA	NA	NA	NA	NA	NA	NA	NA	NA	NA	NA	NA	NA	NA	NA	NA	NA	NA
TRHDE	NA	NA	NA	-2.0449	3.4806	0.00127369	NA	NA	NA	NA	NA	NA	NA	NA	NA	NA	NA	NA	NA	NA	NA	NA	NA	NA	NA	NA	NA	NA	NA	NA
TRIM22	NA	NA	NA	-0.64797	6.5321	0.000316995	NA	NA	NA	NA	NA	NA	NA	NA	NA	NA	NA	NA	NA	NA	NA	0.635732	6.5321	0.0103242	NA	NA	NA	NA	NA	NA
TRIM29	NA	NA	NA	NA	NA	NA	3.0155	0.212006	5.07393e-05	NA	NA	NA	NA	NA	NA	NA	NA	NA	NA	NA	NA	NA	NA	NA	NA	NA	NA	NA	NA	NA
TRIM47	NA	NA	NA	1.08903	3.89477	0.0039253	NA	NA	NA	NA	NA	NA	1.06841	3.89477	0.0429709	NA	NA	NA	NA	NA	NA	NA	NA	NA	NA	NA	NA	NA	NA	NA
TRIM52	NA	NA	NA	0.819173	3.31894	0.00652566	NA	NA	NA	NA	NA	NA	0.999825	3.31894	0.0129802	NA	NA	NA	NA	NA	NA	-0.995848	3.31894	0.0494516	NA	NA	NA	NA	NA	NA
TRMO	NA	NA	NA	NA	NA	NA	NA	NA	NA	NA	NA	NA	NA	NA	NA	NA	NA	NA	NA	NA	NA	0.565875	4.61877	0.0250892	NA	NA	NA	NA	NA	NA
TRPC6	NA	NA	NA	-1.70504	1.62355	0.00923501	NA	NA	NA	NA	NA	NA	NA	NA	NA	NA	NA	NA	NA	NA	NA	NA	NA	NA	NA	NA	NA	NA	NA	NA
TRPM6	NA	NA	NA	-2.43093	0.739857	0.000117132	NA	NA	NA	NA	NA	NA	-2.58707	0.739857	0.00591471	NA	NA	NA	NA	NA	NA	2.37985	0.739857	0.0120709	NA	NA	NA	NA	NA	NA
TSPAN1	NA	NA	NA	1.5473	1.55818	0.0324366	NA	NA	NA	3.91125	1.55818	0.0346992	NA	NA	NA	NA	NA	NA	NA	NA	NA	NA	NA	NA	NA	NA	NA	NA	NA	NA
TSPYL2	NA	NA	NA	-0.999748	3.98254	0.0148339	NA	NA	NA	NA	NA	NA	NA	NA	NA	NA	NA	NA	NA	NA	NA	NA	NA	NA	NA	NA	NA	NA	NA	NA
TTC16	NA	NA	NA	-1.63968	0.316482	0.00782983	NA	NA	NA	NA	NA	NA	-1.93751	0.316482	0.0315726	NA	NA	NA	NA	NA	NA	2.39541	0.316482	0.0109235	2.94576	0.316482	0.036255	NA	NA	NA
TTC39C	NA	NA	NA	0.541494	5.75703	0.022338	NA	NA	NA	NA	NA	NA	NA	NA	NA	NA	NA	NA	NA	NA	NA	NA	NA	NA	NA	NA	NA	NA	NA	NA
TTLL9	NA	NA	NA	-1.9536	0.919848	0.000649829	NA	NA	NA	NA	NA	NA	-2.01648	0.919848	0.023893	NA	NA	NA	NA	NA	NA	NA	NA	NA	NA	NA	NA	NA	NA	NA
TVP23A	NA	NA	NA	-1.61029	2.43893	0.00202599	NA	NA	NA	NA	NA	NA	-2.11511	2.43893	0.01206	NA	NA	NA	NA	NA	NA	NA	NA	NA	NA	NA	NA	NA	NA	NA
TWIST1	NA	NA	NA	NA	NA	NA	NA	NA	NA	NA	NA	NA	-2.48557	0.316753	0.0230143	NA	NA	NA	NA	NA	NA	NA	NA	NA	NA	NA	NA	NA	NA	NA
TWSG1	NA	NA	NA	0.574242	5.23801	0.0123455	NA	NA	NA	NA	NA	NA	NA	NA	NA	NA	NA	NA	NA	NA	NA	NA	NA	NA	NA	NA	NA	NA	NA	NA
TXNDC17	NA	NA	NA	0.76958	6.86774	0.0339015	NA	NA	NA	NA	NA	NA	NA	NA	NA	NA	NA	NA	NA	NA	NA	NA	NA	NA	NA	NA	NA	NA	NA	NA
TYRO3	NA	NA	NA	-1.4932	1.91629	0.00169091	NA	NA	NA	NA	NA	NA	NA	NA	NA	NA	NA	NA	NA	NA	NA	NA	NA	NA	NA	NA	NA	NA	NA	NA
UAP1L1	NA	NA	NA	0.677695	4.67194	0.00647898	NA	NA	NA	NA	NA	NA	0.759	4.67194	0.0293926	NA	NA	NA	NA	NA	NA	-0.814407	4.67194	0.0123954	NA	NA	NA	NA	NA	NA
UBASH3B	NA	NA	NA	-0.452977	7.99965	0.025465	NA	NA	NA	NA	NA	NA	NA	NA	NA	NA	NA	NA	NA	NA	NA	NA	NA	NA	NA	NA	NA	NA	NA	NA
UBB	NA	NA	NA	-0.64921	8.20692	0.0232054	NA	NA	NA	NA	NA	NA	NA	NA	NA	NA	NA	NA	NA	NA	NA	NA	NA	NA	NA	NA	NA	NA	NA	NA
UBE2T	NA	NA	NA	1.06961	2.03281	0.0280099	NA	NA	NA	NA	NA	NA	NA	NA	NA	NA	NA	NA	NA	NA	NA	NA	NA	NA	NA	NA	NA	NA	NA	NA
UBXN10	NA	NA	NA	NA	NA	NA	2.11346	1.35	0.00144658	NA	NA	NA	NA	NA	NA	NA	NA	NA	NA	NA	NA	NA	NA	NA	NA	NA	NA	NA	NA	NA
ULK4	NA	NA	NA	-0.612262	5.30628	0.0152884	NA	NA	NA	NA	NA	NA	NA	NA	NA	NA	NA	NA	NA	NA	NA	NA	NA	NA	NA	NA	NA	NA	NA	NA
UNC5B	NA	NA	NA	-1.10592	3.52045	0.00404563	NA	NA	NA	NA	NA	NA	NA	NA	NA	NA	NA	NA	NA	NA	NA	NA	NA	NA	NA	NA	NA	NA	NA	NA
UNG	NA	NA	NA	-0.509565	3.52654	0.0366408	NA	NA	NA	NA	NA	NA	NA	NA	NA	NA	NA	NA	NA	NA	NA	NA	NA	NA	NA	NA	NA	NA	NA	NA
USP11	NA	NA	NA	-0.446226	4.95748	0.00455253	NA	NA	NA	NA	NA	NA	NA	NA	NA	NA	NA	NA	NA	NA	NA	0.583194	4.95748	0.00751688	NA	NA	NA	NA	NA	NA
USP2	NA	NA	NA	1.11349	2.58182	0.0329352	NA	NA	NA	NA	NA	NA	NA	NA	NA	NA	NA	NA	NA	NA	NA	NA	NA	NA	NA	NA	NA	NA	NA	NA
USP44	NA	NA	NA	-2.08767	0.745288	0.000297673	NA	NA	NA	NA	NA	NA	-2.75087	0.745288	0.00148842	NA	NA	NA	NA	NA	NA	2.9609	0.745288	0.000811646	2.99266	0.745288	0.0326423	NA	NA	NA
UTP4	NA	NA	NA	-0.683487	4.84143	5.56054e-05	NA	NA	NA	NA	NA	NA	-0.656482	4.84143	0.0102253	NA	NA	NA	NA	NA	NA	0.549486	4.84143	0.0265245	NA	NA	NA	NA	NA	NA
VAMP5	NA	NA	NA	-1.01392	6.09356	0.00107834	NA	NA	NA	NA	NA	NA	NA	NA	NA	NA	NA	NA	NA	NA	NA	0.931924	6.09356	0.0393447	NA	NA	NA	NA	NA	NA
VASH2	NA	NA	NA	-1.46887	0.189083	0.0393572	NA	NA	NA	NA	NA	NA	-2.09431	0.189083	0.0422687	NA	NA	NA	NA	NA	NA	NA	NA	NA	3.65123	0.189083	0.0314215	NA	NA	NA
VASN	NA	NA	NA	-1.31475	1.43091	0.0199996	NA	NA	NA	NA	NA	NA	NA	NA	NA	NA	NA	NA	NA	NA	NA	NA	NA	NA	NA	NA	NA	NA	NA	NA
VCL	NA	NA	NA	NA	NA	NA	NA	NA	NA	NA	NA	NA	NA	NA	NA	NA	NA	NA	NA	NA	NA	0.572495	6.51877	0.0472598	NA	NA	NA	NA	NA	NA
VDR	NA	NA	NA	-0.623819	5.86176	0.0101128	NA	NA	NA	NA	NA	NA	NA	NA	NA	NA	NA	NA	NA	NA	NA	NA	NA	NA	NA	NA	NA	NA	NA	NA
VEGFD	NA	NA	NA	-1.81866	0.991661	0.00736961	NA	NA	NA	NA	NA	NA	NA	NA	NA	NA	NA	NA	NA	NA	NA	NA	NA	NA	NA	NA	NA	NA	NA	NA
VGLL3	NA	NA	NA	-2.07417	1.94871	0.00549487	NA	NA	NA	NA	NA	NA	-3.0744	1.94871	0.0133171	NA	NA	NA	NA	NA	NA	NA	NA	NA	NA	NA	NA	NA	NA	NA
VIM	NA	NA	NA	0.760485	12.2081	7.22877e-05	0.578396	12.2081	0.00232319	NA	NA	NA	NA	NA	NA	NA	NA	NA	NA	NA	NA	NA	NA	NA	NA	NA	NA	NA	NA	NA
VPS37B	NA	NA	NA	-0.447326	6.04946	0.0440185	NA	NA	NA	NA	NA	NA	NA	NA	NA	NA	NA	NA	NA	NA	NA	NA	NA	NA	NA	NA	NA	NA	NA	NA
VSTM2L	NA	NA	NA	NA	NA	NA	NA	NA	NA	4.34048	0.898478	0.0429002	NA	NA	NA	NA	NA	NA	NA	NA	NA	NA	NA	NA	NA	NA	NA	NA	NA	NA
VWA5A	NA	NA	NA	1.2065	5.14969	0.000403723	NA	NA	NA	NA	NA	NA	1.2458	5.14969	0.0062416	NA	NA	NA	NA	NA	NA	-1.181	5.14969	0.00721817	NA	NA	NA	NA	NA	NA
VWCE	NA	NA	NA	-1.80081	1.88606	0.00092391	NA	NA	NA	NA	NA	NA	NA	NA	NA	NA	NA	NA	NA	NA	NA	NA	NA	NA	NA	NA	NA	NA	NA	NA
WASHC2A	NA	NA	NA	-1.19495	6.36375	2.65742e-08	NA	NA	NA	NA	NA	NA	-0.918304	6.36375	0.00825738	NA	NA	NA	NA	NA	NA	1.28608	6.36375	6.05808e-06	NA	NA	NA	NA	NA	NA
WASHC2C	NA	NA	NA	-0.716921	6.41571	5.00181e-05	NA	NA	NA	NA	NA	NA	-0.71915	6.41571	0.00980156	NA	NA	NA	NA	NA	NA	0.796345	6.41571	0.000678962	0.737429	6.41571	0.0443118	NA	NA	NA
WDR49	NA	NA	NA	-1.61888	2.70864	0.000438739	NA	NA	NA	NA	NA	NA	-1.83624	2.70864	0.0145044	NA	NA	NA	NA	NA	NA	1.5575	2.70864	0.036116	NA	NA	NA	NA	NA	NA
WDR93	NA	NA	NA	-1.28247	0.717889	0.0338651	NA	NA	NA	NA	NA	NA	-1.78901	0.717889	0.049693	NA	NA	NA	NA	NA	NA	NA	NA	NA	4.03868	0.717889	0.0138854	NA	NA	NA
WEE1	NA	NA	NA	NA	NA	NA	1.11972	2.88697	0.0135505	NA	NA	NA	NA	NA	NA	NA	NA	NA	NA	NA	NA	NA	NA	NA	NA	NA	NA	NA	NA	NA
WFDC2	NA	NA	NA	2.25074	2.85586	0.00245683	1.8032	2.85586	0.0107907	NA	NA	NA	NA	NA	NA	NA	NA	NA	NA	NA	NA	NA	NA	NA	NA	NA	NA	NA	NA	NA
WFS1	NA	NA	NA	-0.803411	2.68518	0.0465239	NA	NA	NA	NA	NA	NA	NA	NA	NA	NA	NA	NA	NA	NA	NA	NA	NA	NA	NA	NA	NA	NA	NA	NA
WIPF1	NA	NA	NA	0.438254	7.56925	0.00164451	NA	NA	NA	NA	NA	NA	0.499971	7.56925	0.0138314	NA	NA	NA	NA	NA	NA	NA	NA	NA	-0.598865	7.56925	0.0167008	NA	NA	NA
WNK2	NA	NA	NA	-2.08618	0.283472	0.00271636	NA	NA	NA	NA	NA	NA	-2.92233	0.283472	0.00241367	NA	NA	NA	NA	NA	NA	NA	NA	NA	4.21903	0.283472	0.0167008	NA	NA	NA
WWC2	NA	NA	NA	-0.667366	5.19929	0.000652714	NA	NA	NA	NA	NA	NA	NA	NA	NA	NA	NA	NA	NA	NA	NA	NA	NA	NA	NA	NA	NA	NA	NA	NA
XPO6	NA	NA	NA	-0.554389	6.40124	0.000134554	NA	NA	NA	NA	NA	NA	NA	NA	NA	NA	NA	NA	NA	NA	NA	0.601471	6.40124	0.0019669	NA	NA	NA	NA	NA	NA
YIF1A	NA	NA	NA	0.671296	5.8677	0.0470964	NA	NA	NA	NA	NA	NA	NA	NA	NA	NA	NA	NA	NA	NA	NA	NA	NA	NA	NA	NA	NA	NA	NA	NA
YPEL3	NA	NA	NA	-0.576538	5.14902	0.0465415	NA	NA	NA	NA	NA	NA	NA	NA	NA	NA	NA	NA	NA	NA	NA	NA	NA	NA	NA	NA	NA	NA	NA	NA
ZBP1	NA	NA	NA	-1.92847	1.17138	0.00089559	NA	NA	NA	NA	NA	NA	-2.05609	1.17138	0.0248225	NA	NA	NA	NA	NA	NA	1.92263	1.17138	0.0432784	NA	NA	NA	NA	NA	NA
ZC3H12A	NA	NA	NA	-0.718383	5.63066	0.0311873	NA	NA	NA	NA	NA	NA	NA	NA	NA	NA	NA	NA	NA	NA	NA	NA	NA	NA	NA	NA	NA	NA	NA	NA
ZDHHC11	NA	NA	NA	-1.99602	0.80443	0.000710211	NA	NA	NA	NA	NA	NA	-1.82285	0.80443	0.0402779	NA	NA	NA	NA	NA	NA	NA	NA	NA	3.0368	0.80443	0.0335308	NA	NA	NA
ZDHHC11B	NA	NA	NA	-2.31602	0.759103	0.00092391	NA	NA	NA	NA	NA	NA	NA	NA	NA	NA	NA	NA	NA	NA	NA	NA	NA	NA	NA	NA	NA	NA	NA	NA
ZDHHC12	NA	NA	NA	0.742484	5.59866	0.0292625	NA	NA	NA	NA	NA	NA	NA	NA	NA	NA	NA	NA	NA	NA	NA	NA	NA	NA	NA	NA	NA	NA	NA	NA
ZDHHC15	NA	NA	NA	-1.61217	0.771624	0.00598094	NA	NA	NA	NA	NA	NA	-3.12318	0.771624	0.000338147	NA	NA	NA	NA	NA	NA	NA	NA	NA	4.94519	0.771624	0.00306688	NA	NA	NA
ZFAND5	NA	NA	NA	NA	NA	NA	NA	NA	NA	NA	NA	NA	NA	NA	NA	NA	NA	NA	NA	NA	NA	0.666912	9.36112	0.0235016	NA	NA	NA	NA	NA	NA
ZFP30	NA	NA	NA	-1.19091	3.16265	0.00673508	NA	NA	NA	NA	NA	NA	NA	NA	NA	NA	NA	NA	NA	NA	NA	NA	NA	NA	NA	NA	NA	NA	NA	NA
ZFP82	NA	NA	NA	-0.84597	2.79723	0.0078723	NA	NA	NA	NA	NA	NA	NA	NA	NA	NA	NA	NA	NA	NA	NA	NA	NA	NA	NA	NA	NA	NA	NA	NA
ZFX	NA	NA	NA	-0.869471	6.42004	2.35582e-05	NA	NA	NA	NA	NA	NA	-0.929424	6.42004	0.00363491	NA	NA	NA	NA	NA	NA	0.904998	6.42004	0.00102511	NA	NA	NA	NA	NA	NA
ZG16B	NA	NA	NA	NA	NA	NA	1.26868	2.41485	0.0345453	NA	NA	NA	NA	NA	NA	NA	NA	NA	NA	NA	NA	1.67747	2.41485	0.0119935	NA	NA	NA	NA	NA	NA
ZHX2	NA	NA	NA	-0.606083	5.36845	0.0173298	NA	NA	NA	NA	NA	NA	NA	NA	NA	NA	NA	NA	NA	NA	NA	NA	NA	NA	NA	NA	NA	NA	NA	NA
ZMYM6	NA	NA	NA	3.55886	1.88442	0.0106402	NA	NA	NA	NA	NA	NA	NA	NA	NA	NA	NA	NA	NA	NA	NA	NA	NA	NA	NA	NA	NA	NA	NA	NA
ZMYND10	NA	NA	NA	1.59068	1.33904	0.0340732	NA	NA	NA	NA	NA	NA	NA	NA	NA	NA	NA	NA	NA	NA	NA	NA	NA	NA	NA	NA	NA	NA	NA	NA
ZMYND12	NA	NA	NA	-0.812177	2.45705	0.0296086	NA	NA	NA	NA	NA	NA	NA	NA	NA	NA	NA	NA	NA	NA	NA	NA	NA	NA	2.28617	2.45705	0.00427592	NA	NA	NA
ZNF117	NA	NA	NA	0.605154	4.27497	0.0315977	NA	NA	NA	NA	NA	NA	NA	NA	NA	NA	NA	NA	NA	NA	NA	NA	NA	NA	NA	NA	NA	NA	NA	NA
ZNF184	NA	NA	NA	-0.649975	3.14993	0.0406359	NA	NA	NA	NA	NA	NA	NA	NA	NA	NA	NA	NA	NA	NA	NA	NA	NA	NA	NA	NA	NA	NA	NA	NA
ZNF189	NA	NA	NA	-0.613459	4.19749	0.00724792	NA	NA	NA	NA	NA	NA	NA	NA	NA	NA	NA	NA	NA	NA	NA	0.82752	4.19749	0.0113813	NA	NA	NA	NA	NA	NA
ZNF208	NA	NA	NA	-1.47246	0.515135	0.0264529	NA	NA	NA	NA	NA	NA	-2.62927	0.515135	0.00552204	NA	NA	NA	NA	NA	NA	NA	NA	NA	NA	NA	NA	NA	NA	NA
ZNF219	NA	NA	NA	0.934469	3.9375	0.000339297	NA	NA	NA	NA	NA	NA	1.03894	3.9375	0.00200532	NA	NA	NA	NA	NA	NA	-0.917987	3.9375	0.0076688	NA	NA	NA	NA	NA	NA
ZNF22	NA	NA	NA	0.911892	4.60344	6.13523e-05	NA	NA	NA	NA	NA	NA	0.78458	4.60344	0.0117695	NA	NA	NA	NA	NA	NA	-0.813762	4.60344	0.00638243	NA	NA	NA	NA	NA	NA
ZNF221	NA	NA	NA	-1.44206	1.23168	0.00531955	NA	NA	NA	NA	NA	NA	-1.63208	1.23168	0.0389576	NA	NA	NA	NA	NA	NA	NA	NA	NA	NA	NA	NA	NA	NA	NA
ZNF254	NA	NA	NA	-0.907725	5.17916	5.68999e-07	NA	NA	NA	NA	NA	NA	-0.685923	5.17916	0.0156283	NA	NA	NA	NA	NA	NA	0.758321	5.17916	0.00287784	1.01068	5.17916	0.005963	NA	NA	NA
ZNF296	NA	NA	NA	NA	NA	NA	1.21798	1.927	0.0414903	NA	NA	NA	NA	NA	NA	NA	NA	NA	NA	NA	NA	NA	NA	NA	NA	NA	NA	NA	NA	NA
ZNF366	NA	NA	NA	-1.10217	1.87193	0.0389464	-1.38142	1.87193	0.0196402	NA	NA	NA	NA	NA	NA	NA	NA	NA	NA	NA	NA	NA	NA	NA	NA	NA	NA	NA	NA	NA
ZNF367	NA	NA	NA	-1.07036	1.51067	0.0172244	NA	NA	NA	NA	NA	NA	-1.5055	1.51067	0.0247809	NA	NA	NA	NA	NA	NA	2.15581	1.51067	0.00526833	NA	NA	NA	NA	NA	NA
ZNF385A	NA	NA	NA	NA	NA	NA	0.532374	6.3574	0.0187335	NA	NA	NA	NA	NA	NA	NA	NA	NA	NA	NA	NA	NA	NA	NA	NA	NA	NA	NA	NA	NA
ZNF385B	NA	NA	NA	-1.62249	1.45505	0.0347112	NA	NA	NA	NA	NA	NA	NA	NA	NA	NA	NA	NA	NA	NA	NA	NA	NA	NA	NA	NA	NA	NA	NA	NA
ZNF385D	NA	NA	NA	1.63072	3.32288	0.0486633	NA	NA	NA	NA	NA	NA	NA	NA	NA	NA	NA	NA	NA	NA	NA	NA	NA	NA	NA	NA	NA	NA	NA	NA
ZNF396	NA	NA	NA	-1.4441	1.42981	0.00265089	NA	NA	NA	NA	NA	NA	NA	NA	NA	NA	NA	NA	NA	NA	NA	NA	NA	NA	NA	NA	NA	NA	NA	NA
ZNF397	NA	NA	NA	0.44571	4.44101	0.0251414	NA	NA	NA	NA	NA	NA	NA	NA	NA	NA	NA	NA	NA	NA	NA	-0.599954	4.44101	0.0274001	NA	NA	NA	NA	NA	NA
ZNF462	NA	NA	NA	1.69645	2.23325	0.0185495	NA	NA	NA	NA	NA	NA	NA	NA	NA	NA	NA	NA	NA	NA	NA	NA	NA	NA	NA	NA	NA	NA	NA	NA
ZNF490	NA	NA	NA	-1.1891	3.62393	0.00667991	NA	NA	NA	NA	NA	NA	NA	NA	NA	NA	NA	NA	NA	NA	NA	NA	NA	NA	NA	NA	NA	NA	NA	NA
ZNF492	NA	NA	NA	-1.68374	0.587836	0.00528422	NA	NA	NA	NA	NA	NA	-2.04386	0.587836	0.0198403	NA	NA	NA	NA	NA	NA	NA	NA	NA	NA	NA	NA	NA	NA	NA
ZNF540	NA	NA	NA	-1.54353	2.231	0.00610032	NA	NA	NA	NA	NA	NA	NA	NA	NA	NA	NA	NA	NA	NA	NA	NA	NA	NA	NA	NA	NA	NA	NA	NA
ZNF541	NA	NA	NA	-1.9683	0.412974	0.00253234	NA	NA	NA	NA	NA	NA	-3.13095	0.412974	0.000876026	NA	NA	NA	NA	NA	NA	NA	NA	NA	3.67008	0.412974	0.0315929	NA	NA	NA
ZNF595	NA	NA	NA	-0.841421	2.70704	0.0153078	NA	NA	NA	NA	NA	NA	NA	NA	NA	NA	NA	NA	NA	NA	NA	NA	NA	NA	NA	NA	NA	NA	NA	NA
ZNF598	NA	NA	NA	1.17012	2.83007	0.00627168	NA	NA	NA	NA	NA	NA	1.1626	2.83007	0.0496466	NA	NA	NA	NA	NA	NA	-1.2563	2.83007	0.0281226	NA	NA	NA	NA	NA	NA
ZNF629	NA	NA	NA	0.918709	2.57183	0.0329352	NA	NA	NA	NA	NA	NA	1.15182	2.57183	0.0494324	NA	NA	NA	NA	NA	NA	NA	NA	NA	NA	NA	NA	NA	NA	NA
ZNF658	NA	NA	NA	-0.749462	2.19719	0.0358686	NA	NA	NA	NA	NA	NA	NA	NA	NA	NA	NA	NA	NA	NA	NA	NA	NA	NA	NA	NA	NA	NA	NA	NA
ZNF681	NA	NA	NA	-1.18517	1.3834	0.0145948	NA	NA	NA	NA	NA	NA	NA	NA	NA	NA	NA	NA	NA	NA	NA	NA	NA	NA	2.15235	1.3834	0.0418276	NA	NA	NA
ZNF682	NA	NA	NA	-1.19686	2.32568	0.0010646	NA	NA	NA	NA	NA	NA	NA	NA	NA	NA	NA	NA	NA	NA	NA	NA	NA	NA	NA	NA	NA	NA	NA	NA
ZNF69	NA	NA	NA	-0.852546	3.38146	0.00140136	NA	NA	NA	NA	NA	NA	NA	NA	NA	NA	NA	NA	NA	NA	NA	NA	NA	NA	NA	NA	NA	NA	NA	NA
ZNF70	NA	NA	NA	-1.08234	1.86416	0.00918506	NA	NA	NA	NA	NA	NA	NA	NA	NA	NA	NA	NA	NA	NA	NA	NA	NA	NA	NA	NA	NA	NA	NA	NA
ZNF793	NA	NA	NA	-1.50745	1.01	0.00568744	NA	NA	NA	NA	NA	NA	-2.22483	1.01	0.00509453	NA	NA	NA	NA	NA	NA	NA	NA	NA	NA	NA	NA	NA	NA	NA
ZNF805	NA	NA	NA	-1.0323	2.51837	0.00623832	NA	NA	NA	NA	NA	NA	NA	NA	NA	NA	NA	NA	NA	NA	NA	NA	NA	NA	NA	NA	NA	NA	NA	NA
ZNF831	NA	NA	NA	-1.39652	0.475441	0.0319559	NA	NA	NA	NA	NA	NA	-4.38736	0.475441	8.89784e-06	NA	NA	NA	NA	NA	NA	NA	NA	NA	NA	NA	NA	NA	NA	NA
ZNF852	NA	NA	NA	-0.974296	2.8224	0.0026353	NA	NA	NA	NA	NA	NA	NA	NA	NA	NA	NA	NA	NA	NA	NA	NA	NA	NA	NA	NA	NA	NA	NA	NA
ZXDC	NA	NA	NA	-0.450329	5.14387	0.019201	NA	NA	NA	NA	NA	NA	NA	NA	NA	NA	NA	NA	NA	NA	NA	NA	NA	NA	NA	NA	NA	NA	NA	NA

## Sheet: Table S10
	logFC	logCPM	F	PValue	fdr
CDH2	5.40779	4.63761	1594.21	1.35e-111	1.72e-107
CPA6	4.91588	5.72435	941.659	4.48e-83	7.16e-80
CAPN6	4.63755	1.80114	458.938	4.8e-55	8.52e-53
SPINK1	4.54584	5.68431	680.562	1.36e-72	1.16e-69
BAAT	4.35081	3.48286	829.33	1.23e-83	2.62e-80
PLD5	4.33692	6.71477	854.041	2.91e-83	5.32e-80
SEMA7A	4.32532	2.62871	734.149	2e-77	1.97e-74
LTB	4.31663	3.17395	419.719	8.89e-54	1.42e-51
CSF2	4.27591	3.32502	436.926	5.93e-56	1.12e-53
NRK	4.13437	3.951	602.424	5.62e-67	2.66e-64
WNT7A	3.98015	2.97104	571.2	1.22e-67	5.98e-65
MXRA8	3.9427	4.06133	812.9	6.44e-81	9.15e-78
TMEM233	3.87647	3.04592	474.851	2.84e-61	8.44e-59
SGCA	3.8707	1.37733	242.377	4.76e-36	2.41e-34
PCP4	3.78159	4.88449	545.583	1.47e-63	5.23e-61
SOX11	3.66703	1.4158	314.715	2.73e-41	1.98e-39
CLDN2	3.53605	3.10614	306.79	1.87e-45	1.76e-43
COL6A2	3.50123	4.35528	374.14	2.52e-51	3.33e-49
FSTL3	3.42508	5.58411	1072.4	5.56e-94	3.55e-90
VSIG1	3.41939	3.38736	309.5	1.69e-45	1.61e-43
PLAU	3.36648	6.31245	611.633	4.6e-68	2.45e-65
SPOCD1	3.36315	2.67833	327.562	1.75e-47	1.87e-45
SLCO2A1	3.28142	5.81688	644.316	1.24e-71	9.35e-69
FN1	3.27357	7.47513	430.486	1.47e-56	2.84e-54
GPR176	3.22479	2.9151	298.747	1.28e-44	1.16e-42
COL22A1	3.19495	1.77714	238.973	2.74e-38	1.59e-36
FSCN1	3.19209	3.85701	469.145	7.71e-60	1.79e-57
ADAMTS9	3.15224	5.82454	520.489	1.64e-63	5.68e-61
FGF2	3.1002	2.92356	274.955	1.28e-42	1.04e-40
COL1A1	3.09923	6.35452	316.266	2.3e-46	2.3e-44
TGFBI	3.08198	5.29208	571.132	2.52e-66	1.11e-63
PTGS2	3.07069	6.68558	623.74	2.52e-70	1.46e-67
TESC	3.0688	4.00566	410.054	3.19e-55	5.91e-53
EPHB2	3.03574	5.16491	855.158	4.87e-84	1.25e-80
ITPKA	3.01969	1.57126	221.836	4.38e-36	2.23e-34
CAMK2N1	3.00842	4.02324	336.68	1.08e-46	1.1e-44
EDN2	3.00134	5.21579	243.961	1.71e-38	1.01e-36
AMIGO2	2.9702	4.21044	645.461	1.63e-72	1.3e-69
NOX4	2.96734	2.95764	236.041	3.92e-38	2.24e-36
IL32	2.96674	7.385	760.981	1.65e-78	1.76e-75
PKHD1	2.93506	4.42493	433.632	8.84e-57	1.74e-54
COL5A1	2.9343	3.88666	270.269	1.4e-41	1.03e-39
PDGFB	2.91576	1.70443	196.162	6.54e-33	2.45e-31
HABP2	2.91291	2.33765	190.659	2.27e-32	8.27e-31
MYO3B	2.89287	4.10798	373.511	6.31e-52	8.49e-50
DPYSL3	2.86454	5.93071	475.77	5.84e-60	1.43e-57
SLC35F3	2.86421	5.28253	396.664	8.88e-54	1.42e-51
MMP7	2.85801	9.48833	518.206	2.06e-63	6.93e-61
BCAT1	2.84652	7.1507	545.506	3.14e-65	1.29e-62
SHISAL1	2.84029	1.6231	208.764	6.07e-35	2.78e-33
FNDC4	2.83849	2.48781	388.771	1.07e-52	1.52e-50
VCAN	2.83324	5.32659	234.453	7.74e-38	4.38e-36
RASSF2	2.82491	2.78759	270.127	1.43e-41	1.05e-39
NRG1	2.79409	7.70696	412.711	3.97e-55	7.14e-53
TNF	2.75277	1.28564	104.947	2.6e-20	3.74e-19
PXDN	2.74903	5.18954	478.275	1.92e-60	5.11e-58
DKK1	2.70417	4.40827	209.075	2.93e-34	1.23e-32
SERPINE1	2.65938	5.13206	190.22	1.87e-32	6.88e-31
TNC	2.63798	6.58196	481.445	1.41e-60	3.82e-58
CMTM3	2.63418	3.66961	385.053	4.36e-53	6.41e-51
RASGRP1	2.6329	4.88653	483.077	3.43e-61	9.95e-59
RERG	2.62747	3.90602	313.655	2.91e-46	2.87e-44
CALD1	2.62712	6.52957	473.395	5.98e-60	1.43e-57
CRABP2	2.62623	4.73282	341.885	6.92e-48	7.63e-46
SLCO5A1	2.61777	2.29732	199.078	7.32e-34	3e-32
CCND2	2.60571	7.01169	889.826	1.38e-85	5.9e-82
ANGPTL4	2.6042	5.43895	300.569	7.55e-45	6.9e-43
ADGRF4	2.59146	2.24758	176.174	3.36e-30	1.02e-28
ABTB2	2.57964	5.29435	462.306	8.27e-60	1.89e-57
CCBE1	2.56824	5.08022	263.069	3.58e-41	2.59e-39
PHACTR3	2.55899	5.1739	461.796	2.17e-59	4.78e-57
CREB5	2.54283	5.32742	396.718	9.65e-54	1.52e-51
HAS2	2.50576	1.77734	103.042	3.84e-20	5.48e-19
PDLIM7	2.49179	4.95917	629.628	2.09e-71	1.49e-68
CCL2	2.48891	7.0162	168.356	5.23e-29	1.49e-27
THBS1	2.48246	6.502	281.347	5.52e-43	4.61e-41
TMEM59L	2.47413	3.72471	277.362	1.64e-42	1.28e-40
MMP11	2.47358	1.69936	120.73	5.12e-23	9.1e-22
ITGB6	2.44218	8.6701	791.032	8.35e-81	1.07e-77
FRMD5	2.42221	7.26065	518.517	9.78e-64	3.68e-61
DSC2	2.4221	4.80426	467.228	6.05e-60	1.43e-57
CTSE	2.41475	7.72843	470.002	9.12e-60	2.05e-57
EDIL3	2.40196	5.63609	348.809	1.25e-49	1.55e-47
PLCXD2	2.3636	3.63018	245.671	2.04e-39	1.32e-37
CXCL14	2.36238	6.30045	176.897	1.27e-30	4.02e-29
DLL4	2.36132	2.23956	158.535	7.18e-29	2.04e-27
CDKN2A	2.36057	5.6126	303.866	2.72e-45	2.54e-43
PMEPA1	2.31094	6.82239	771.317	1.28e-79	1.49e-76
CRLF1	2.30319	5.80699	328.412	1.07e-47	1.16e-45
STK32A	2.30311	6.84724	471.009	4.58e-60	1.15e-57
SLC47A1	2.29382	3.28354	165.772	9.52e-30	2.84e-28
ABLIM3	2.29216	4.15052	217.252	3.67e-36	1.89e-34
VGLL3	2.27887	3.36209	200.417	3.09e-34	1.29e-32
DCLK1	2.27326	6.30402	312.56	3.48e-46	3.37e-44
GPR132	2.2587	3.16654	127.447	6.48e-24	1.25e-22
RBP1	2.23615	4.70551	244.992	1.94e-38	1.14e-36
DBN1	2.23045	4.31361	506.965	1.46e-63	5.23e-61
LAMC2	2.21134	6.95544	556.142	4.09e-66	1.74e-63
KDR	2.19339	4.68309	152.78	1.05e-27	2.72e-26
DYSF	2.18438	3.45729	153.371	5.28e-28	1.42e-26
MEX3A	2.17786	2.95748	181.542	6.93e-32	2.41e-30
SLAMF7	2.17561	2.24175	159.157	9.61e-29	2.68e-27
MFGE8	2.16322	5.31491	479.315	5.14e-61	1.43e-58
KIF12	2.15506	2.41237	156.098	2.62e-28	7.13e-27
ANKRD22	2.1524	2.39999	146.202	5.52e-27	1.36e-25
EPHX4	2.14154	1.55622	106.553	5.81e-21	8.76e-20
IL23A	2.13951	2.2403	110.316	8.88e-22	1.43e-20
LFNG	2.13314	3.39993	211.477	2.4e-35	1.14e-33
GLIPR1	2.13038	3.22419	144.455	8.8e-27	2.13e-25
RASGRF2	2.10644	3.27065	109.711	1.2e-21	1.92e-20
NPTXR	2.1061	2.54816	172.819	1.31e-30	4.13e-29
AFAP1L2	2.09982	3.10353	193.845	1.6e-33	6.33e-32
COL6A1	2.09609	4.14473	251.347	5.19e-40	3.53e-38
QPCT	2.08579	2.77962	152.515	1.14e-27	2.93e-26
PAPPA	2.08113	4.89774	152.317	9.84e-28	2.56e-26
COL18A1	2.06557	4.7529	286.717	1.24e-43	1.07e-41
AKAP12	2.06271	4.24096	160.388	7.83e-29	2.21e-27
PDLIM3	2.05812	5.08433	245.923	4.28e-39	2.7e-37
PLAUR	2.05372	6.11655	248.19	1.82e-39	1.19e-37
ARL4C	2.05251	5.99473	384.065	6.66e-53	9.67e-51
CCN3	2.04948	1.95111	88.6935	6.88e-18	8.19e-17
PTCHD4	2.04652	6.16929	325.906	1.07e-47	1.16e-45
TGFB1I1	2.02735	3.5146	216.848	3.08e-36	1.59e-34
CAVIN1	2.02704	6.4697	383.585	9.83e-53	1.41e-50
TMEM132A	2.01281	3.75083	247.548	1.21e-39	8.02e-38
PPP1R18	1.99018	3.11903	188.531	3.83e-32	1.34e-30
CDR2L	1.98897	3.66249	335.128	4.06e-49	4.72e-47
CARD11	1.97374	4.15592	274.202	1.42e-42	1.14e-40
FBLIM1	1.9688	4.98568	420.387	1.77e-56	3.37e-54
PPARG	1.96189	5.74371	199.122	8.86e-34	3.61e-32
LIPG	1.94804	2.6796	121.721	1.4e-23	2.62e-22
SFN	1.94153	8.55541	373.866	4.54e-52	6.24e-50
KCNS3	1.93021	5.67651	468.602	2.5e-60	6.53e-58
CBX2	1.92801	1.21712	67.6025	1.47e-14	1.25e-13
HAPLN3	1.92746	3.19758	207.467	6.95e-35	3.15e-33
DUSP7	1.92678	3.8361	263.001	1.11e-41	8.26e-40
TMEM217	1.92165	4.13151	303.591	8.79e-46	8.45e-44
ADAM8	1.92164	3.27892	190.376	5.63e-33	2.12e-31
ITGAV	1.91251	7.39921	855.033	2.46e-85	7.87e-82
TRPV6	1.90961	2.12452	125.222	4.62e-24	8.96e-23
ADAMTS7	1.90898	1.66908	85.661	9.21e-18	1.09e-16
COTL1	1.90307	4.91843	230.206	1.65e-37	9.15e-36
ABLIM2	1.89963	3.85501	206.767	3.87e-35	1.81e-33
KIF3C	1.89635	3.04477	218.771	1.34e-36	7.12e-35
SAMD14	1.89234	0.876075	52.307	1.14e-10	6.53e-10
SDC3	1.88824	3.52528	200.784	2.79e-34	1.17e-32
EDN1	1.88669	6.69178	173.644	1.47e-30	4.6e-29
LAMB3	1.88524	7.41448	461.531	2.28e-59	4.95e-57
TM4SF1	1.88111	9.39984	371.032	5.72e-52	7.79e-50
CCDC9B	1.8807	3.75866	282.077	9.64e-44	8.45e-42
PIM1	1.86189	5.55587	269.854	7.9e-42	5.98e-40
ERC2	1.85144	5.68081	315.483	3.48e-47	3.65e-45
MEX3B	1.83853	1.67239	75.6241	5.14e-16	5.03e-15
SAMD4A	1.82939	8.02076	348.127	8.08e-50	1.01e-47
CLCF1	1.82085	4.5671	238.58	1.22e-38	7.35e-37
CYP27C1	1.81742	3.23789	125.661	5.9e-24	1.14e-22
CHST3	1.78696	4.25526	232.848	4.1e-38	2.33e-36
TNFSF9	1.78544	3.7801	145.631	4.71e-27	1.17e-25
UNC5CL	1.7854	3.01958	163.227	1.64e-29	4.82e-28
AHNAK2	1.78089	4.59165	207.705	6.34e-35	2.89e-33
DBNDD1	1.77516	3.26183	203.864	8.83e-35	3.95e-33
TNNC2	1.74404	2.63898	99.2822	6.08e-20	8.56e-19
OCIAD2	1.74392	7.82036	640.409	5.29e-73	4.83e-70
NDRG4	1.74006	1.57258	60.5438	1.85e-13	1.39e-12
GLS	1.7308	8.90774	602.237	1.68e-70	1.02e-67
RAB42	1.72387	1.4626	61.9145	1.32e-13	1.01e-12
GOLGA7B	1.72015	2.6185	96.2957	1.34e-19	1.84e-18
IFI27	1.71913	8.98101	256.74	1.47e-40	1.04e-38
GDF15	1.71634	8.91105	177.557	4.51e-31	1.47e-29
ETS1	1.71593	5.10639	209.766	3.55e-35	1.67e-33
SYT12	1.71158	2.29889	80.6627	5.29e-17	5.74e-16
CD274	1.69974	3.3526	137.668	6.23e-26	1.4e-24
TPM1	1.69608	7.76487	450.35	8.38e-59	1.76e-56
UPP1	1.69155	5.80262	270.911	4.11e-42	3.19e-40
PROC	1.67834	1.79282	76.8549	3.84e-16	3.82e-15
UCHL1	1.66259	2.19341	63.4303	5.58e-14	4.46e-13
LRRN1	1.66069	4.91258	204.652	1.37e-34	5.94e-33
CARD10	1.65247	3.03787	136.179	1.15e-25	2.54e-24
ALOX5	1.64431	3.46305	109.258	1.27e-21	2.03e-20
SH3RF2	1.64238	6.23582	297.386	4.65e-45	4.31e-43
LYPD1	1.64132	3.70885	131.469	6.34e-25	1.32e-23
TGFB2	1.6411	5.86723	240.599	1.71e-38	1.01e-36
AFAP1	1.64018	5.37144	392.526	2.01e-54	3.39e-52
FYN	1.6397	5.00921	208.567	4.09e-35	1.89e-33
PCDHB5	1.6345	1.42605	48.5175	3.57e-11	2.16e-10
FAP	1.63252	1.95492	33.9274	1.86e-08	8.23e-08
ALPK3	1.62992	4.36086	195.32	1.18e-33	4.74e-32
BAMBI	1.62841	4.52047	148.701	4.14e-27	1.04e-25
LEMD1	1.62683	3.57658	139.691	3.18e-26	7.28e-25
TRAF1	1.60717	2.85895	145.763	4.33e-27	1.08e-25
VIM	1.60682	8.48258	177.836	5.61e-31	1.82e-29
RAB27B	1.60607	7.23594	311.879	2.77e-46	2.75e-44
FLNA	1.60372	7.18823	345.339	1.54e-49	1.87e-47
PHLDA1	1.60324	5.93181	189.407	1.64e-32	6.03e-31
ALDH1B1	1.57957	3.05791	118.009	6.95e-23	1.22e-21
MAMLD1	1.57416	2.99492	101.235	2.07e-20	3.01e-19
LIF	1.57378	4.442	108.166	2.22e-21	3.48e-20
LBH	1.57348	6.72067	242.702	6.13e-39	3.72e-37
LTBP1	1.57312	5.22836	153.319	7.22e-28	1.91e-26
PPP1R14B	1.57006	6.60515	361.599	2.18e-51	2.9e-49
CBARP	1.56907	1.26172	51.5548	7.55e-12	4.88e-11
WIPF1	1.56866	4.90613	171.817	1.73e-30	5.35e-29
TMSB4X	1.54228	11.9743	246.12	1.46e-39	9.57e-38
STMN1	1.53941	6.36586	256.776	1.54e-40	1.08e-38
KRT80	1.52661	4.58533	132.403	6.05e-25	1.27e-23
DSG2	1.52597	6.67111	500.986	3.03e-63	9.94e-61
SACS	1.51956	3.36798	127.187	2.72e-24	5.37e-23
PLEKHN1	1.51521	3.08518	142.803	1.14e-26	2.72e-25
DCBLD2	1.51219	6.9633	288.291	6.33e-44	5.62e-42
SYT11	1.50734	1.61402	54.6463	2.49e-12	1.69e-11
PIEZO1	1.50218	5.39429	369.71	2.27e-52	3.18e-50
SYCE1L	1.49775	4.84222	223.519	4.58e-37	2.48e-35
S100A16	1.49513	7.56781	296.556	5.67e-45	5.22e-43
GPR161	1.49504	3.69219	193.057	2e-33	7.9e-32
PLA2G4C	1.49381	2.78605	84.3437	1.38e-17	1.6e-16
FGD6	1.49318	7.10307	430.937	1.43e-57	2.86e-55
PHETA1	1.48855	3.20218	135.555	1.26e-25	2.78e-24
SPEG	1.47678	2.11355	75.4974	4.04e-16	4.01e-15
SMTN	1.47513	3.33377	120.812	2.04e-23	3.74e-22
CLTRN	1.46937	2.60956	77.0722	2.32e-16	2.37e-15
TMEM47	1.45651	3.25838	101.503	2.07e-20	3e-19
ZNF486	1.44421	4.3448	172.991	8.03e-31	2.58e-29
TNFRSF12A	1.43901	7.89586	214.379	9.16e-36	4.58e-34
TTYH3	1.43886	4.63294	247.972	5.28e-40	3.57e-38
DNAJB5	1.43488	1.99904	64.4893	3.72e-14	3.03e-13
AKAP5	1.43423	1.62824	43.691	2.13e-10	1.18e-09
GPSM1	1.43023	2.68067	86.9193	4.54e-18	5.47e-17
MTMR11	1.42819	3.14448	145.742	5.16e-27	1.28e-25
ABCC3	1.42628	7.61823	235.678	3.3e-38	1.91e-36
RASGRP3	1.42324	4.24668	133.35	3.29e-25	6.98e-24
SYNGR3	1.41651	0.778793	23.2741	3.87e-06	1.27e-05
CERCAM	1.41234	3.41371	130.331	8.14e-25	1.68e-23
PRR36	1.41113	2.70236	92.1927	6.31e-19	8.12e-18
NANOS3	1.40988	1.98261	69.3271	7.01e-15	6.13e-14
SERINC2	1.40893	6.90542	499.062	3.83e-63	1.19e-60
PDGFA	1.40755	5.48895	281.777	1.27e-43	1.09e-41
SHC2	1.40704	3.86329	165.12	9.1e-30	2.72e-28
TRAM1	1.40433	8.70037	611.047	4.35e-71	2.78e-68
GPC2	1.40344	1.25918	36.4724	5.42e-09	2.57e-08
TUBA4A	1.39803	5.58886	89.0617	2.58e-18	3.16e-17
TMEM51	1.39798	4.99544	210.729	1.6e-35	7.8e-34
RHOD	1.39753	5.76079	337.724	2.28e-49	2.73e-47
GLIS2	1.39468	4.18827	198.587	4.02e-34	1.66e-32
PHLDA2	1.38783	8.14911	196.324	1.24e-33	4.95e-32
NREP	1.37322	5.17959	72.0173	2.02e-15	1.86e-14
TMSB10	1.36819	11.0678	153.658	4.56e-28	1.23e-26
CSRP2	1.3568	4.20359	111.381	5.86e-22	9.56e-21
EDA2R	1.35291	3.59883	143.541	8.95e-27	2.16e-25
BMP4	1.3467	4.15089	121.228	1.74e-23	3.23e-22
PON2	1.34652	8.1081	513.464	3.15e-64	1.22e-61
MELTF	1.3383	3.54045	132.987	3.45e-25	7.3e-24
DCLK2	1.33624	2.7432	46.9329	5.44e-11	3.23e-10
TNFRSF11A	1.33565	2.67606	71.3226	1.97e-15	1.82e-14
FMNL1	1.33526	2.74761	68.6093	6.75e-15	5.91e-14
RAB15	1.33224	3.99817	187.78	9.43e-33	3.51e-31
ANK2	1.32299	4.37208	60.3424	2.12e-13	1.58e-12
PODXL2	1.31349	3.38499	121.868	1.51e-23	2.82e-22
RAP1GAP2	1.31336	5.4849	150.768	1.31e-27	3.36e-26
ISG15	1.30478	6.41458	119.456	4.96e-23	8.83e-22
VAT1	1.30232	4.56472	179.748	1.16e-31	3.96e-30
APOBEC3A	1.30213	2.31942	23.2938	2.54e-06	8.5e-06
OASL	1.30179	2.24074	21.6321	5.41e-06	1.74e-05
DCBLD1	1.29324	5.86662	272.927	9.2e-43	7.64e-41
NABP1	1.29149	5.8742	125.466	7.87e-24	1.51e-22
SBK1	1.28971	3.17699	105.732	4.46e-21	6.8e-20
HSPG2	1.28937	7.07096	311.058	1.27e-46	1.28e-44
TEAD2	1.28155	4.39086	183.253	3.62e-32	1.27e-30
RAB8B	1.28146	4.95992	160.525	4.38e-29	1.26e-27
AP1S3	1.28137	6.01854	279.858	1.66e-43	1.42e-41
TP53I3	1.27912	6.08915	271.859	1.35e-42	1.09e-40
CCDC68	1.27737	5.49343	203.412	1.09e-34	4.79e-33
FURIN	1.27677	4.87824	165.679	8.53e-30	2.56e-28
GRHL3	1.27486	1.98636	35.4165	8.58e-09	3.96e-08
GRB10	1.27302	5.98099	251.954	1.88e-40	1.31e-38
POU5F1	1.2728	3.87744	106.524	3.02e-21	4.68e-20
MRTFA	1.26434	7.92577	385.335	8.77e-54	1.42e-51
THSD7A	1.26365	5.74511	70.7089	2.97e-15	2.71e-14
PDLIM4	1.25817	6.82831	193.183	2.95e-33	1.14e-31
TCN2	1.25625	4.03188	104.384	7.44e-21	1.11e-19
CDKN1A	1.25616	7.44154	246.99	1.18e-39	7.84e-38
ZMAT3	1.25312	6.42781	379.3	3.05e-53	4.59e-51
CACNB2	1.25078	4.1336	67.2538	1.11e-14	9.55e-14
SLC4A3	1.2507	1.99653	47.2821	4.46e-11	2.68e-10
GALNT5	1.23424	5.97781	142.747	1.77e-26	4.16e-25
SDCBP2	1.23286	4.58625	162.313	2.19e-29	6.39e-28
LRATD2	1.22422	5.32671	184.963	2.34e-32	8.51e-31
CCND1	1.21836	8.2267	242.039	3.57e-39	2.29e-37
STK38L	1.2164	5.77643	253.211	1.36e-40	9.64e-39
VASN	1.21395	3.91223	69.831	3.76e-15	3.39e-14
SPRED3	1.21251	1.29358	25.4531	8.64e-07	3.08e-06
EMP3	1.20743	5.72069	107.804	4.15e-21	6.35e-20
TUBB	1.20726	7.23188	211.759	1.57e-35	7.7e-34
CAPG	1.20613	6.07678	191.871	3.62e-33	1.39e-31
GASK1B	1.20209	4.32671	77.5574	1.88e-16	1.93e-15
HNF1B	1.20144	5.18938	158.566	7.51e-29	2.13e-27
PDGFD	1.19995	3.10054	56.0128	1.12e-12	7.78e-12
PPARD	1.19963	5.79531	239.009	5.58e-39	3.42e-37
STX1A	1.18645	3.8826	105.204	5.13e-21	7.76e-20
ADA	1.18194	1.78652	32.4084	3.71e-08	1.58e-07
MACC1	1.18125	7.87641	248.671	6.18e-40	4.14e-38
SLC16A7	1.17738	6.23658	180.337	1.21e-31	4.12e-30
ADAMTS6	1.17371	3.40691	52.778	4.39e-12	2.9e-11
PALLD	1.16171	8.07111	156.131	2.53e-28	6.9e-27
TSPAN5	1.15505	6.21201	150.573	1.3e-27	3.35e-26
ITGA5	1.13911	2.89219	33.5567	2.08e-08	9.13e-08
PTPRE	1.13561	8.40651	201.918	2e-34	8.44e-33
QSOX1	1.13131	7.33049	322.57	6.87e-48	7.63e-46
TMEM98	1.13026	6.69475	271.055	1.47e-42	1.17e-40
RGS10	1.12937	4.54163	86.7997	5.9e-18	7.04e-17
PHLDA3	1.12605	6.05816	206.685	3.96e-35	1.83e-33
PDE9A	1.12506	4.6774	147.411	2.53e-27	6.44e-26
MMD	1.12451	2.93449	61.9491	1.03e-13	7.99e-13
CHRNB1	1.12302	3.47811	95.4558	1.87e-19	2.55e-18
ACTB	1.12249	11.2868	92.0308	7.09e-19	9.06e-18
IL1RN	1.12036	3.74611	36.7043	5.08e-09	2.42e-08
PCED1B	1.1153	5.96027	121.355	1.85e-23	3.41e-22
BMAL2	1.11437	5.27467	128.739	1.47e-24	2.98e-23
SOX4	1.11275	8.95967	134.762	2.31e-25	4.98e-24
TAX1BP3	1.10782	6.46334	239.664	4.69e-39	2.91e-37
KLF7	1.1053	6.11273	198.263	4.86e-34	2e-32
GADD45A	1.103	6.86825	89.9601	1.78e-18	2.21e-17
LHFPL2	1.10176	5.60375	127.971	1.89e-24	3.81e-23
BAX	1.09851	6.912	266.37	4.75e-42	3.63e-40
TGFBR1	1.09641	5.36583	202.102	1.67e-34	7.13e-33
MGAT4B	1.08108	5.31373	192.061	2.68e-33	1.04e-31
RELT	1.07943	2.50693	34.341	1.38e-08	6.2e-08
MX2	1.06753	5.04458	70.0768	3.84e-15	3.46e-14
IFIT3	1.06576	4.46976	66.388	1.59e-14	1.35e-13
CLIC4	1.06307	6.33325	215.185	3.63e-36	1.87e-34
LIMK1	1.06302	3.98987	123.584	7.35e-24	1.41e-22
CD276	1.06202	4.53678	163.196	1.66e-29	4.86e-28
EVA1A	1.05949	6.23802	151.841	7.46e-28	1.98e-26
C6orf141	1.05937	4.26473	55.4756	1.41e-12	9.71e-12
LAMC1	1.05919	6.78746	225.304	2.23e-37	1.23e-35
L3MBTL3	1.0517	3.821	99.254	4.28e-20	6.1e-19
EPHX3	1.05056	3.43668	72.9737	1.41e-15	1.33e-14
EFNB2	1.04328	5.41821	125.776	3.95e-24	7.72e-23
BBC3	1.04264	5.1197	107.373	2.39e-21	3.74e-20
TIGAR	1.04201	5.1076	141.344	1.84e-26	4.32e-25
MAP7D1	1.0359	5.80672	158.854	7.7e-29	2.18e-27
PLEKHG1	1.03254	6.71359	138.422	6.24e-26	1.4e-24
MEX3D	1.03222	3.84295	94.8068	2.23e-19	3.01e-18
CLTB	1.03101	7.07022	203.119	1.09e-34	4.79e-33
TRIM47	1.02741	5.16852	145.961	4.41e-27	1.1e-25
SLC27A4	1.02733	4.31866	106.81	2.73e-21	4.25e-20
NTAN1	1.02533	3.84857	93.4414	4.6e-19	6.01e-18
MYH9	1.02466	8.03859	281.765	1.04e-43	9.05e-42
ARHGAP29	1.02372	6.67416	288.982	1.8e-44	1.62e-42
SATB2	1.02088	3.0986	48.5369	2.51e-11	1.54e-10
AEN	1.02	4.15832	101.974	1.66e-20	2.42e-19
TMEM171	1.01859	1.04763	14.7154	0.000164505	0.000419548
MSANTD3	1.0152	4.09481	122.363	1.12e-23	2.12e-22
CEACAM1	1.01318	4.13639	62.3306	7.72e-14	6.06e-13
CCNG2	1.01302	5.36029	172.425	9.55e-31	3.04e-29
SNX10	1.01157	3.04917	31.8666	4.33e-08	1.83e-07
ATOSB	1.00901	3.48779	86.6384	5.05e-18	6.08e-17
JCAD	1.0079	2.80594	33.1634	2.38e-08	1.04e-07
SPSB1	1.00712	6.80873	134.506	2.45e-25	5.29e-24
MXD1	1.00711	5.66971	120.067	2.9e-23	5.26e-22
MAP4K4	1.00519	7.45547	314.436	4.43e-47	4.61e-45

[truncated: 1 more sheets: Table S11]
